# Supplementary material for: Taxonomic description of Micromonospora reichwaldensis sp. nov. and its biosynthetic and plant growth-promoting potential
Source: Microbiol Spectr. 2025 Mar 3;13(4):e02129-24. doi: 10.1128/spectrum.02129-24 (PMC11960110; doi:10.1128/spectrum.02129-24)
Supplement: Table S4 — Genes associated with plant growth promotion of strain DSM 115977T and its closest phylogenomic neighbor strain, DSM 43913T. [file spectrum.02129-24-s0002.xlsx]

## Sheet: DSM 115977 only
level1	level2	level3	level4	level5	level6	freq
DIRECT_EFFECTS	BIO-FERTILIZATION	CARBON_DIOXID_FIXATION	CO2_FIXATION-ALTERNATIVE_PAHTWAYS	CO2_FIXATION-REDUCTIVE_CITRIC_ACID_CYCLE	korA|oorA|oforA->PGPT0001175	2
DIRECT_EFFECTS	BIO-FERTILIZATION	CARBON_DIOXID_FIXATION	CO2_FIXATION-ALTERNATIVE_PAHTWAYS	CO2_FIXATION-REDUCTIVE_CITRIC_ACID_CYCLE	korB|oorB|oforB->PGPT0001180	2
DIRECT_EFFECTS	BIO-FERTILIZATION	NITROGEN_ACQUISITION	N-AQUISITION-AMMONIUM_ASSIMILATION_USAGE	N-AQUISITION-GLUTAMATE|GLUTAMINE_METABOLISM	glmE|mutE|mamB->PGPT0000647	1
DIRECT_EFFECTS	BIO-FERTILIZATION	NITROGEN_ACQUISITION	N-AQUISITION-TRIGONELLINE_USAGE	N-AQUISITION-TRIGONELLINE_METABOLISM	tgnR->PGPT0000900	1
DIRECT_EFFECTS	BIO-FERTILIZATION	PHOSPHATE_SOLUBILIZATION	P-SOLUBILISATION-ORGANIC_ACID_METABOLISM	P-SOLUBILISATION-PYRUVIC_ACID_BIOSYNTHESIS	hpaF->PGPT0001630	1
DIRECT_EFFECTS	BIO-FERTILIZATION	PHOSPHATE_SOLUBILIZATION	P-SOLUBILISATION-ORGANIC_ACID_METABOLISM	P-SOLUBILISATION-SUCCINIC_ACID_ACID_BIOSYNTHESIS	korA|oorA|oforA->PGPT0001175	2
DIRECT_EFFECTS	BIO-FERTILIZATION	PHOSPHATE_SOLUBILIZATION	P-SOLUBILISATION-ORGANIC_ACID_METABOLISM	P-SOLUBILISATION-SUCCINIC_ACID_ACID_BIOSYNTHESIS	korB|oorB|oforB->PGPT0001180	2
DIRECT_EFFECTS	BIO-FERTILIZATION	POTASSIUM_SOLUBILIZATION	K-SOLUBILIZATION-ORGANIC_ACID_METABOLISM	K-SOLUBILISATION-PYRUVIC_ACID_BIOSYNTHESIS	hpaF->PGPT0001630	1
DIRECT_EFFECTS	BIO-FERTILIZATION	POTASSIUM_SOLUBILIZATION	K-SOLUBILIZATION-ORGANIC_ACID_METABOLISM	K-SOLUBILISATION-SUCCINIC_ACID_ACID_BIOSYNTHESIS	korA|oorA|oforA->PGPT0001175	2
DIRECT_EFFECTS	BIO-FERTILIZATION	POTASSIUM_SOLUBILIZATION	K-SOLUBILIZATION-ORGANIC_ACID_METABOLISM	K-SOLUBILISATION-SUCCINIC_ACID_ACID_BIOSYNTHESIS	korB|oorB|oforB->PGPT0001180	2
DIRECT_EFFECTS	BIO-FERTILIZATION	POTASSIUM_SOLUBILIZATION	K-SOLUBILIZATION-POTASSIUM_TRANSPORT	K-SOLUBILIZATION-KDP-UPTAKE_SYSTEM	kdpA->PGPT0002740	1
DIRECT_EFFECTS	BIO-FERTILIZATION	POTASSIUM_SOLUBILIZATION	K-SOLUBILIZATION-POTASSIUM_TRANSPORT	K-SOLUBILIZATION-KDP-UPTAKE_SYSTEM	kdpB->PGPT0002745	1
DIRECT_EFFECTS	BIO-FERTILIZATION	POTASSIUM_SOLUBILIZATION	K-SOLUBILIZATION-POTASSIUM_TRANSPORT	K-SOLUBILIZATION-KDP-UPTAKE_SYSTEM	kdpC->PGPT0002750	1
DIRECT_EFFECTS	BIO-FERTILIZATION	POTASSIUM_SOLUBILIZATION	K-SOLUBILIZATION-POTASSIUM_TRANSPORT	K-SOLUBILIZATION-KDP-UPTAKE_SYSTEM	kdpD->PGPT0002755	1
DIRECT_EFFECTS	BIO-REMEDIATION	HEAVY_METAL_DETOXIFICATION	HEAVY_METAL_GOLD_RESISTANCE	GOLD_RESISTANCE-DELFTIBACTIN_METABOLISM	delftibactin_dioxygenase->PGPT0004154	2
DIRECT_EFFECTS	BIO-REMEDIATION	HEAVY_METAL_DETOXIFICATION	HEAVY_METAL_IRON_RESISTANCE	IRON_RESISTANCE-MALLEOBACTIN_METABOLISM	mbaH->PGPT0031670	4
DIRECT_EFFECTS	BIO-REMEDIATION	HEAVY_METAL_DETOXIFICATION	HEAVY_METAL_IRON_RESISTANCE	IRON_RESISTANCE-MYCOBACTIN_BIOSYNTHESIS	mbtA->PGPT0003335	2
DIRECT_EFFECTS	BIO-REMEDIATION	XENOBIOTICS_BIODEGRADATION	XENOBIOTIC_DEGRADATION_OF_OTHER_NITRO-COMPOUNDS	XENOBIOTIC_NITROALKANE|NITRONATE_DEGRADATION	ncd2|npd|pnoA->PGPT0006800	1
DIRECT_EFFECTS	BIO-REMEDIATION	XENOBIOTICS_BIODEGRADATION	XENOBIOTIC_FATTY_ACID|VITAMIN|TERPENE_DEGRADATION	XENOBIOTIC_FATTY_ACID|VITAMIN|TERPENE_DEGRADATION-CYTOCHROME_P450	cpx|cyp109E1->PGPT0006735	1
DIRECT_EFFECTS	BIO-REMEDIATION	XENOBIOTICS_BIODEGRADATION	XENOBIOTIC_STEROID|DERIVATE_DEGRADATION	XENOBIOTIC_ADROSTENEDIONE_DEGRADATION	hsaD->PGPT0006710	1
DIRECT_EFFECTS	BIO-REMEDIATION	XENOBIOTICS_BIODEGRADATION	XENOBIOTIC_STEROID|DERIVATE_DEGRADATION	XENOBIOTIC_EPIANDROSTERONE_DEGRADATION	EC_5_3_3_1->PGPT0006665	1
DIRECT_EFFECTS	BIO-REMEDIATION	XENOBIOTICS_BIODEGRADATION	XENOBIOTIC_STYRENE|DERIVATE_DEGRADATION	XENOBIOTIC_ACRYLONITRITE|ACRYLAMIDE_DEGRADATION	gctA->PGPT0006105	1
DIRECT_EFFECTS	BIO-REMEDIATION	XENOBIOTICS_BIODEGRADATION	XENOBIOTIC_STYRENE|DERIVATE_DEGRADATION	XENOBIOTIC_ACRYLONITRITE|ACRYLAMIDE_DEGRADATION	gctB->PGPT0006110	1
DIRECT_EFFECTS	PHYTOHORMONE|PLANT_SIGNAL_PRODUCTION	PHYTOHORMONE-ABSCISIC_ACID_DEGRADATION	PHYTOHORMONE-AUXINE|INDOLE‚Äê3‚ÄêACETIC_ACID|IAA_METABOLISM	PHYTOHORMONE-IAA_RELATED_TRYPTOPHAN_PATHWAY	puuE->PGPT0007140	1
DIRECT_EFFECTS	PHYTOHORMONE|PLANT_SIGNAL_PRODUCTION	PHYTOHORMONE-GAMMA-AMINOBUTYRIC_ACID|GABA_PRODUCTION	PHYTOHORMONE-GABA_METABOLISM	PHYTOHORMONE-GABA_CONVERSION	puuE->PGPT0007140	1
DIRECT_EFFECTS	PHYTOHORMONE|PLANT_SIGNAL_PRODUCTION	PLANT_SIGNAL-BRANCHING_INHIBITION	PLANT_DEBRANCHING-SPERMIDINE|PUTRESCINE_METABOLISM	PLANT_DEBRANCHING-N1-|N8-ACETYLSPERMIDINE_FORMATION	paiA->PGPT0007785	1
DIRECT_EFFECTS	PHYTOHORMONE|PLANT_SIGNAL_PRODUCTION	PLANT_SIGNAL-BRANCHING_INHIBITION	PLANT_DEBRANCHING-SPERMIDINE|PUTRESCINE_METABOLISM	PLANT_DEBRANCHING-PUTRESCINE_BIOSYNTHESIS	speC|speF|ODC1->PGPT0007765	1
DIRECT_EFFECTS	PHYTOHORMONE|PLANT_SIGNAL_PRODUCTION	PLANT_SIGNAL-BRANCHING_STIMULATION	PLANT_BRANCHING-AUXIN|IAA_METABOLISM	PLANT_BRANCHING-IAA_RELATED_TRYPTOPHAN_METABOLISM	puuE->PGPT0007140	1
DIRECT_EFFECTS	PHYTOHORMONE|PLANT_SIGNAL_PRODUCTION	PLANT_SIGNAL-EMBRYOGENESIS	PLANT_EMBRYOGENESIS-SPERMIDINE|PUTRESCINE_METABOLISM	PLANT_EMBRYOGENESIS-N1-|N8-ACETYLSPERMIDINE_BIOSYNTHESIS	paiA->PGPT0007785	1
DIRECT_EFFECTS	PHYTOHORMONE|PLANT_SIGNAL_PRODUCTION	PLANT_SIGNAL-EMBRYOGENESIS	PLANT_EMBRYOGENESIS-SPERMIDINE|PUTRESCINE_METABOLISM	PLANT_EMBRYOGENESIS-PUTRESCINE_BIOSYNTHESIS	speC|speF|ODC1->PGPT0007765	1
DIRECT_EFFECTS	PHYTOHORMONE|PLANT_SIGNAL_PRODUCTION	PLANT_SIGNAL-OTHER_TERPENOID|DERIVATE_PRODUCTION	PLANT_SIGNAL-TERPENOID_DERIVATE_METABOLISM	PLANT_SIGNAL-TERPENOID_BACKBONE_BIOSYNTHESIS	ispB->PGPT0007525	1
DIRECT_EFFECTS	PHYTOHORMONE|PLANT_SIGNAL_PRODUCTION	PLANT_SIGNAL-PHOSPHOLIPID_PRODUCTION	PLANT_SIGNAL-PHOSPOLIPID_METABOLISM	PLANT_SIGNAL-PHOSPOLIPID-CARDIOLIPIN_BIOSYNTHESIS	clsA_B|ybhO|ywiE->PGPT0007725	1
DIRECT_EFFECTS	PHYTOHORMONE|PLANT_SIGNAL_PRODUCTION	PLANT_SIGNALLING_VOLATILES	PLANT_SIGNAL-VOLATILE_RELATED_METABOLISM	PLANT_SIGNAL-VOLATILE_RELATED_ALCOHOL|KETONE_PATHWAY	adh2_1->PGPT0008290	1
DIRECT_EFFECTS	PHYTOHORMONE|PLANT_SIGNAL_PRODUCTION	PLANT_SIGNALLING_VOLATILES	PLANT_SIGNAL-VOLATILE_RELATED_METABOLISM	PLANT_SIGNAL-VOLATILE_RELATED_FATTY_ACID_PATHWAY	fadB->PGPT0008390	2
DIRECT_EFFECTS	PHYTOHORMONE|PLANT_SIGNAL_PRODUCTION	PLANT_VITAMIN_PRODUCTION	PLANT_VITAMIN_B5|PANTOTHENIC_ACID|CO_FACTOR_METABOLISM	PLANT_VITAMIN_B5|PANTOTHENIC_ACID|CO_FACTOR_BIOSYNTHESIS	mfnA|adc->PGPT0008895	1
INDIRECT_EFFECTS	COLONIZING_PLANT_SYSTEM	COLONIZATION-ADAPTION_TO_PLANT_IMMUNE_SYSTEM	ADAPTION_TO_PIS-PLANT_3-NITROPROPIONATE|3-NPA_RESISTANCE	ADAPTION_TO_PIS-3-NITROPROPIONATE|3-NPA_DETOXIFICATION	ncd2|npd|pnoA->PGPT0006800	1
INDIRECT_EFFECTS	COLONIZING_PLANT_SYSTEM	COLONIZATION-ADAPTION_TO_PLANT_IMMUNE_SYSTEM	ADAPTION_TO_PIS-PLANT_CINNAMATE_DEGRADATION	ADAPTION_TO_PIS-CA_DEGRADATION-ACETALDEHYDE_PATHWAY	hcaD|cndC1->PGPT0019730	1
INDIRECT_EFFECTS	COLONIZING_PLANT_SYSTEM	COLONIZATION-PLANT_CELL_WALL|MEMBRANE_DEGRADATION	PLANT_DEGRADATIVE_GLYCOSIDASES|GLYCOSYLHYDROLASES	PLANT_DEGRADATIVE_GS|GH-GLUCOSYLCERAMIDASE	srfJ|xynC->PGPT0018770	1
INDIRECT_EFFECTS	COLONIZING_PLANT_SYSTEM	COLONIZATION-PLANT_CELL_WALL|MEMBRANE_DEGRADATION	PLANT_DEGRADATIVE_GLYCOSIDASES|GLYCOSYLHYDROLASES	PLANT_DEGRADATIVE_GS|GH-XYLANASE	xynC->PGPT0018640	1
INDIRECT_EFFECTS	COLONIZING_PLANT_SYSTEM	COLONIZATION-PLANT_CELL_WALL|MEMBRANE_DEGRADATION	PLANT_LIGNIN_DEGRADATION|LIGNINASES	PLANT_LIGNIN_DEGRADATION-LACCASES_ACTIVITY	cueO->PGPT0004130	1
INDIRECT_EFFECTS	COLONIZING_PLANT_SYSTEM	COLONIZATION-PLANT_CELL_WALL|MEMBRANE_DEGRADATION	PLANT_MEMBRANE_POLYSACCHARIDE_DEGRADING_FUNCTIONS	PLANT_MEMBRANE_EXPANSINES	yoaJ|exlX->PGPT0023540	1
INDIRECT_EFFECTS	COLONIZING_PLANT_SYSTEM	COLONIZATION-PLANT_DERIVED_SUBSTRATE_USAGE	PLANT_DERIVED_ACROBIC_ACID|VITAMIN_C_UTILIZATION	PLANT_DERIVED_VITAMIN_C_UTILIZATION	ulaE|sgaU|sgbU->PGPT0017530	1
INDIRECT_EFFECTS	COLONIZING_PLANT_SYSTEM	COLONIZATION-PLANT_DERIVED_SUBSTRATE_USAGE	PLANT_DERIVED_AMINO_ACID_TRANSPORT	PLANT_DERIVED_METHIONINE_TRANSPORT	metN->PGPT0020520	1
INDIRECT_EFFECTS	COLONIZING_PLANT_SYSTEM	COLONIZATION-PLANT_DERIVED_SUBSTRATE_USAGE	PLANT_DERIVED_AMINO_ACID_UTILIZATION	PLANT_DERIVED_GLUTAMATE_DEGRADATION|CONVERSION	glmE|mutE|mamB->PGPT0000647	1
INDIRECT_EFFECTS	COLONIZING_PLANT_SYSTEM	COLONIZATION-PLANT_DERIVED_SUBSTRATE_USAGE	PLANT_DERIVED_AMINO|NUCLEOTIDE_SUGAR_UTILIZATION	PLANT_DERIVED_ARABINAN_BREAKDOWN	hypBA->PGPT0019100	1
INDIRECT_EFFECTS	COLONIZING_PLANT_SYSTEM	COLONIZATION-PLANT_DERIVED_SUBSTRATE_USAGE	PLANT_DERIVED_AMINO|NUCLEOTIDE_SUGAR_UTILIZATION	PLANT_DERIVED_GLUCOSAMINE|GLUCOSAMINATE_DEGRADATION	pseB|wbjB->PGPT0018935	1
INDIRECT_EFFECTS	COLONIZING_PLANT_SYSTEM	COLONIZATION-PLANT_DERIVED_SUBSTRATE_USAGE	PLANT_DERIVED_AMINO|NUCLEOTIDE_SUGAR_UTILIZATION	PLANT_DERIVED_GLUCOSAMINE|GLUCOSAMINATE_DEGRADATION	wbpP->PGPT0018910	2
INDIRECT_EFFECTS	COLONIZING_PLANT_SYSTEM	COLONIZATION-PLANT_DERIVED_SUBSTRATE_USAGE	PLANT_DERIVED_CARBOHYDRATE-PENTOSES_UTILIZATION	PLANT_DERIVED_APIOSE_METABOLISM	apsD->PGPT0019152	1
INDIRECT_EFFECTS	COLONIZING_PLANT_SYSTEM	COLONIZATION-PLANT_DERIVED_SUBSTRATE_USAGE	PLANT_DERIVED_CARBOHYDRATE-PENTOSES_UTILIZATION	PLANT_DERIVED_LYXOSE_DEGRADATION	ulaE|sgaU|sgbU->PGPT0017530	1
INDIRECT_EFFECTS	COLONIZING_PLANT_SYSTEM	COLONIZATION-PLANT_DERIVED_SUBSTRATE_USAGE	PLANT_DERIVED_CARBOHYDRATE-PENTOSES_UTILIZATION	PLANT_DERIVED_XYLOSE|XYLULOSE_DEGRADATION	gutB->PGPT0017541	3
INDIRECT_EFFECTS	COLONIZING_PLANT_SYSTEM	COLONIZATION-PLANT_DERIVED_SUBSTRATE_USAGE	PLANT_DERIVED_COMPLEX_SUGAR_UTILIZATION	PLANT_DERIVED_CELLULOSE|HEMICELLULOSE_DEGRADATION	xynC->PGPT0018640	1
INDIRECT_EFFECTS	COLONIZING_PLANT_SYSTEM	COLONIZATION-PLANT_DERIVED_SUBSTRATE_USAGE	PLANT_DERIVED_COMPLEX_SUGAR_UTILIZATION	PLANT_DERIVED_GLUCAN|GLYCAN_BREAKDOWN	HEXA_B_like|exo|chb->PGPT0012150	1
INDIRECT_EFFECTS	COLONIZING_PLANT_SYSTEM	COLONIZATION-PLANT_DERIVED_SUBSTRATE_USAGE	PLANT_DERIVED_COMPLEX_SUGAR_UTILIZATION	PLANT_DERIVED_MALTOSE_DEGRADATION	malQ->PGPT0018570	1
INDIRECT_EFFECTS	COLONIZING_PLANT_SYSTEM	COLONIZATION-PLANT_DERIVED_SUBSTRATE_USAGE	PLANT_DERIVED_COMPLEX_SUGAR_UTILIZATION	PLANT_DERIVED_STARCH|GLYCOGEN_DEGRADATION	malQ->PGPT0018570	1
INDIRECT_EFFECTS	COLONIZING_PLANT_SYSTEM	COLONIZATION-PLANT_DERIVED_SUBSTRATE_USAGE	PLANT_DERIVED_GLYCOSIDE_UTILIZATION	PLANT_DERIVED_GLYCOSIDE-GLYCOSIDASES|GLYCOSYLHYDROLASES	ISA|treX->PGPT0019225	2
INDIRECT_EFFECTS	COLONIZING_PLANT_SYSTEM	COLONIZATION-PLANT_DERIVED_SUBSTRATE_USAGE	PLANT_DERIVED_LIPID_METABOLISM	PLANT_DERIVED_FATTY_ACID_DEGRADATION	fadB->PGPT0008390	2
INDIRECT_EFFECTS	COLONIZING_PLANT_SYSTEM	COLONIZATION-PLANT_DERIVED_SUBSTRATE_USAGE	PLANT_DERIVED_LIPID_METABOLISM	PLANT_DERIVED_FATTY_ACID_DEGRADATION	hcaD|cndC1->PGPT0019730	1
INDIRECT_EFFECTS	COLONIZING_PLANT_SYSTEM	COLONIZATION-PLANT_DERIVED_SUBSTRATE_USAGE	PLANT_DERIVED_NUCLEOSIDE_METABOLISM	PLANT_DERIVED_PURINE_METABOLISM	cyaB->PGPT0021605	1
INDIRECT_EFFECTS	COLONIZING_PLANT_SYSTEM	COLONIZATION-PLANT_DERIVED_SUBSTRATE_USAGE	PLANT_DERIVED_NUCLEOSIDE_METABOLISM	PLANT_DERIVED_PURINE_METABOLISM	tilS_hprT->PGPT0021660	1
INDIRECT_EFFECTS	COLONIZING_PLANT_SYSTEM	COLONIZATION-PLANT_DERIVED_SUBSTRATE_USAGE	PLANT_DERIVED_ORGANIC_ACID_UTILIZATION	PLANT_DERIVED_ASCORBATE_UTILIZATION	ulaE|sgaU|sgbU->PGPT0017530	1
INDIRECT_EFFECTS	COLONIZING_PLANT_SYSTEM	COLONIZATION-PLANT_DERIVED_SUBSTRATE_USAGE	PLANT_DERIVED_ORGANIC_ACID_UTILIZATION	PLANT_DERIVED_CINNAMATE_DEGRDATION	hcaD|cndC1->PGPT0019730	1
INDIRECT_EFFECTS	COLONIZING_PLANT_SYSTEM	COLONIZATION-PLANT_DERIVED_SUBSTRATE_USAGE	PLANT_DERIVED_ORGANIC_ACID_UTILIZATION	PLANT_DERIVED_GLUTARATE_UTILIZATION	korA|oorA|oforA->PGPT0001175	2
INDIRECT_EFFECTS	COLONIZING_PLANT_SYSTEM	COLONIZATION-PLANT_DERIVED_SUBSTRATE_USAGE	PLANT_DERIVED_ORGANIC_ACID_UTILIZATION	PLANT_DERIVED_GLUTARATE_UTILIZATION	korB|oorB|oforB->PGPT0001180	2
INDIRECT_EFFECTS	COLONIZING_PLANT_SYSTEM	COLONIZATION-PLANT_DERIVED_SUBSTRATE_USAGE	PLANT_DERIVED_ORGANIC_ACID_UTILIZATION	PLANT_DERIVED_GLUTARATE_UTILIZATION	lhgO|ygaF->PGPT0013225	1
INDIRECT_EFFECTS	COLONIZING_PLANT_SYSTEM	COLONIZATION-PLANT_DERIVED_SUBSTRATE_USAGE	PLANT_DERIVED_ORGANIC_ACID_UTILIZATION	PLANT_DERIVED_NICOTINATE_DEGRADATION	nicR->PGPT0019711	1
INDIRECT_EFFECTS	COLONIZING_PLANT_SYSTEM	COLONIZATION-PLANT_DERIVED_SUBSTRATE_USAGE	PLANT_DERIVED_ORGANIC_ACID_UTILIZATION	PLANT_DERIVED_ORGANIC_ACID_USAGE-TRICARBOXYLIC_ACID_CYCLE	korA|oorA|oforA->PGPT0001175	2
INDIRECT_EFFECTS	COLONIZING_PLANT_SYSTEM	COLONIZATION-PLANT_DERIVED_SUBSTRATE_USAGE	PLANT_DERIVED_ORGANIC_ACID_UTILIZATION	PLANT_DERIVED_ORGANIC_ACID_USAGE-TRICARBOXYLIC_ACID_CYCLE	korB|oorB|oforB->PGPT0001180	2
INDIRECT_EFFECTS	COLONIZING_PLANT_SYSTEM	COLONIZATION-PLANT_DERIVED_SUBSTRATE_USAGE	PLANT_DERIVED_ORGANIC_ACID_UTILIZATION	PLANT_DERIVED_SHIKIMATE_DEGRADATION	cyclohexadieny|prephenate_dehydrogenase|3_phosphoshikimate_1_carboxyvinyltransferase->PGPT0012870	1
INDIRECT_EFFECTS	COLONIZING_PLANT_SYSTEM	COLONIZATION-PLANT_DERIVED_SUBSTRATE_USAGE	PLANT_DERIVED_SUGAR_ACID_UTILIZATION	PLANT_DERIVED_GALACTARATE|GLUCARATE_DEGRADATION	garR|glxR->PGPT0018170	3
INDIRECT_EFFECTS	COLONIZING_PLANT_SYSTEM	COLONIZATION-PLANT_DERIVED_SUBSTRATE_USAGE	PLANT_DERIVED_SUGAR_ACID_UTILIZATION	PLANT_DERIVED_GLACTURONATE|GLUCURONATE_DEGRADATION	gci->PGPT0018300	1
INDIRECT_EFFECTS	COLONIZING_PLANT_SYSTEM	COLONIZATION-PLANT_DERIVED_SUBSTRATE_USAGE	PLANT_DERIVED_SUGAR_ACID_UTILIZATION	PLANT_DERIVED_GULONATE_DEGRADATION	ulaE|sgaU|sgbU->PGPT0017530	1
INDIRECT_EFFECTS	COLONIZING_PLANT_SYSTEM	COLONIZATION-PLANT_DERIVED_SUBSTRATE_USAGE	PLANT_DERIVED_TERPENE_UTILIZATION	PLANT_DERIVED_CARVEOL-CARVEONE_DEGRADATION	Trans_carveol_dehydrogenase|EC_1_1_1_275->PGPT0019790	1
INDIRECT_EFFECTS	COLONIZING_PLANT_SYSTEM	COLONIZATION-PLANT_DERIVED_SUBSTRATE_USAGE	PLANT_DERIVED_TRIGONELLINE_USAGE	PLANT_DERIVED_TRIGONELLINE_DEGRADATION	tgnR->PGPT0000900	1
INDIRECT_EFFECTS	COLONIZING_PLANT_SYSTEM	COLONIZATION-SURFACE_ATTACHMENT	SURFACE_ADHESION	SURFACE_ADHESION-SURFACTIN|LICHENYSIN_PRODUCTiON	srfAB|lchAB->PGPT0009850	1
INDIRECT_EFFECTS	COLONIZING_PLANT_SYSTEM	COLONIZATION-SURFACE_ATTACHMENT	SURFACE_ADHESION	SURFACE_ADHESION-WIDESPREAD_COLONIZATION_ISLAND	cpaE->PGPT0016020	1
INDIRECT_EFFECTS	COLONIZING_PLANT_SYSTEM	COLONIZATION-SURFACE_ATTACHMENT	SURFACE_ATTACHMENT-LPS|LIPID|IVA_METABOLISM	SURFACE_ATTACHMENT-LPS-N_ACETYL-BETA_L_FUCOSAMINE|L-FucNAm	wbjD->PGPT0022920	1
INDIRECT_EFFECTS	COLONIZING_PLANT_SYSTEM	COLONIZATION-SURFACE_ATTACHMENT	SURFACE_ATTACHMENT-LPS|LIPID|IVA_METABOLISM	SURFACE_ATTACHMENT-LPS-N_ACETYL-BETA_L_PNEUMOSAMINE|N-ACETYL-BETA_L_FUCOSAMINE|L-FucNAm_MODIFICATION	wbjC->PGPT0022915	1
INDIRECT_EFFECTS	COLONIZING_PLANT_SYSTEM	COLONIZATION-SURFACE_ATTACHMENT	SURFACE_ATTACHMENT-LPS|LIPID|IVA_METABOLISM	SURFACE_ATTACHMENT-LPS_D_GALACTOSAMINURONIC_ACID_MODIFICATION	wbpP->PGPT0018910	2
INDIRECT_EFFECTS	COLONIZING_PLANT_SYSTEM	OTHER_COLONIZATION_RELATED_PROTEINS	COLONIZATION-GLYCOGEN_METABOLISM	COLONIZATION-GLYCOGEN_BIOSYNTHESIS	glgA->PGPT0025880	1
INDIRECT_EFFECTS	COLONIZING_PLANT_SYSTEM	ROOT_COLONIZATION	ROOT_COLONIZATION-VITAMIN_B3|NIACIN_METABOLISM	ROOT_COLONIZATION-VITAMIN_B3|NIACIN_BIOSYNTHESIS	nadR->PGPT0013390	2
INDIRECT_EFFECTS	COMPETITIVE_EXCLUSION|CE	CE-BACTERIAL_FITNESS	CE-BACTERIAL_FITNESS-CRISPR-CAS_SYSTEM	CE-BACTERIAL_FITNESS-TYPE_I_CRISPR-CAS_SYSTEM	cas3->PGPT0026895	1
INDIRECT_EFFECTS	COMPETITIVE_EXCLUSION|CE	CE-BACTERIAL_FITNESS	CE-BACTERIAL_FITNESS-CRISPR-CAS_SYSTEM	CE-BACTERIAL_FITNESS-TYPE_I_CRISPR-CAS_SYSTEM	casA|cse1->PGPT0027005	1
INDIRECT_EFFECTS	COMPETITIVE_EXCLUSION|CE	CE-BACTERIAL_FITNESS	CE-BACTERIAL_FITNESS-CRISPR-CAS_SYSTEM	CE-BACTERIAL_FITNESS-TYPE_I_CRISPR-CAS_SYSTEM	casB|cse2->PGPT0027010	1
INDIRECT_EFFECTS	COMPETITIVE_EXCLUSION|CE	CE-BACTERIAL_FITNESS	CE-BACTERIAL_FITNESS-CRISPR-CAS_SYSTEM	CE-BACTERIAL_FITNESS-TYPE_I_CRISPR-CAS_SYSTEM	casC|cse4->PGPT0027015	1
INDIRECT_EFFECTS	COMPETITIVE_EXCLUSION|CE	CE-BACTERIAL_FITNESS	CE-BACTERIAL_FITNESS-CRISPR-CAS_SYSTEM	CE-BACTERIAL_FITNESS-TYPE_I_CRISPR-CAS_SYSTEM	casD|cse5->PGPT0027020	1
INDIRECT_EFFECTS	COMPETITIVE_EXCLUSION|CE	CE-BACTERIAL_FITNESS	CE-BACTERIAL_FITNESS-CRISPR-CAS_SYSTEM	CE-BACTERIAL_FITNESS-TYPE_I_CRISPR-CAS_SYSTEM	casE|cse3->PGPT0027025	1
INDIRECT_EFFECTS	COMPETITIVE_EXCLUSION|CE	CE-BACTERIAL_FITNESS	CE-BACTERIAL_FITNESS-CRISPR-CAS_SYSTEM	CE-BACTERIAL_FITNESS-UNIVERSAL_CAS_PROTEINS	cas1->PGPT0026885	1
INDIRECT_EFFECTS	COMPETITIVE_EXCLUSION|CE	CE-BACTERIAL_FITNESS	CE-BACTERIAL_FITNESS-CRISPR-CAS_SYSTEM	CE-BACTERIAL_FITNESS-UNIVERSAL_CAS_PROTEINS	cas2->PGPT0026890	1
INDIRECT_EFFECTS	COMPETITIVE_EXCLUSION|CE	CE-BACTERIAL_FITNESS	CE-BACTERIAL_FITNESS-ENVIROMENTAL_SURRIVAL	CE-BACTERIAL_FITNESS-ENVIRONMENTAL_SURRIVAL-GLYCOGEN_BIOSYNTHESIS	glgA->PGPT0025880	1
INDIRECT_EFFECTS	COMPETITIVE_EXCLUSION|CE	CE-BACTERIAL_FITNESS	CE-BACTERIAL_FITNESS-MULTIDRUG_RESISTANCE	CE-BACTERIAL_FITNESS-OTHER_MULTIDRUG_EFFLUX_GENES	ydhP->PGPT0028991	2
INDIRECT_EFFECTS	COMPETITIVE_EXCLUSION|CE	CE-BACTERIAL_FITNESS	CE-BACTERIAL_FITNESS-PHAGE_DEFENSE_SYSTEM	CE-BACTERIAL_FITNESS-PHAGE_EXCLUSION	mcp|tlpC|tlpA|dcrA->PGPT0015710	1
INDIRECT_EFFECTS	COMPETITIVE_EXCLUSION|CE	CE-BACTERIAL_FITNESS	CE-BACTERIAL_FITNESS-PHAGE_DEFENSE_SYSTEM	CE-BACTERIAL_FITNESS-PHAGE_SHOCK_PROTEINS	pspE->PGPT0014648	1
INDIRECT_EFFECTS	COMPETITIVE_EXCLUSION|CE	CE-BACTERIAL_FITNESS	CE-BACTERIAL_FITNESS-RESISTANCE_TO_ANTIMICROBIAL|TOXIC_COMPOUNDS	CE-BACTERIAL_FITNESS-3-NITROPROPIONATE|3-NPA_RESISTANCE	ncd2|npd|pnoA->PGPT0006800	1
INDIRECT_EFFECTS	COMPETITIVE_EXCLUSION|CE	CE-BACTERIAL_FITNESS	CE-BACTERIAL_FITNESS-RESISTANCE_TO_ANTIMICROBIAL|TOXIC_COMPOUNDS	CE-BACTERIAL_FITNESS-3-PHENYLPROPIONIC_ACID|CINNAMIC_ACID_RESISTANCE	hcaD|cndC1->PGPT0019730	1
INDIRECT_EFFECTS	COMPETITIVE_EXCLUSION|CE	CE-BACTERIAL_FITNESS	CE-BACTERIAL_FITNESS-RESISTANCE_TO_ANTIMICROBIAL|TOXIC_COMPOUNDS	CE-BACTERIAL_FITNESS-CATECHOL|CHROMANON|GANOMYCIN_RESISTANCE	yodB->PGPT0028512	2
INDIRECT_EFFECTS	COMPETITIVE_EXCLUSION|CE	CE-BACTERIAL_FITNESS	CE-BACTERIAL_FITNESS-RESISTANCE_TO_ANTIMICROBIAL|TOXIC_COMPOUNDS	CE-BACTERIAL_FITNESS-RESISTANCE_TO_ANTIMICROBIAL_PEPTIDES	dsbA->PGPT0015115	1
INDIRECT_EFFECTS	COMPETITIVE_EXCLUSION|CE	CE-BACTERIAL_FITNESS	CE-BACTERIAL_FITNESS-RUGOSE_PHENOTYPE	CE-BACTERIAL_FITNESS-RUGOSE-EXOPOLYSACCHARIDES	vpsT->PGPT0026315	1
INDIRECT_EFFECTS	COMPETITIVE_EXCLUSION|CE	CE-BACTERIAL_FITNESS	CE-BACTERIAL_FITNESS-TOXIN-ANTITOXIN_SYSTEM	CE-BACTERIAL_FITNESS-HipA-HipB_TOXIN-ANTITOXIN_SYSTEM	toxin_hipA->PGPT0027480	1
INDIRECT_EFFECTS	COMPETITIVE_EXCLUSION|CE	CE-CELL_ENVELOPE_REMODELLING	CE-GLYCEROPHOSPHOLIPID_REMODELLING	CE-REMODELLING_GPL_GLYCEROPHOSPHOLIPID-CARDIOLIPIN_SYNTHASE_ACTIVITY	clsA_B|ybhO|ywiE->PGPT0007725	1
INDIRECT_EFFECTS	COMPETITIVE_EXCLUSION|CE	CE-CELL_ENVELOPE_REMODELLING	CE-PEPTIDOGLYCAN_REMODELLING	CE-PG_REMODELLING-CARBOXYPEPTIDASE_ACTIVITY	dacC|dacA|dacD->PGPT0024040	1
INDIRECT_EFFECTS	COMPETITIVE_EXCLUSION|CE	CE-CELL_ENVELOPE_REMODELLING	CE-PEPTIDOGLYCAN_REMODELLING	CE-PG_REMODELLING-CARBOXYPEPTIDASE_ACTIVITY	vanY|yodJ->PGPT0024055	1
INDIRECT_EFFECTS	COMPETITIVE_EXCLUSION|CE	CE-CELL_ENVELOPE_REMODELLING	CE-PEPTIDOGLYCAN_REMODELLING	CE-PG_REMODELLING_RELATED_SORTASE	srtA->PGPT0024075	1
INDIRECT_EFFECTS	COMPETITIVE_EXCLUSION|CE	CE-CELL_ENVELOPE_REMODELLING	CE-REMODELLINGLPS|LIPID|IVA_METABOLISM	CE-REMODELLING_LPS-N_ACETYL-BETA_L_FUCOSAMINE|L-FucNAm_MODIFICATION	wbjD->PGPT0022920	1
INDIRECT_EFFECTS	COMPETITIVE_EXCLUSION|CE	CE-CELL_ENVELOPE_REMODELLING	CE-REMODELLINGLPS|LIPID|IVA_METABOLISM	CE-REMODELLING_LPS-N_ACETYL-BETA_L_PNEUMOSAMINE|N-ACETYL-BETA_L_FUCOSAMINE|L-FucNAm_MODIFICATION	wbjC->PGPT0022915	1
INDIRECT_EFFECTS	COMPETITIVE_EXCLUSION|CE	CE-CELL_ENVELOPE_REMODELLING	CE-REMODELLINGLPS|LIPID|IVA_METABOLISM	CE-REMODELLING_LPS_D_GALACTOSAMINURONIC_ACID_MODIFICATION	wbpP->PGPT0018910	2
INDIRECT_EFFECTS	COMPETITIVE_EXCLUSION|CE	CE-EXOPOLYSACCHARIDE_PRODUCTION|EPS	CE-EPS-AMYLOVORAN_METABOLISM	CE-EPS-AMYLOVORAN_BIOSYNTHESIS	amsG->PGPT0026515	1
INDIRECT_EFFECTS	COMPETITIVE_EXCLUSION|CE	CE-EXOPOLYSACCHARIDE_PRODUCTION|EPS	CE-EPS-CAPSULE_METABOLISM	CE-EPS-CAPSULAR_POLYSACCHARIDE_REGULATION	kdpD->PGPT0002755	1
INDIRECT_EFFECTS	COMPETITIVE_EXCLUSION|CE	CE-EXOPOLYSACCHARIDE_PRODUCTION|EPS	CE-EPS-GLYCOGEN_METABOLISM	CE-EPS-GLYCOGEN_BIOSYNTHESIS	glgA->PGPT0025880	1
INDIRECT_EFFECTS	COMPETITIVE_EXCLUSION|CE	CE-EXOPOLYSACCHARIDE_PRODUCTION|EPS	CE-EPS-GLYCOSIDASES|GLYCOSYLHYDROLASES	CE-EPS-GALACTOSAMINIDASE	HEXA_B_like|exo|chb->PGPT0012150	1
INDIRECT_EFFECTS	COMPETITIVE_EXCLUSION|CE	CE-EXOPOLYSACCHARIDE_PRODUCTION|EPS	CE-EPS-GLYCOSIDASES|GLYCOSYLHYDROLASES	CE-EPS-GLUCCOSYLCERAMIDASE	srfJ|xynC->PGPT0018770	1
INDIRECT_EFFECTS	COMPETITIVE_EXCLUSION|CE	CE-EXOPOLYSACCHARIDE_PRODUCTION|EPS	CE-EPS-VPS_POLYSACCHARIDES_MATABOLISM	CE-EPS-VPS_POLYSACCHARIDES_BIOSYNTHESIS	vpsT->PGPT0026315	1
INDIRECT_EFFECTS	COMPETITIVE_EXCLUSION|CE	CE-QUORUM_SENSING_RESPONSE|BIOFILM_FORMATION	CE-BIOFILM_RELATED_GENES	CE-BIOFILM-VPS_POLYSACCHARIDES	vpsT->PGPT0026315	1
INDIRECT_EFFECTS	COMPETITIVE_EXCLUSION|CE	CE-QUORUM_SENSING_RESPONSE|BIOFILM_FORMATION	CE-ENVIRONMENTAL_QSR|BF_SIGNALLING	CE-QSR|BF-ACIDIC_STRESS_SIGNALLING	speC|speF|ODC1->PGPT0007765	1
INDIRECT_EFFECTS	COMPETITIVE_EXCLUSION|CE	CE-QUORUM_SENSING_RESPONSE|BIOFILM_FORMATION	CE-ENVIRONMENTAL_QSR|BF_SIGNALLING	CE-QSR|BF-OXIDATIVE_STRESS_SIGNALLING	paiA->PGPT0007785	1
INDIRECT_EFFECTS	COMPETITIVE_EXCLUSION|CE	CE-QUORUM_SENSING_RESPONSE|BIOFILM_FORMATION	CE-ENVIRONMENTAL_QSR|BF_SIGNALLING	CE-QSR|BF-OXIDATIVE_STRESS_SIGNALLING	speC|speF|ODC1->PGPT0007765	1
INDIRECT_EFFECTS	COMPETITIVE_EXCLUSION|CE	CE-QUORUM_SENSING_RESPONSE|BIOFILM_FORMATION	CE-OTHER_QSR|BF_RELATED_SYSTEMS	CE-QSR|BF-BarA|UvrY-CSR_SYSTEM	glgA->PGPT0025880	1
INDIRECT_EFFECTS	COMPETITIVE_EXCLUSION|CE	CE-QUORUM_SENSING_RESPONSE|BIOFILM_FORMATION	CE-QSR-AUTOINDUCER_PERCEPTION	CE-QSR-ComX_PHEROMONE_PERCIPITATION|SIGNALLING	srfAB|lchAB->PGPT0009850	1
INDIRECT_EFFECTS	COMPETITIVE_EXCLUSION|CE	CE-QUORUM_SENSING_RESPONSE|BIOFILM_FORMATION	CE-QSR-AUTOINDUCER_PERCEPTION	CE-QSR-UNKNOWN_AI_PERCIPITATION-DPP-MEDIATED_PATHWAY	lacD->PGPT0017935	1
INDIRECT_EFFECTS	COMPETITIVE_EXCLUSION|CE	CE-QUORUM_SENSING_RESPONSE|BIOFILM_FORMATION	CE-QUORUM_SENSING_RELATED_GENES	CE-QSR-CARDIOLIPIN_SYNTHESIS	clsA_B|ybhO|ywiE->PGPT0007725	1
INDIRECT_EFFECTS	STRESS_CONTROL|BIOCONTROL	NEUTRALIZING_ABIOTIC_STRESS	HIGH_TEMPERATURE_TOLERANCE	HEAT_INDUCIBLE_PROTEINS	pspE->PGPT0014648	1
INDIRECT_EFFECTS	STRESS_CONTROL|BIOCONTROL	NEUTRALIZING_ABIOTIC_STRESS	NEUTRALIZING_HERBICIDIAL_STRESS	CHLOROACETANILIDE_DEGRADTION	hcaD|cndC1->PGPT0019730	1
INDIRECT_EFFECTS	STRESS_CONTROL|BIOCONTROL	NEUTRALIZING_ABIOTIC_STRESS	NEUTRALIZING_HERBICIDIAL_STRESS	HERBICIDIAL_STRESS-PARAQUAT_STRESS_REDUCTION	clsA_B|ybhO|ywiE->PGPT0007725	1
INDIRECT_EFFECTS	STRESS_CONTROL|BIOCONTROL	NEUTRALIZING_ABIOTIC_STRESS	NEUTRALIZING_OSMOTIC_STRESS	OSMOTIC_STRESS-POTASSIUM_TRANSPORT	kdpA->PGPT0002740	1
INDIRECT_EFFECTS	STRESS_CONTROL|BIOCONTROL	NEUTRALIZING_ABIOTIC_STRESS	NEUTRALIZING_OSMOTIC_STRESS	OSMOTIC_STRESS-POTASSIUM_TRANSPORT	kdpB->PGPT0002745	1
INDIRECT_EFFECTS	STRESS_CONTROL|BIOCONTROL	NEUTRALIZING_ABIOTIC_STRESS	NEUTRALIZING_OSMOTIC_STRESS	OSMOTIC_STRESS-POTASSIUM_TRANSPORT	kdpC->PGPT0002750	1
INDIRECT_EFFECTS	STRESS_CONTROL|BIOCONTROL	NEUTRALIZING_ABIOTIC_STRESS	NEUTRALIZING_OSMOTIC_STRESS	OSMOTIC_STRESS-POTASSIUM_TRANSPORT	kdpD->PGPT0002755	1
INDIRECT_EFFECTS	STRESS_CONTROL|BIOCONTROL	NEUTRALIZING_ABIOTIC_STRESS	NEUTRALIZING_OSMOTIC_STRESS	OSMOTIC_STRESS-SPERMIDINE|PUTRESCINE_METABOLISM	paiA->PGPT0007785	1
INDIRECT_EFFECTS	STRESS_CONTROL|BIOCONTROL	NEUTRALIZING_ABIOTIC_STRESS	NEUTRALIZING_OSMOTIC_STRESS	OSMOTIC_STRESS-SPERMIDINE|PUTRESCINE_METABOLISM	speC|speF|ODC1->PGPT0007765	1
INDIRECT_EFFECTS	STRESS_CONTROL|BIOCONTROL	NEUTRALIZING_ABIOTIC_STRESS	NEUTRALIZING_OSMOTIC_STRESS	OSMOTIC_STRESS-VITAMIN_B3|NIACIN_BIOSYNTHESIS	nadR->PGPT0013390	2
INDIRECT_EFFECTS	STRESS_CONTROL|BIOCONTROL	NEUTRALIZING_ABIOTIC_STRESS	NEUTRALIZING_OSMOTIC_STRESS	OSMOTIC_STRESS_SIGNALLUING	pspE->PGPT0014648	1
INDIRECT_EFFECTS	STRESS_CONTROL|BIOCONTROL	NEUTRALIZING_ABIOTIC_STRESS	NEUTRALIZING_SALINITY_STRESS	SALINITY_STRESS-CARDIOLIPIN_BIOSYNTHESIS	clsA_B|ybhO|ywiE->PGPT0007725	1
INDIRECT_EFFECTS	STRESS_CONTROL|BIOCONTROL	NEUTRALIZING_ABIOTIC_STRESS	NEUTRALIZING_SALINITY_STRESS	SALINITY_STRESS-CATION_TRANSPORT	nhaK|TC_CPA1->PGPT0013930	2
INDIRECT_EFFECTS	STRESS_CONTROL|BIOCONTROL	NEUTRALIZING_ABIOTIC_STRESS	NEUTRALIZING_SALINITY_STRESS	SALINITY_STRESS-H+_ANTIPORTER	nhaK|TC_CPA1->PGPT0013930	2
INDIRECT_EFFECTS	STRESS_CONTROL|BIOCONTROL	NEUTRALIZING_ABIOTIC_STRESS	NEUTRALIZING_SALINITY_STRESS	SALINITY_STRESS-MAGNESIUM_TRANSPORT	yrkA->PGPT0014013	1
INDIRECT_EFFECTS	STRESS_CONTROL|BIOCONTROL	NEUTRALIZING_ABIOTIC_STRESS	NEUTRALIZING_SALINITY_STRESS	SALINITY_STRESS-POTASSIUM_TRANSPORT	kdpA->PGPT0002740	1
INDIRECT_EFFECTS	STRESS_CONTROL|BIOCONTROL	NEUTRALIZING_ABIOTIC_STRESS	NEUTRALIZING_SALINITY_STRESS	SALINITY_STRESS-POTASSIUM_TRANSPORT	kdpB->PGPT0002745	1
INDIRECT_EFFECTS	STRESS_CONTROL|BIOCONTROL	NEUTRALIZING_ABIOTIC_STRESS	NEUTRALIZING_SALINITY_STRESS	SALINITY_STRESS-POTASSIUM_TRANSPORT	kdpC->PGPT0002750	1
INDIRECT_EFFECTS	STRESS_CONTROL|BIOCONTROL	NEUTRALIZING_ABIOTIC_STRESS	NEUTRALIZING_SALINITY_STRESS	SALINITY_STRESS-POTASSIUM_TRANSPORT	kdpD->PGPT0002755	1
INDIRECT_EFFECTS	STRESS_CONTROL|BIOCONTROL	NEUTRALIZING_ABIOTIC_STRESS	NEUTRALIZING_SALINITY_STRESS	SALINITY_STRESS-SODIUM_TRANSPORT	nhaK|TC_CPA1->PGPT0013930	2
INDIRECT_EFFECTS	STRESS_CONTROL|BIOCONTROL	NEUTRALIZING_ABIOTIC_STRESS	NITROSATIVE|OXIDATIVE_STRESS|ROS_SCAVENGING	OXIDATIVE_STRESS-OXIDOREDUCTASES	lhgO|ygaF->PGPT0013225	1
INDIRECT_EFFECTS	STRESS_CONTROL|BIOCONTROL	NEUTRALIZING_ABIOTIC_STRESS	NITROSATIVE|OXIDATIVE_STRESS|ROS_SCAVENGING	OXIDATIVE_STRESS-SPERMIDINE|PUTRESCINE_METABOLISM	paiA->PGPT0007785	1
INDIRECT_EFFECTS	STRESS_CONTROL|BIOCONTROL	NEUTRALIZING_ABIOTIC_STRESS	NITROSATIVE|OXIDATIVE_STRESS|ROS_SCAVENGING	OXIDATIVE_STRESS-SPERMIDINE|PUTRESCINE_METABOLISM	speC|speF|ODC1->PGPT0007765	1
INDIRECT_EFFECTS	STRESS_CONTROL|BIOCONTROL	NEUTRALIZING_ABIOTIC_STRESS	NITROSATIVE|OXIDATIVE_STRESS|ROS_SCAVENGING	OXIDATIVE_STRESS-TERPENOID_DERIVATE_PRODUCTION	ispB->PGPT0007525	1
INDIRECT_EFFECTS	STRESS_CONTROL|BIOCONTROL	NEUTRALIZING_ABIOTIC_STRESS	NITROSATIVE|OXIDATIVE_STRESS|ROS_SCAVENGING	OXIDATIVE_STRESS-VITAMIN_B3|NIACIN_BIOSYNTHESIS	nadR->PGPT0013390	2
INDIRECT_EFFECTS	STRESS_CONTROL|BIOCONTROL	NEUTRALIZING_BIOTIC_STRESS	ANTIPROTOZOAN|ANTIPROTISTAL_ACTIVITY	ANTIPROTISTAL-ALKYLRESORCINOL|ALKYLPYRONE_BIOSYNTHESIS	bpsA|srsA|->PGPT0011290	1
INDIRECT_EFFECTS	STRESS_CONTROL|BIOCONTROL	NEUTRALIZING_BIOTIC_STRESS	BACTERICIDAL_COMPOUNDS|ANTIBIOTICS	BACTERICIDAL-ALKYLRESORCINOL|ALKYLPYRONES_METABOLISM	bpsA|srsA|->PGPT0011290	1
INDIRECT_EFFECTS	STRESS_CONTROL|BIOCONTROL	NEUTRALIZING_BIOTIC_STRESS	BACTERICIDAL_COMPOUNDS|ANTIBIOTICS	BACTERICIDAL-AMYCIN_DERIVATE_BIOSYNTHESIS	thnP->PGPT0010105	1
INDIRECT_EFFECTS	STRESS_CONTROL|BIOCONTROL	NEUTRALIZING_BIOTIC_STRESS	BACTERICIDAL_COMPOUNDS|ANTIBIOTICS	BACTERICIDAL-VANCOMYCIN_METABOLISM	cepL->PGPT0009675	1
INDIRECT_EFFECTS	STRESS_CONTROL|BIOCONTROL	NEUTRALIZING_BIOTIC_STRESS	BIOTIC_STRESS_RESISTANCE-PHENAZINE_DERIVATES	BIOTIC_STRESS_RESISTANCE-PHENAZINE-1-CARBOXYLIC_ACID_BIOSYNTHESIS	cyclohexadieny|prephenate_dehydrogenase|3_phosphoshikimate_1_carboxyvinyltransferase->PGPT0012870	1
INDIRECT_EFFECTS	STRESS_CONTROL|BIOCONTROL	NEUTRALIZING_BIOTIC_STRESS	BIOTIC_STRESS_RESISTANCE-VOLATILES	BIOTIC_STRESS_RESISTANCE-ALCOHOL|KETONE_VOLATILE_METABOLISM	adh2_1->PGPT0008290	1
INDIRECT_EFFECTS	STRESS_CONTROL|BIOCONTROL	NEUTRALIZING_BIOTIC_STRESS	BIOTIC_STRESS_RESISTANCE-VOLATILES	BIOTIC_STRESS_RESISTANCE-VOLATILE_RELATED_FATTY_ACID_METABOLISM	fadB->PGPT0008390	2
INDIRECT_EFFECTS	STRESS_CONTROL|BIOCONTROL	NEUTRALIZING_BIOTIC_STRESS	FUNGICIDAL_COMPOUNDS|ANTIBIOTICS	FUNGICIDAL-ALKYLRESORCINOL|ALKYLPYRONE_METABOLISM	bpsA|srsA|->PGPT0011290	1
INDIRECT_EFFECTS	STRESS_CONTROL|BIOCONTROL	NEUTRALIZING_BIOTIC_STRESS	FUNGICIDAL_COMPOUNDS|ANTIBIOTICS	FUNGICIDAL-ANSAMITOCIN_P-3_METABOLISM	asm15->PGPT0011940	1
INDIRECT_EFFECTS	STRESS_CONTROL|BIOCONTROL	NEUTRALIZING_BIOTIC_STRESS	FUNGICIDAL_COMPOUNDS|ANTIBIOTICS	FUNGICIDAL-CHITINOLYTIC_ACTIVITIES	HEXA_B_like|exo|chb->PGPT0012150	1
INDIRECT_EFFECTS	STRESS_CONTROL|BIOCONTROL	NEUTRALIZING_BIOTIC_STRESS	FUNGICIDAL_COMPOUNDS|ANTIBIOTICS	FUNGICIDAL-POLYENE_AMPHOTERICIN_B_METABOLISM	amphORF2->PGPT0031945	1
INDIRECT_EFFECTS	STRESS_CONTROL|BIOCONTROL	UNIVERSAL_STRESS_RESPONSE	STRESS_SIGNALLING_PROTEINS	OTHER_STRESS_RESPONSE_PROTEINS	nhaX->PGPT0015026	1
INDIRECT_EFFECTS	STRESS_CONTROL|BIOCONTROL	UNIVERSAL_STRESS_RESPONSE	STRESS_SIGNALLING_PROTEINS	STRESS_SIGNAL-CHAPERONE|PROTEASES	dsbA->PGPT0015115	1

## Sheet: DSM 43913 only
level1	level2	level3	level4	level5	level6	freq
DIRECT_EFFECTS	BIO-FERTILIZATION	IRON_ACQUISITION	IRON_ACQUISITION-SIDEROPHORES	SIDEROPHORES-ENTEROBACTIN|ENTEROCHELIN|SALMOCHELIN_METABOLISM	iroB->PGPT0003265	1
DIRECT_EFFECTS	BIO-FERTILIZATION	IRON_ACQUISITION	IRON_ACQUISITION-SIDEROPHORES	SIDEROPHORES-PSEUDOMONINE|ACINETOBACTIN_BIOSYNTHESIS	pmsA|hdc|basG->PGPT0003385	1
DIRECT_EFFECTS	BIO-FERTILIZATION	NITROGEN_ACQUISITION	N-AQUISITION-AMMONIUM_ASSIMILATION_USAGE	N-AQUISITION-AMMONIUM_STARVATiON_RESPONSE	exoR->PGPT0000855	1
DIRECT_EFFECTS	BIO-FERTILIZATION	NITROGEN_ACQUISITION	N-AQUISITION-DENITRIFICATION|NITRATE_USAGE	DENITRIFICATION-NITRTATE|NITRITE_TRANSPORT	yfdC->PGPT0000590	1
DIRECT_EFFECTS	BIO-FERTILIZATION	NITROGEN_ACQUISITION	N-AQUISITION-ETHANOLAMINE_USAGE	N-AQUISITION-ETHANOLAMINE_DEGRADATION	eutN|eutN->PGPT0000618	1
DIRECT_EFFECTS	BIO-FERTILIZATION	NITROGEN_ACQUISITION	N-AQUISITION-REGULATION	NITROGEN-EXOPOLYSACCHARIDE-MOTILITY_CO-REGULATION	exoR->PGPT0000855	1
DIRECT_EFFECTS	BIO-FERTILIZATION	PHOSPHATE_SOLUBILIZATION	P-SOLUBILISATION-OTHER_ACID_METABOLISM	P-SOLUBILISATION-PHOSPHONATE_DEGRADATION	phnP->PGPT0002480	1
DIRECT_EFFECTS	BIO-FERTILIZATION	PHOSPHATE_SOLUBILIZATION	P-SOLUBILISATION-PHOSPHATE_METABOLISM	P-SOLUBILISATION-PHOSPAHTE_HOMEOSTASIS|REGULATION	ppk2->PGPT0002690	1
DIRECT_EFFECTS	BIO-FERTILIZATION	SULFUR_ASSIMILATION|MINERALIZATION	S-ASSSIMILATION-SULFUR_METABOLISM	S-METABOLISM-THIOSULFATE_DEGRADATION	glpE->PGPT0003021	1
DIRECT_EFFECTS	BIO-REMEDIATION	HEAVY_METAL_DETOXIFICATION	HEAVY_METAL_ANTIMONY_RESISTANCE	ANTIMONY_RESISTANCE_SYSTEM	arsC1->PGPT0004720	1
DIRECT_EFFECTS	BIO-REMEDIATION	HEAVY_METAL_DETOXIFICATION	HEAVY_METAL_ARSENIC_RESISTANCE	ARSENIC_RESISTANCE-ARSENIC_HOMEOSTASIS	arsR_arsC->PGPT0004765	1
DIRECT_EFFECTS	BIO-REMEDIATION	HEAVY_METAL_DETOXIFICATION	HEAVY_METAL_ARSENIC_RESISTANCE	ARSENIC_RESISTANCE-ARSENIC_TRANSPORT	aqpZ->PGPT0004755	1
DIRECT_EFFECTS	BIO-REMEDIATION	HEAVY_METAL_DETOXIFICATION	HEAVY_METAL_ARSENIC_RESISTANCE	ARSENIC_RESISTANCE_SYSTEM	arsA->PGPT0004700	1
DIRECT_EFFECTS	BIO-REMEDIATION	HEAVY_METAL_DETOXIFICATION	HEAVY_METAL_ARSENIC_RESISTANCE	ARSENIC_RESISTANCE_SYSTEM	arsC1->PGPT0004720	1
DIRECT_EFFECTS	BIO-REMEDIATION	HEAVY_METAL_DETOXIFICATION	HEAVY_METAL_COBALT_RESISTANCE	COBALT_RESISTANCE-COBALT_HOMEOSTASIS	cbiA->PGPT0004605	2
DIRECT_EFFECTS	BIO-REMEDIATION	HEAVY_METAL_DETOXIFICATION	HEAVY_METAL_COBALT_RESISTANCE	COBALT_RESISTANCE-COBALT_HOMEOSTASIS	cobA|btuR->PGPT0004645	1
DIRECT_EFFECTS	BIO-REMEDIATION	HEAVY_METAL_DETOXIFICATION	HEAVY_METAL_COBALT_RESISTANCE	COBALT_RESISTANCE-COBALT_HOMEOSTASIS	cobU|cobT->PGPT0004595	2
DIRECT_EFFECTS	BIO-REMEDIATION	HEAVY_METAL_DETOXIFICATION	HEAVY_METAL_IRON_RESISTANCE	IRON_RESISTANCE-ENTEROBACTIN|ENTEROCHELIN_METABOLISM	entF|aebF->PGPT0003230	2
DIRECT_EFFECTS	BIO-REMEDIATION	HEAVY_METAL_DETOXIFICATION	HEAVY_METAL_IRON_RESISTANCE	IRON_RESISTANCE-ENTEROBACTIN|ENTEROCHELIN|PSEUDOMONINE|BACILLIBACTIN|ACINETOBACTIN|ANGUIBACTIN_METABOLISM	entE|psmE|dhbE|basE|angE|aebE->PGPT0003270	2
DIRECT_EFFECTS	BIO-REMEDIATION	HEAVY_METAL_DETOXIFICATION	HEAVY_METAL_IRON_RESISTANCE	IRON_RESISTANCE-FERRICHROME|FERRIOXAMINE_TRANSPORT	fhuB->PGPT0003320	1
DIRECT_EFFECTS	BIO-REMEDIATION	HEAVY_METAL_DETOXIFICATION	HEAVY_METAL_IRON_RESISTANCE	IRON_RESISTANCE-PSEUDOMONINE|ACINETOBACTIN_BIOSYNTHESIS	pmsA|hdc|basG->PGPT0003385	1
DIRECT_EFFECTS	BIO-REMEDIATION	HEAVY_METAL_DETOXIFICATION	HEAVY_METAL_IRON_RESISTANCE	IRON_TRANSPORT-IRON_II_TRANSPORT_SYSTEM	efeB->PGPT0003720	1
DIRECT_EFFECTS	BIO-REMEDIATION	XENOBIOTICS_BIODEGRADATION	XENOBIOTIC_BENZOATE|DERIVATE_DEGRADATION	XENOBIOTIC_BENZOATE_DEGRADATION_VIA_b-KETOADIPATE_PATHWAY	pcaC->PGPT0005005	1
DIRECT_EFFECTS	BIO-REMEDIATION	XENOBIOTICS_BIODEGRADATION	XENOBIOTIC_DEGRADATION_OF_ORGANO-PHOSPHORUS_INSECTICIDES	XENOBIOTIC_ORGANOPHOSPHATE_DEGRADTION	opaB->PGPT0006761	1
DIRECT_EFFECTS	BIO-REMEDIATION	XENOBIOTICS_BIODEGRADATION	XENOBIOTIC_STYRENE|DERIVATE_DEGRADATION	XENOBIOTIC_PHENYLACETATE_DEGRADATION	paaI->PGPT0006080	1
DIRECT_EFFECTS	PHYTOHORMONE|PLANT_SIGNAL_PRODUCTION	PLANT_VITAMIN_PRODUCTION	PLANT_VITAMIN_B12|COBALAMIN_METABOLISM	PLANT_VITAMIN_B12-RELATED_PROTEINS	bluB|drgA->PGPT0006810	1
DIRECT_EFFECTS	PHYTOHORMONE|PLANT_SIGNAL_PRODUCTION	PLANT_VITAMIN_PRODUCTION	PLANT_VITAMIN_B12|COBALAMIN_METABOLISM	PLANT_VITAMIN_B12|COBALAMIN_BIOSYNTHESIS	cbiC->PGPT0004610	1
DIRECT_EFFECTS	PHYTOHORMONE|PLANT_SIGNAL_PRODUCTION	PLANT_VITAMIN_PRODUCTION	PLANT_VITAMIN_B12|COBALAMIN_METABOLISM	PLANT_VITAMIN_B12|COBALAMIN_BIOSYNTHESIS	cbiD->PGPT0004615	1
DIRECT_EFFECTS	PHYTOHORMONE|PLANT_SIGNAL_PRODUCTION	PLANT_VITAMIN_PRODUCTION	PLANT_VITAMIN_B12|COBALAMIN_METABOLISM	PLANT_VITAMIN_B12|COBALAMIN_BIOSYNTHESIS	cbiF->PGPT0004625	1
DIRECT_EFFECTS	PHYTOHORMONE|PLANT_SIGNAL_PRODUCTION	PLANT_VITAMIN_PRODUCTION	PLANT_VITAMIN_B12|COBALAMIN_METABOLISM	PLANT_VITAMIN_B12|COBALAMIN_BIOSYNTHESIS	cbiGH_cobJ->PGPT0009255	1
DIRECT_EFFECTS	PHYTOHORMONE|PLANT_SIGNAL_PRODUCTION	PLANT_VITAMIN_PRODUCTION	PLANT_VITAMIN_B12|COBALAMIN_METABOLISM	PLANT_VITAMIN_B12|COBALAMIN_BIOSYNTHESIS	cbiL->PGPT0004690	1
DIRECT_EFFECTS	PHYTOHORMONE|PLANT_SIGNAL_PRODUCTION	PLANT_VITAMIN_PRODUCTION	PLANT_VITAMIN_B12|COBALAMIN_METABOLISM	PLANT_VITAMIN_B12|COBALAMIN_BIOSYNTHESIS	cbiX->PGPT0009235	1
DIRECT_EFFECTS	PHYTOHORMONE|PLANT_SIGNAL_PRODUCTION	PLANT_VITAMIN_PRODUCTION	PLANT_VITAMIN_B12|COBALAMIN_METABOLISM	PLANT_VITAMIN_B12|COBALAMIN_BIOSYNTHESIS	cobA|btuR->PGPT0004645	1
DIRECT_EFFECTS	PHYTOHORMONE|PLANT_SIGNAL_PRODUCTION	PLANT_VITAMIN_PRODUCTION	PLANT_VITAMIN_B12|COBALAMIN_METABOLISM	PLANT_VITAMIN_B12|COBALAMIN_BIOSYNTHESIS	cobL->PGPT0009270	1
DIRECT_EFFECTS	PHYTOHORMONE|PLANT_SIGNAL_PRODUCTION	PLANT_VITAMIN_PRODUCTION	PLANT_VITAMIN_B12|COBALAMIN_METABOLISM	PLANT_VITAMIN_B12|COBALAMIN_BIOSYNTHESIS	cobN->PGPT0009280	1
DIRECT_EFFECTS	PHYTOHORMONE|PLANT_SIGNAL_PRODUCTION	PLANT_VITAMIN_PRODUCTION	PLANT_VITAMIN_B12|COBALAMIN_METABOLISM	PLANT_VITAMIN_B12|COBALAMIN_BIOSYNTHESIS	cobU|cobT->PGPT0004595	2
DIRECT_EFFECTS	PHYTOHORMONE|PLANT_SIGNAL_PRODUCTION	PLANT_VITAMIN_PRODUCTION	PLANT_VITAMIN_B2|RIBOFLAVIN_METABOLISM	PLANT_VITAMIN_B2|RIBOFLAVIN_BIOSYNTHESIS	bluB|drgA->PGPT0006810	1
INDIRECT_EFFECTS	COLONIZING_PLANT_SYSTEM	COLONIZATION-ADAPTION_TO_PLANT_IMMUNE_SYSTEM	ADAPTION_TO_PIS-PLANT_HYDROXYCINNAMIC_ACID_RESISTANCE	ADAPTION_TO_PIS-PROTOCATECHUIC_ACID_DEGRADATION	pcaC->PGPT0005005	1
INDIRECT_EFFECTS	COLONIZING_PLANT_SYSTEM	COLONIZATION-MOTILITY|CHEMOTAXIS	OTHER_MOTILITY_REGULATING_FUNCTIONS	MOTILITY-ACIDITY|NITROGEN_RELATED_REGULATION	exoR->PGPT0000855	1
INDIRECT_EFFECTS	COLONIZING_PLANT_SYSTEM	COLONIZATION-PLANT_DERIVED_SUBSTRATE_USAGE	PLANT_DERIVED_AMINO_ACID_DEPENDENT_PATHWAYS	PLANT_DERIVED_OPINE_METABOLISM	mocR->PGPT0016790	2
INDIRECT_EFFECTS	COLONIZING_PLANT_SYSTEM	COLONIZATION-PLANT_DERIVED_SUBSTRATE_USAGE	PLANT_DERIVED_AMINO_ACID_UTILIZATION	PLANT_DERIVED_HISTIDINE_DEGRADATION	pmsA|hdc|basG->PGPT0003385	1
INDIRECT_EFFECTS	COLONIZING_PLANT_SYSTEM	COLONIZATION-PLANT_DERIVED_SUBSTRATE_USAGE	PLANT_DERIVED_AMINO_ACID_UTILIZATION	PLANT_DERIVED_PROLINE_DEGRADATION	prdF->PGPT0014240	2
INDIRECT_EFFECTS	COLONIZING_PLANT_SYSTEM	COLONIZATION-PLANT_DERIVED_SUBSTRATE_USAGE	PLANT_DERIVED_AROMATIC|PHENOLIC_COMPOUND_UTILIZATION	PLANT_DERIVED_PROTOCATECHUIC_ACID_DEGRADATION	pcaC->PGPT0005005	1
INDIRECT_EFFECTS	COLONIZING_PLANT_SYSTEM	COLONIZATION-PLANT_DERIVED_SUBSTRATE_USAGE	PLANT_DERIVED_CARBOHYDRATE-HEXOSES_UTILIZATION	PLANT_DERIVED_MANNOSE_METABOLISM|DEGRADATION	mpg|rfbM->PGPT0017880	1
INDIRECT_EFFECTS	COLONIZING_PLANT_SYSTEM	COLONIZATION-PLANT_DERIVED_SUBSTRATE_USAGE	PLANT_DERIVED_CARBOHYDRATE-HEXOSES_UTILIZATION	PLANT_DERIVED_RHAMNOSE_DEGRADATION	rhaM|rhaU|yiiL->PGPT0017795	1
INDIRECT_EFFECTS	COLONIZING_PLANT_SYSTEM	COLONIZATION-PLANT_DERIVED_SUBSTRATE_USAGE	PLANT_DERIVED_CARBOHYDRATE_TRANSPORT	PLANT_DERIVED_MANNOSYL-GLYCERATE_PTS_SYSTEM	mngR|farR->PGPT0016955	2
INDIRECT_EFFECTS	COLONIZING_PLANT_SYSTEM	COLONIZATION-PLANT_DERIVED_SUBSTRATE_USAGE	PLANT_DERIVED_CARBOHYDRATE_TRANSPORT	PLANT_DERIVED_REAFFINOSE|STACHYOSE|MELIBIOSE_TRANSPORT	msmE->PGPT0016330	1
INDIRECT_EFFECTS	COLONIZING_PLANT_SYSTEM	COLONIZATION-PLANT_DERIVED_SUBSTRATE_USAGE	PLANT_DERIVED_CARBOHYDRATE_TRANSPORT	PLANT_DERIVED_REAFFINOSE|STACHYOSE|MELIBIOSE_TRANSPORT	msmF->PGPT0016335	1
INDIRECT_EFFECTS	COLONIZING_PLANT_SYSTEM	COLONIZATION-PLANT_DERIVED_SUBSTRATE_USAGE	PLANT_DERIVED_CARBOHYDRATE_TRANSPORT	PLANT_DERIVED_REAFFINOSE|STACHYOSE|MELIBIOSE_TRANSPORT	msmG->PGPT0016340	1
INDIRECT_EFFECTS	COLONIZING_PLANT_SYSTEM	COLONIZATION-PLANT_DERIVED_SUBSTRATE_USAGE	PLANT_DERIVED_NUCLEOSIDE_METABOLISM	PLANT_DERIVED_PYRIMIDINE_METABOLISM	nagD->PGPT0021435	1
INDIRECT_EFFECTS	COLONIZING_PLANT_SYSTEM	COLONIZATION-PLANT_DERIVED_SUBSTRATE_USAGE	PLANT_DERIVED_ORGANIC_ACID_TRANSPORT	PLANT_DERIVED_GALACTONATE_TRANSPORT	dgoT->PGPT0002190	1
INDIRECT_EFFECTS	COLONIZING_PLANT_SYSTEM	COLONIZATION-PLANT_DERIVED_SUBSTRATE_USAGE	PLANT_DERIVED_SUGAR_ACID_UTILIZATION	PLANT_DERIVED_LYXONATE_DEGRADATION	LRA3_like->PGPT0017805	1
INDIRECT_EFFECTS	COLONIZING_PLANT_SYSTEM	COLONIZATION-PLANT_DERIVED_SUBSTRATE_USAGE	PLANT_DERIVED_SUGAR_ALCOHOL_UTILIZATION	PLANT_DERIVED_ALTRITOL|GALACTITOL_DEGRADATION	sorbD->PGPT0018410	1
INDIRECT_EFFECTS	COLONIZING_PLANT_SYSTEM	COLONIZATION-PLANT_DERIVED_SUBSTRATE_USAGE	PLANT_DERIVED_SUGAR_ALCOHOL_UTILIZATION	PLANT_DERIVED_INOSITOL_DERIVATE_DEGRADATION	mocR->PGPT0016790	2
INDIRECT_EFFECTS	COLONIZING_PLANT_SYSTEM	COLONIZATION-SURFACE_ATTACHMENT	SURFACE_ATTACHMENT-LIPO-|COLANIC_ACID_METABOLISM	SURFACE_ATTACHMENT-COLANIC_ACID_METABOLISM	fcl->PGPT0022775	1
INDIRECT_EFFECTS	COLONIZING_PLANT_SYSTEM	COLONIZATION-SURFACE_ATTACHMENT	SURFACE_ATTACHMENT-LIPO-|TEICHOIC_ACID_METABOLISM	SURFACE_ATTACHMENT-TEICHOIC_ACID_METABOLISM	tarS->PGPT0023435	2
INDIRECT_EFFECTS	COLONIZING_PLANT_SYSTEM	COLONIZATION-SURFACE_ATTACHMENT	SURFACE_ATTACHMENT-LIPO-|TEICHURONIC_ACID_METABOLISM	SURFACE_ATTACHMENT-TEICHURONIC_ACID_TRANSPORT	tuaB->PGPT0015230	1
INDIRECT_EFFECTS	COLONIZING_PLANT_SYSTEM	COLONIZATION-SURFACE_ATTACHMENT	SURFACE_ATTACHMENT-LPS|LIPID|IVA_METABOLISM	SURFACE_ATTACHMENT-LPS-6-DEOXY_L_TALOSE_MODIFICATION	tal->PGPT0022810	2
INDIRECT_EFFECTS	COLONIZING_PLANT_SYSTEM	COLONIZATION-SURFACE_ATTACHMENT	SURFACE_ATTACHMENT-LPS|LIPID|IVA_METABOLISM	SURFACE_ATTACHMENT-LPS-GDP_D-RHAMNOSE|DEOXY_D_MANNOSE|TALOSE|PEROSAMINE_MODIFICATION	fcl->PGPT0022775	1
INDIRECT_EFFECTS	COLONIZING_PLANT_SYSTEM	COLONIZATION-SURFACE_ATTACHMENT	SURFACE_ATTACHMENT-LPS|LIPID|IVA_METABOLISM	SURFACE_ATTACHMENT-LPS-GDP_MANNOSE_MODIFICATION	mpg|rfbM->PGPT0017880	1
INDIRECT_EFFECTS	COLONIZING_PLANT_SYSTEM	ROOT_COLONIZATION	ROOT_COLONIZATION-VITAMIN_B7|BIOTIN_METABOLISM	ROOT_COLONIZATION-VITAMIN_B7|BIOTIN_BIOSYNTHESIS	bioC->PGPT0022060	1
INDIRECT_EFFECTS	COLONIZING_PLANT_SYSTEM	ROOT_COLONIZATION	ROOT_COLONIZATION_BY_NODULATION	ROOT_NODULE-ORNITHINE_LIPIDS_BIOSYNTHESIS	olsB->PGPT0014470	1
INDIRECT_EFFECTS	COMPETITIVE_EXCLUSION|CE	CE-BACTERIAL_FITNESS	CE-BACTERIAL_FITNESS-MOBILE_ELEMENTS	CE-BACTERIAL_FITNESS-TRANSPOSASES	putative_transposase->PGPT0030680	2
INDIRECT_EFFECTS	COMPETITIVE_EXCLUSION|CE	CE-BACTERIAL_FITNESS	CE-BACTERIAL_FITNESS-MULTIDRUG_RESISTANCE	CE-BACTERIAL_FITNESS-MULTIDRUG_TRANSPORT-EFFLUX_PUMP_MexAB-OprM	acrR|smeT->PGPT0003255	1
INDIRECT_EFFECTS	COMPETITIVE_EXCLUSION|CE	CE-BACTERIAL_FITNESS	CE-BACTERIAL_FITNESS-RESISTANCE_TO_ANTIMICROBIAL|TOXIC_COMPOUNDS	CE-BACTERIAL_FITNESS-BETA-LACTAM_RESISTANCE	blaI->PGPT0028105	1
INDIRECT_EFFECTS	COMPETITIVE_EXCLUSION|CE	CE-BACTERIAL_FITNESS	CE-BACTERIAL_FITNESS-RESISTANCE_TO_ANTIMICROBIAL|TOXIC_COMPOUNDS	CE-BACTERIAL_FITNESS-MACROLIDE_RESISTANCE	lmrA->PGPT0027960	1
INDIRECT_EFFECTS	COMPETITIVE_EXCLUSION|CE	CE-BACTERIAL_SECRETION	CE-TYPE_II_SECRETION_SYSTEMS	CE-T2SS-TYPE_IV_PILIN_SECRETION|FIMBRIAL_ASSEMBLY	pilH->PGPT0015840	1
INDIRECT_EFFECTS	COMPETITIVE_EXCLUSION|CE	CE-BACTERIAL_SECRETION	CE-Type_VI_SECRETION_SYSTEMS	CE-Type_VI_SECRETION_PROTEINS	vgrG->PGPT0030410	1
INDIRECT_EFFECTS	COMPETITIVE_EXCLUSION|CE	CE-CELL_ENVELOPE_REMODELLING	CE-ARABINOGALACTAN|LIPOARABINOMANNAN_REMODELLING	CE-REMODELLINGL-RHAMNOSYLTRANSFERASE_ACTIVITY	wbbL->PGPT0024205	1
INDIRECT_EFFECTS	COMPETITIVE_EXCLUSION|CE	CE-CELL_ENVELOPE_REMODELLING	CE-OTHER_CELL_MEMBRANE_REMODELLING_PROTEINS	CE-REMODELLING_LIPOPROTEIN_TRANSPORT	lolD->PGPT0024515	1
INDIRECT_EFFECTS	COMPETITIVE_EXCLUSION|CE	CE-CELL_ENVELOPE_REMODELLING	CE-REMODELLINGLIPO-|COLANIC_ACID_PRODUCTION	CE-REMODELLING_COLANIC_ACID_METABOLISM	fcl->PGPT0022775	1
INDIRECT_EFFECTS	COMPETITIVE_EXCLUSION|CE	CE-CELL_ENVELOPE_REMODELLING	CE-REMODELLINGLIPO-|TEICHURONIC_ACID_METABOLISM	CE-REMODELLING_TEICHURONIC_ACID_TRANSPORT	tuaB->PGPT0015230	1
INDIRECT_EFFECTS	COMPETITIVE_EXCLUSION|CE	CE-CELL_ENVELOPE_REMODELLING	CE-REMODELLINGLPS|LIPID|IVA_METABOLISM	CE-REMODELLING_LPS-6-DEOXY_L_TALOSE_MODIFICATION	tal->PGPT0022810	2
INDIRECT_EFFECTS	COMPETITIVE_EXCLUSION|CE	CE-CELL_ENVELOPE_REMODELLING	CE-REMODELLINGLPS|LIPID|IVA_METABOLISM	CE-REMODELLING_LPS-GDP_D-RHAMNOSE|DEOXY_D_MANNOSE|TALOSE|PEROSAMINE_MODIFICATION	fcl->PGPT0022775	1
INDIRECT_EFFECTS	COMPETITIVE_EXCLUSION|CE	CE-CELL_ENVELOPE_REMODELLING	CE-REMODELLINGLPS|LIPID|IVA_METABOLISM	CE-REMODELLING_LPS-GDP_MANNOSE_MODIFICATION	mpg|rfbM->PGPT0017880	1
INDIRECT_EFFECTS	COMPETITIVE_EXCLUSION|CE	CE-EXOPOLYSACCHARIDE_PRODUCTION|EPS	CE-EPS-COLANIC_ACID_METABOLISM	CE-EPS-COLANIC_ACID_RELATED_PROTEINS	fcl->PGPT0022775	1
INDIRECT_EFFECTS	COMPETITIVE_EXCLUSION|CE	CE-EXOPOLYSACCHARIDE_PRODUCTION|EPS	CE-EPS-GLYCOSIDASES|GLYCOSYLHYDROLASES	CE-EPS-SIALIDASE	neu1|nanA|nanB|nanH->PGPT0018755	1
INDIRECT_EFFECTS	COMPETITIVE_EXCLUSION|CE	CE-EXOPOLYSACCHARIDE_PRODUCTION|EPS	CE-EPS-PSL_POLYSACCHARIDE_METABOLISM	CE-EPS-PSL_POLYSACCHARIDES_BIOSYNTHESIS	pslH->PGPT0026045	2
INDIRECT_EFFECTS	COMPETITIVE_EXCLUSION|CE	CE-EXOPOLYSACCHARIDE_PRODUCTION|EPS	CE-EPS-TEICHOIC_ACID_METABOLISM	CE-EPS-TEICHOIC_ACID_METABOLIC_PATHWAY	tarS->PGPT0023435	2
INDIRECT_EFFECTS	COMPETITIVE_EXCLUSION|CE	CE-QUORUM_SENSING_RESPONSE|BIOFILM_FORMATION	CE-OTHER_QSR|BF_RELATED_SYSTEMS	CE-QSR|BF-c-di-GMP_SIGNALLING_PATHWAY	pslH->PGPT0026045	2
INDIRECT_EFFECTS	COMPETITIVE_EXCLUSION|CE	CE-QUORUM_SENSING_RESPONSE|BIOFILM_FORMATION	CE-OTHER_QSR|BF_RELATED_SYSTEMS	CE-QSR|BF-cAMP|VFR_SIGNALLING_PATHWAY	pilH->PGPT0015840	1
INDIRECT_EFFECTS	PLANT_IMMUNE_RESPONSE_STIMULATION	INDUCTION_OF_SYSTEMIC_AQUIRED_RESISTANCE|SAR	SAR-SALICYLIC_ACID_METABOLISM	SAR-SALICYLIC_ACID_BIOSYNTHESIS	pmsA|hdc|basG->PGPT0003385	1
INDIRECT_EFFECTS	PLANT_IMMUNE_RESPONSE_STIMULATION	INDUCTION_OF_SYSTEMIC_RESISTANCE|ISR	ISR-VITAMIN_B2|RIBOFLAVIN_METABOLISM	ISR-VITAMIN_B2|RIBOFLAVIN_BIOSYNTHESIS	bluB|drgA->PGPT0006810	1
INDIRECT_EFFECTS	PLANT_IMMUNE_RESPONSE_STIMULATION	TRIGGERED_IMMUNITY	PAMP|EFFECTOR_TRIGGERED_IMMUNITY|PTI	PTI-ORNITHINE_LIPIDS_BIOSYNTHESIS	olsB->PGPT0014470	1
INDIRECT_EFFECTS	STRESS_CONTROL|BIOCONTROL	NEUTRALIZING_ABIOTIC_STRESS	HIGH_TEMPERATURE_TOLERANCE	HIGH_TEMPERATUR_REGULATION	arsC1->PGPT0004720	1
INDIRECT_EFFECTS	STRESS_CONTROL|BIOCONTROL	NEUTRALIZING_ABIOTIC_STRESS	NEUTRALIZING_ACIDIC_STRESS	ACIDIC_STRESS-EXOPOLYSACCHARIDE|MOTILITY_REGULATION	exoR->PGPT0000855	1
INDIRECT_EFFECTS	STRESS_CONTROL|BIOCONTROL	NEUTRALIZING_ABIOTIC_STRESS	NEUTRALIZING_SALINITY_STRESS	SALINITY_STRESS-HALOTOLERANCE_RELATED_ENZYMES	arsC1->PGPT0004720	1
INDIRECT_EFFECTS	STRESS_CONTROL|BIOCONTROL	NEUTRALIZING_ABIOTIC_STRESS	NEUTRALIZING_SALINITY_STRESS	SALINITY_STRESS-HALOTOLERANCE_RELATED_ENZYMES	rfbC|rmlC->PGPT0014300	1
INDIRECT_EFFECTS	STRESS_CONTROL|BIOCONTROL	NEUTRALIZING_ABIOTIC_STRESS	NEUTRALIZING_SALINITY_STRESS	SALINITY_STRESS-PROLINE_METABOLISM	prdF->PGPT0014240	2
INDIRECT_EFFECTS	STRESS_CONTROL|BIOCONTROL	NEUTRALIZING_ABIOTIC_STRESS	NITROSATIVE|OXIDATIVE_STRESS|ROS_SCAVENGING	DETOXIFICATION_OF_PEROXIDIZED_COMPOUNDS	efeB->PGPT0003720	1
INDIRECT_EFFECTS	STRESS_CONTROL|BIOCONTROL	NEUTRALIZING_ABIOTIC_STRESS	NITROSATIVE|OXIDATIVE_STRESS|ROS_SCAVENGING	NITRIC_OXIDE_REDUCTION	nsrR|yjeB->PGPT0013005	1
INDIRECT_EFFECTS	STRESS_CONTROL|BIOCONTROL	NEUTRALIZING_ABIOTIC_STRESS	NITROSATIVE|OXIDATIVE_STRESS|ROS_SCAVENGING	OXIDATIVE_STRESS-ARYLPOLYENE_BIOSYNTHESIS	mdoC|glucans_biosynthesis_protein_C_EC_2_1_X_X->PGPT0013335	1
INDIRECT_EFFECTS	STRESS_CONTROL|BIOCONTROL	NEUTRALIZING_BIOTIC_STRESS	BACTERICIDAL_COMPOUNDS|ANTIBIOTICS	BACTERICIDAL-LICHENYSIN_D_METABOLISM	licB->PGPT0010760	2
INDIRECT_EFFECTS	STRESS_CONTROL|BIOCONTROL	NEUTRALIZING_BIOTIC_STRESS	BACTERICIDAL_COMPOUNDS|ANTIBIOTICS	BACTERICIDAL-NOVOBIOCIN|ALBAMYCIN|CATHOMYCIN|CLOROBIOCIN|COUMERMYCIN_METABOLISM	novM|cloM|couM->PGPT0010040	1
INDIRECT_EFFECTS	STRESS_CONTROL|BIOCONTROL	NEUTRALIZING_BIOTIC_STRESS	BACTERICIDAL_COMPOUNDS|ANTIBIOTICS	BACTERICIDAL-OLEANDOMYCIN_METABOLISM	oleGII->PGPT0010960	1
INDIRECT_EFFECTS	STRESS_CONTROL|BIOCONTROL	NEUTRALIZING_BIOTIC_STRESS	BACTERICIDAL_COMPOUNDS|ANTIBIOTICS	BACTERICIDAL-OLEANDOMYCIN_METABOLISM	oleW->PGPT0010905	1
INDIRECT_EFFECTS	STRESS_CONTROL|BIOCONTROL	NEUTRALIZING_BIOTIC_STRESS	BACTERICIDAL_COMPOUNDS|ANTIBIOTICS	BACTERICIDAL-TYPE_II_POLYKETIDE-AKLAVINONE-ACLACINOMYCIN_METABOLISM	aknOx->PGPT0010485	1
INDIRECT_EFFECTS	STRESS_CONTROL|BIOCONTROL	NEUTRALIZING_BIOTIC_STRESS	BACTERICIDAL_COMPOUNDS|ANTIBIOTICS	BACTERICIDAL-TYPE_II_POLYKETIDE-AKLAVINONE-RHODOMYCIN_METABOLISM	rdmC->PGPT0010490	2
INDIRECT_EFFECTS	STRESS_CONTROL|BIOCONTROL	NEUTRALIZING_BIOTIC_STRESS	FUNGICIDAL_COMPOUNDS|ANTIBIOTICS	FUNGICIDAL-PELGIPEPTIN_METABOLISM	plpE->PGPT0012316	1
INDIRECT_EFFECTS	STRESS_CONTROL|BIOCONTROL	NEUTRALIZING_BIOTIC_STRESS	FUNGICIDAL_COMPOUNDS|ANTIBIOTICS	FUNGICIDAL-POLYENE_NYSTATIN_METABOLISM	nysRI->PGPT0032145	1
INDIRECT_EFFECTS	STRESS_CONTROL|BIOCONTROL	NEUTRALIZING_BIOTIC_STRESS	FUNGICIDAL_COMPOUNDS|ANTIBIOTICS	FUNGICIDAL-PUROMYCIN_METABOLISM	pac->PGPT0012260	1
INDIRECT_EFFECTS	STRESS_CONTROL|BIOCONTROL	NEUTRALIZING_BIOTIC_STRESS	TUMORICIDAL_COMPOUNDS	TUMORICIDAL-TYPE_II_POLYKETIDE-AKLAVINONE-ACLACINOMYCIN_METABOLISM	aknK->PGPT0010480	2
INDIRECT_EFFECTS	STRESS_CONTROL|BIOCONTROL	NEUTRALIZING_BIOTIC_STRESS	TUMORICIDAL_COMPOUNDS	TUMORICIDAL-TYPE_II_POLYKETIDE-AKLAVINONE-ACLACINOMYCIN_METABOLISM	rdmC->PGPT0010490	2
INDIRECT_EFFECTS	STRESS_CONTROL|BIOCONTROL	UNIVERSAL_STRESS_RESPONSE	STRESS_SIGNALLING_PROTEINS	STRESS_SIGNAL-NITROGEN_STARVATION	exoR->PGPT0000855	1
INDIRECT_EFFECTS	STRESS_CONTROL|BIOCONTROL	UNIVERSAL_STRESS_RESPONSE	STRESS_SIGNALLING_PROTEINS	STRESS_SIGNAL-TRANSCRIPTIONAL_REGULATION	arsC1->PGPT0004720	1
INDIRECT_EFFECTS	STRESS_CONTROL|BIOCONTROL	UNIVERSAL_STRESS_RESPONSE	STRESS_SIGNALLING_PROTEINS	STRESS_SIGNAL-TRANSCRIPTIONAL_REGULATION	rcdA->PGPT0014935	2
PUTATIVE_PGPTs	PUTATIVE_FUNCTIONS	PUTATIVE_FUNCTIONS-1	PUTATIVE-LIPID_METABOLISM|OXIDOREDUCTASE	PUTATIVE-BILE_ACID_BIOSYNTHESIS	3beta_hydroxycholanate_3_dehydrogenase_NAD+_EC_1_1_1_391->PGPT0030530	1

## Sheet: Comparison_all
level1	level2	level3	level4	level5	level6	freq		File 1: DSM 43913		File 2: DSM 115977
DIRECT_EFFECTS	BIO-FERTILIZATION	CARBON_DIOXID_FIXATION	CO2_FIXATION-ALTERNATIVE_PAHTWAYS	CO2_FIXATION-PHOSPHOENOLPYRUVATE_CARBOXYLASE_BIOSYNTHESIS	ppc->PGPT0001165	1
DIRECT_EFFECTS	BIO-FERTILIZATION	CARBON_DIOXID_FIXATION	CO2_FIXATION-ALTERNATIVE_PAHTWAYS	CO2_FIXATION-REDUCTIVE_CITRIC_ACID_CYCLE	icd->PGPT0001170	1
DIRECT_EFFECTS	BIO-FERTILIZATION	CARBON_DIOXID_FIXATION	CO2_FIXATION-ALTERNATIVE_PAHTWAYS	CO2_FIXATION-REDUCTIVE_CITRIC_ACID_CYCLE	korA|oorA|oforA->PGPT0001175	1
					korC|oorC->PGPT0001190
DIRECT_EFFECTS	BIO-FERTILIZATION	CARBON_DIOXID_FIXATION	CO2_FIXATION-ALTERNATIVE_PAHTWAYS	CO2_FIXATION-REDUCTIVE_CITRIC_ACID_CYCLE	korA|oorA|oforA->PGPT0001175	2
DIRECT_EFFECTS	BIO-FERTILIZATION	CARBON_DIOXID_FIXATION	CO2_FIXATION-ALTERNATIVE_PAHTWAYS	CO2_FIXATION-REDUCTIVE_CITRIC_ACID_CYCLE	korB|oorB|oforB->PGPT0001180	1
					korD|oorD->PGPT0001185
DIRECT_EFFECTS	BIO-FERTILIZATION	CARBON_DIOXID_FIXATION	CO2_FIXATION-ALTERNATIVE_PAHTWAYS	CO2_FIXATION-REDUCTIVE_CITRIC_ACID_CYCLE	korB|oorB|oforB->PGPT0001180	2
DIRECT_EFFECTS	BIO-FERTILIZATION	CARBON_DIOXID_FIXATION	CO2_FIXATION-ALTERNATIVE_PAHTWAYS	PHOTOSYNTHETIC_CO2_FIXATION	cynT|can->PGPT0002415	1
DIRECT_EFFECTS	BIO-FERTILIZATION	IRON_ACQUISITION	IRON_ACQUISITION-HEMOPHORES	HEMOPHORES-HEME|HEMIN_UTILISATION	mhuD|hmoB->PGPT0003635	1
DIRECT_EFFECTS	BIO-FERTILIZATION	IRON_ACQUISITION	IRON_ACQUISITION-HEMOPHORES	HEMOPHORES-HEME|HEMIN_UTILISATION	pbsA1|hmuO->PGPT0003625	1
DIRECT_EFFECTS	BIO-FERTILIZATION	IRON_ACQUISITION	IRON_ACQUISITION-HEMOPHORES	HEMOPHORES-SIROHEME	cobA_hemD->PGPT0003670	1
DIRECT_EFFECTS	BIO-FERTILIZATION	IRON_ACQUISITION	IRON_ACQUISITION-HEMOPHORES	HEMOPHORES-SIROHEME	cysG->PGPT0003690	1
DIRECT_EFFECTS	BIO-FERTILIZATION	IRON_ACQUISITION	IRON_ACQUISITION-HEMOPHORES	HEMOPHORES-SIROHEME	hemA->PGPT0003650	1
DIRECT_EFFECTS	BIO-FERTILIZATION	IRON_ACQUISITION	IRON_ACQUISITION-HEMOPHORES	HEMOPHORES-SIROHEME	hemB->PGPT0003655	1
DIRECT_EFFECTS	BIO-FERTILIZATION	IRON_ACQUISITION	IRON_ACQUISITION-HEMOPHORES	HEMOPHORES-SIROHEME	hemC->PGPT0003660	1
DIRECT_EFFECTS	BIO-FERTILIZATION	IRON_ACQUISITION	IRON_ACQUISITION-HEMOPHORES	HEMOPHORES-SIROHEME	hemD->PGPT0003665	1
DIRECT_EFFECTS	BIO-FERTILIZATION	IRON_ACQUISITION	IRON_ACQUISITION-HEMOPHORES	HEMOPHORES-SIROHEME	hemL->PGPT0003680	1
DIRECT_EFFECTS	BIO-FERTILIZATION	IRON_ACQUISITION	IRON_ACQUISITION-IRON_HOMOEOSTASIS	IRON_HOMEOSTASIS-Fmn|Dmk|Ppl|Ndh|Eet_SYSTEM	fmnA|ecfT->PGPT0004015	1
						2
DIRECT_EFFECTS	BIO-FERTILIZATION	IRON_ACQUISITION	IRON_ACQUISITION-IRON_HOMOEOSTASIS	IRON_HOMEOSTASIS-Fmn|Dmk|Ppl|Ndh|Eet_SYSTEM	ndh->PGPT0004020	4
						2
DIRECT_EFFECTS	BIO-FERTILIZATION	IRON_ACQUISITION	IRON_ACQUISITION-IRON_HOMOEOSTASIS	IRON_HOMEOSTASIS-Fmn|Dmk|Ppl|Ndh|Eet_SYSTEM	nosX|apbE|yojL|fmnB->PGPT0000430	2
DIRECT_EFFECTS	BIO-FERTILIZATION	IRON_ACQUISITION	IRON_ACQUISITION-IRON_HOMOEOSTASIS	IRON_HOMEOSTASIS-FoxABCD	coxC|ctaE->PGPT0004035	1
DIRECT_EFFECTS	BIO-FERTILIZATION	IRON_ACQUISITION	IRON_ACQUISITION-IRON_HOMOEOSTASIS	IRON_HOMEOSTASIS-FoxABCD	foxA|coxA|ctaD->PGPT0004025	2
DIRECT_EFFECTS	BIO-FERTILIZATION	IRON_ACQUISITION	IRON_ACQUISITION-IRON_HOMOEOSTASIS	IRON_HOMEOSTASIS-FoxABCD	foxB|coxB|ctaC->PGPT0004030	1
DIRECT_EFFECTS	BIO-FERTILIZATION	IRON_ACQUISITION	IRON_ACQUISITION-IRON_HOMOEOSTASIS	IRON_HOMEOSTASIS-OTHER_CYTOCHROME-RELATED_PROTEINS	cycA|cycM->PGPT0004005	1
DIRECT_EFFECTS	BIO-FERTILIZATION	IRON_ACQUISITION	IRON_ACQUISITION-OTHER_TRANSPORT_SYSTEMS	IRON_ACQUISITION-IRON_UPTAKE_REGULATION	fur|furB|zur->PGPT0003880	2
						3
DIRECT_EFFECTS	BIO-FERTILIZATION	IRON_ACQUISITION	IRON_ACQUISITION-OTHER_TRANSPORT_SYSTEMS	IRON_ACQUISITION-IRON_UPTAKE_REGULATION	troR->PGPT0003890	1
DIRECT_EFFECTS	BIO-FERTILIZATION	IRON_ACQUISITION	IRON_ACQUISITION-OTHER_TRANSPORT_SYSTEMS	IRON_ACQUISITION-LIPOIC_ACID_CHELATORS	lipA->PGPT0003935	1
DIRECT_EFFECTS	BIO-FERTILIZATION	IRON_ACQUISITION	IRON_ACQUISITION-OTHER_TRANSPORT_SYSTEMS	IRON_TRANSPORT-FeuABC|YusV-TRANSPORT_COMPLEX	feuA|yvrC|ABC_FEV_S|fatB->PGPT0003765	6
DIRECT_EFFECTS	BIO-FERTILIZATION	IRON_ACQUISITION	IRON_ACQUISITION-OTHER_TRANSPORT_SYSTEMS	IRON_TRANSPORT-FeuABC|YusV-TRANSPORT_COMPLEX	feuB|feuC|chuU|yfhA|hmuU|ABC_FEV_P|fatC|fatD->PGPT0003770	7
						8
DIRECT_EFFECTS	BIO-FERTILIZATION	IRON_ACQUISITION	IRON_ACQUISITION-OTHER_TRANSPORT_SYSTEMS	IRON_TRANSPORT-FeuABC|YusV-TRANSPORT_COMPLEX	yusV|ABC_FEV_A|feuD->PGPT0003760	7
DIRECT_EFFECTS	BIO-FERTILIZATION	IRON_ACQUISITION	IRON_ACQUISITION-OTHER_TRANSPORT_SYSTEMS	IRON_TRANSPORT-IRON_III_TRANSPORT_SYSTEM	afuA|fbpA->PGPT0003725	1
DIRECT_EFFECTS	BIO-FERTILIZATION	IRON_ACQUISITION	IRON_ACQUISITION-OTHER_TRANSPORT_SYSTEMS	IRON_TRANSPORT-IRON_III_TRANSPORT_SYSTEM	afuB|fbpB->PGPT0003730	1
DIRECT_EFFECTS	BIO-FERTILIZATION	IRON_ACQUISITION	IRON_ACQUISITION-OTHER_TRANSPORT_SYSTEMS	IRON_TRANSPORT-IRON_III_TRANSPORT_SYSTEM	afuC|fbpC->PGPT0003735	1
						2
DIRECT_EFFECTS	BIO-FERTILIZATION	IRON_ACQUISITION	IRON_ACQUISITION-OTHER_TRANSPORT_SYSTEMS	IRON_TRANSPORT-IRON_II_TRANSPORT_SYSTEM	efeB->PGPT0003720	1
			IRON_ACQUISITION-SIDEROPHORES	SIDEROPHORES-ALCALIGIN_METABOLISM	speC|speF|ODC1->PGPT0007765
DIRECT_EFFECTS	BIO-FERTILIZATION	NITROGEN_ACQUISITION	N-AQUISITION-ALLANTOIN_USAGE	N-AQUISITION-ALLANTOIN_METABOLISM	allR->PGPT0000860	1
DIRECT_EFFECTS	BIO-FERTILIZATION	NITROGEN_ACQUISITION	N-AQUISITION-AMMONIUM_ASSIMILATION_USAGE	N-AQUISITION-AMMONIUM_METABOLISM	nitA|nitB|nitR|nit1->PGPT0000835	1
DIRECT_EFFECTS	BIO-FERTILIZATION	NITROGEN_ACQUISITION	N-AQUISITION-AMMONIUM_ASSIMILATION_USAGE	N-AQUISITION-AMMONIUM_STARVATiON_RESPONSE	exoR->PGPT0000855	1
DIRECT_EFFECTS	BIO-FERTILIZATION	NITROGEN_ACQUISITION	N-AQUISITION-AMMONIUM_ASSIMILATION_USAGE	N-AQUISITION-AMMONIUM_TRANSPORT	amtB|ybaG|amt->PGPT0000840	1
DIRECT_EFFECTS	BIO-FERTILIZATION	NITROGEN_ACQUISITION	N-AQUISITION-AMMONIUM_ASSIMILATION_USAGE	N-AQUISITION-GLUTAMATE_TRANSPORT	gltP|gltT->PGPT0000805	1
DIRECT_EFFECTS	BIO-FERTILIZATION	NITROGEN_ACQUISITION	N-AQUISITION-AMMONIUM_ASSIMILATION_USAGE	N-AQUISITION-GLUTAMATE_TRANSPORT	gltS->PGPT0000810	3
DIRECT_EFFECTS	BIO-FERTILIZATION	NITROGEN_ACQUISITION	N-AQUISITION-AMMONIUM_ASSIMILATION_USAGE	N-AQUISITION-GLUTAMATE_TRANSPORT	gluA->PGPT0000785	1
DIRECT_EFFECTS	BIO-FERTILIZATION	NITROGEN_ACQUISITION	N-AQUISITION-AMMONIUM_ASSIMILATION_USAGE	N-AQUISITION-GLUTAMATE_TRANSPORT	gluB->PGPT0000770	2
DIRECT_EFFECTS	BIO-FERTILIZATION	NITROGEN_ACQUISITION	N-AQUISITION-AMMONIUM_ASSIMILATION_USAGE	N-AQUISITION-GLUTAMATE_TRANSPORT	gluC->PGPT0000775	1
DIRECT_EFFECTS	BIO-FERTILIZATION	NITROGEN_ACQUISITION	N-AQUISITION-AMMONIUM_ASSIMILATION_USAGE	N-AQUISITION-GLUTAMATE_TRANSPORT	gluD->PGPT0000780	1
DIRECT_EFFECTS	BIO-FERTILIZATION	NITROGEN_ACQUISITION	N-AQUISITION-AMMONIUM_ASSIMILATION_USAGE	N-AQUISITION-GLUTAMATE|GLUTAMINE_METABOLISM	gdhA->PGPT0000690	2
DIRECT_EFFECTS	BIO-FERTILIZATION	NITROGEN_ACQUISITION	N-AQUISITION-AMMONIUM_ASSIMILATION_USAGE	N-AQUISITION-GLUTAMATE|GLUTAMINE_METABOLISM	glmE|mutE|mamB->PGPT0000647	1
DIRECT_EFFECTS	BIO-FERTILIZATION	NITROGEN_ACQUISITION	N-AQUISITION-AMMONIUM_ASSIMILATION_USAGE	N-AQUISITION-GLUTAMATE|GLUTAMINE_METABOLISM	glnA->PGPT0000645	3
DIRECT_EFFECTS	BIO-FERTILIZATION	NITROGEN_ACQUISITION	N-AQUISITION-AMMONIUM_ASSIMILATION_USAGE	N-AQUISITION-GLUTAMATE|GLUTAMINE_METABOLISM	glnB|glnY->PGPT0000650	1
DIRECT_EFFECTS	BIO-FERTILIZATION	NITROGEN_ACQUISITION	N-AQUISITION-AMMONIUM_ASSIMILATION_USAGE	N-AQUISITION-GLUTAMATE|GLUTAMINE_METABOLISM	glnD->PGPT0000660	1
DIRECT_EFFECTS	BIO-FERTILIZATION	NITROGEN_ACQUISITION	N-AQUISITION-AMMONIUM_ASSIMILATION_USAGE	N-AQUISITION-GLUTAMATE|GLUTAMINE_METABOLISM	glnE->PGPT0000655	1
DIRECT_EFFECTS	BIO-FERTILIZATION	NITROGEN_ACQUISITION	N-AQUISITION-AMMONIUM_ASSIMILATION_USAGE	N-AQUISITION-GLUTAMATE|GLUTAMINE_METABOLISM	gltB->PGPT0000635	1
DIRECT_EFFECTS	BIO-FERTILIZATION	NITROGEN_ACQUISITION	N-AQUISITION-AMMONIUM_ASSIMILATION_USAGE	N-AQUISITION-GLUTAMATE|GLUTAMINE_METABOLISM	gltD->PGPT0000640	1
DIRECT_EFFECTS	BIO-FERTILIZATION	NITROGEN_ACQUISITION	N-AQUISITION-ATMOSHPHERIC_NITROGEN_FIXATION	N-FIX-NITROGENASE_BIOSYNTHESIS	anfR->PGPT0000102	1
DIRECT_EFFECTS	BIO-FERTILIZATION	NITROGEN_ACQUISITION	N-AQUISITION-ATMOSHPHERIC_NITROGEN_FIXATION	N-FIX-NITROGENASE_BIOSYNTHESIS	nifS|iscS->PGPT0000065	2
DIRECT_EFFECTS	BIO-FERTILIZATION	NITROGEN_ACQUISITION	N-AQUISITION-ATMOSHPHERIC_NITROGEN_FIXATION	N-FIX-NITROGENASE_BIOSYNTHESIS	nifU|iscU->PGPT0000075	2
DIRECT_EFFECTS	BIO-FERTILIZATION	NITROGEN_ACQUISITION	N-AQUISITION-DENITRIFICATION|NITRATE_USAGE	DENITRIFICATION-NITRATE_REDUCTION	narG|narZ|nxrA->PGPT0000285	1
DIRECT_EFFECTS	BIO-FERTILIZATION	NITROGEN_ACQUISITION	N-AQUISITION-DENITRIFICATION|NITRATE_USAGE	DENITRIFICATION-NITRATE_REDUCTION	narH|narY|nxrB->PGPT0000500	1
DIRECT_EFFECTS	BIO-FERTILIZATION	NITROGEN_ACQUISITION	N-AQUISITION-DENITRIFICATION|NITRATE_USAGE	DENITRIFICATION-NITRATE_REDUCTION	narI|narV->PGPT0000505	1
DIRECT_EFFECTS	BIO-FERTILIZATION	NITROGEN_ACQUISITION	N-AQUISITION-DENITRIFICATION|NITRATE_USAGE	DENITRIFICATION-NITRATE_REDUCTION	narJ|narW->PGPT0000510	1
DIRECT_EFFECTS	BIO-FERTILIZATION	NITROGEN_ACQUISITION	N-AQUISITION-DENITRIFICATION|NITRATE_USAGE	DENITRIFICATION-NITRATE_REDUCTION	narK|nrtP|nrt|narU->PGPT0000300	2
DIRECT_EFFECTS	BIO-FERTILIZATION	NITROGEN_ACQUISITION	N-AQUISITION-DENITRIFICATION|NITRATE_USAGE	DENITRIFICATION-NITRATE_REDUCTION	nasA|nasC|narB->PGPT0000390	1
DIRECT_EFFECTS	BIO-FERTILIZATION	NITROGEN_ACQUISITION	N-AQUISITION-DENITRIFICATION|NITRATE_USAGE	DENITRIFICATION-NITRATE_REDUCTION	nasB->PGPT0000395	1
DIRECT_EFFECTS	BIO-FERTILIZATION	NITROGEN_ACQUISITION	N-AQUISITION-DENITRIFICATION|NITRATE_USAGE	DENITRIFICATION-NITRATE_REDUCTION	nfrA2|ycnD->PGPT0000295	1
DIRECT_EFFECTS	BIO-FERTILIZATION	NITROGEN_ACQUISITION	N-AQUISITION-DENITRIFICATION|NITRATE_USAGE	DENITRIFICATION-NITRATE_REDUCTION	nirB->PGPT0000450	1
DIRECT_EFFECTS	BIO-FERTILIZATION	NITROGEN_ACQUISITION	N-AQUISITION-DENITRIFICATION|NITRATE_USAGE	DENITRIFICATION-NITRATE_REDUCTION	nosX|apbE|yojL|fmnB->PGPT0000430	2
DIRECT_EFFECTS	BIO-FERTILIZATION	NITROGEN_ACQUISITION	N-AQUISITION-DENITRIFICATION|NITRATE_USAGE	DENITRIFICATION-NITRATE_REDUCTION	nrfD->PGPT0000483	1
DIRECT_EFFECTS	BIO-FERTILIZATION	NITROGEN_ACQUISITION	N-AQUISITION-DENITRIFICATION|NITRATE_USAGE	DENITRIFICATION-NITRATE|NITRITE_SENSING	narL->PGPT0000550	9
DIRECT_EFFECTS	BIO-FERTILIZATION	NITROGEN_ACQUISITION	N-AQUISITION-DENITRIFICATION|NITRATE_USAGE	DENITRIFICATION-NITRATE|NITRITE_SENSING	nreC->PGPT0000530	4
						5
DIRECT_EFFECTS	BIO-FERTILIZATION	NITROGEN_ACQUISITION	N-AQUISITION-DENITRIFICATION|NITRATE_USAGE	DENITRIFICATION-NITRTATE|NITRITE_TRANSPORT	yfdC->PGPT0000590	1
DIRECT_EFFECTS	BIO-FERTILIZATION	NITROGEN_ACQUISITION	N-AQUISITION-ETHANOLAMINE_USAGE	N-AQUISITION-ETHANOLAMINE_DEGRADATION	eutM|cchA->PGPT0000617	2
DIRECT_EFFECTS	BIO-FERTILIZATION	NITROGEN_ACQUISITION	N-AQUISITION-REGULATION	GLN-NITROGEN_REGULATORY_SYSTEM	glnB|glnY->PGPT0000650	1
DIRECT_EFFECTS	BIO-FERTILIZATION	NITROGEN_ACQUISITION	N-AQUISITION-ETHANOLAMINE_USAGE	N-AQUISITION-ETHANOLAMINE_DEGRADATION	eutN|eutN->PGPT0000618	1
DIRECT_EFFECTS	BIO-FERTILIZATION	NITROGEN_ACQUISITION	N-AQUISITION-REGULATION	GLN-NITROGEN_REGULATORY_SYSTEM	glnD->PGPT0000660	1
DIRECT_EFFECTS	BIO-FERTILIZATION	NITROGEN_ACQUISITION	N-AQUISITION-REGULATION	N-AQUISITION-NITRATE|NITRITE_SENSING	narL->PGPT0000550	9
DIRECT_EFFECTS	BIO-FERTILIZATION	NITROGEN_ACQUISITION	N-AQUISITION-REGULATION	NITROGEN_REGULATING_FUNCTIONS	draG->PGPT0001065	2
						1
DIRECT_EFFECTS	BIO-FERTILIZATION	NITROGEN_ACQUISITION	N-AQUISITION-REGULATION	NITROGEN_REGULATING_FUNCTIONS	fixA|etfB->PGPT0001035	1
						2
DIRECT_EFFECTS	BIO-FERTILIZATION	NITROGEN_ACQUISITION	N-AQUISITION-REGULATION	NITROGEN-EXOPOLYSACCHARIDE-MOTILITY_CO-REGULATION	exoR->PGPT0000855	1
DIRECT_EFFECTS	BIO-FERTILIZATION	NITROGEN_ACQUISITION	N-AQUISITION-REGULATION	NITROGEN_REGULATING_FUNCTIONS	fixB|etfA->PGPT0001040	1
						2
DIRECT_EFFECTS	BIO-FERTILIZATION	NITROGEN_ACQUISITION	N-AQUISITION-RELATED_FUNCTIONS	N-AQUISITION-NitT|TauT_FAMILY_TRANSPORTER	ABC_SN_A|ytlC->PGPT0001140	3
DIRECT_EFFECTS	BIO-FERTILIZATION	NITROGEN_ACQUISITION	N-AQUISITION-RELATED_FUNCTIONS	N-AQUISITION-NitT|TauT_FAMILY_TRANSPORTER	ABC_SN_P->PGPT0001145	2
DIRECT_EFFECTS	BIO-FERTILIZATION	NITROGEN_ACQUISITION	N-AQUISITION-TRIGONELLINE_USAGE	N-AQUISITION-TRIGONELLINE_METABOLISM	tgnA->PGPT0000905	1
DIRECT_EFFECTS	BIO-FERTILIZATION	NITROGEN_ACQUISITION	N-AQUISITION-TRIGONELLINE_USAGE	N-AQUISITION-TRIGONELLINE_METABOLISM	tgnB->PGPT0000910	1
DIRECT_EFFECTS	BIO-FERTILIZATION	NITROGEN_ACQUISITION	N-AQUISITION-TRIGONELLINE_USAGE	N-AQUISITION-TRIGONELLINE_METABOLISM	tgnR->PGPT0000900	1
DIRECT_EFFECTS	BIO-FERTILIZATION	PHOSPHATE_SOLUBILIZATION	K-SOLUBILIZATION-ORGANIC_ACID_METABOLISM	K-SOLUBILISATION-SUCCINIC_ACID_ACID_BIOSYNTHESIS	metB|met|cysA->PGPT0001980	2
DIRECT_EFFECTS	BIO-FERTILIZATION	PHOSPHATE_SOLUBILIZATION	P-SOLUBILISATION-ORGANIC_ACID_METABOLISM	P-SOLUBILISATION-ACETIC_ACID_BIOSYNTHESIS	aceE->PGPT0001385	2
DIRECT_EFFECTS	BIO-FERTILIZATION	PHOSPHATE_SOLUBILIZATION	P-SOLUBILISATION-ORGANIC_ACID_METABOLISM	P-SOLUBILISATION-ACETIC_ACID_BIOSYNTHESIS	aceF|pdhC->PGPT0001390	3
DIRECT_EFFECTS	BIO-FERTILIZATION	PHOSPHATE_SOLUBILIZATION	P-SOLUBILISATION-ORGANIC_ACID_METABOLISM	P-SOLUBILISATION-ACETIC_ACID_BIOSYNTHESIS	ackA->PGPT0001360	1
DIRECT_EFFECTS	BIO-FERTILIZATION	PHOSPHATE_SOLUBILIZATION	P-SOLUBILISATION-ORGANIC_ACID_METABOLISM	P-SOLUBILISATION-ACETIC_ACID_BIOSYNTHESIS	korA|oorA|oforA->PGPT0001175	1
						2
DIRECT_EFFECTS	BIO-FERTILIZATION	PHOSPHATE_SOLUBILIZATION	P-SOLUBILISATION-ORGANIC_ACID_METABOLISM	P-SOLUBILISATION-ACETIC_ACID_BIOSYNTHESIS	korB|oorB|oforB->PGPT0001180	1
						2
DIRECT_EFFECTS	BIO-FERTILIZATION	PHOSPHATE_SOLUBILIZATION	P-SOLUBILISATION-ORGANIC_ACID_METABOLISM	P-SOLUBILISATION-ACETIC_ACID_BIOSYNTHESIS	lpd|pdhD->PGPT0001380	1
DIRECT_EFFECTS	BIO-FERTILIZATION	PHOSPHATE_SOLUBILIZATION	P-SOLUBILISATION-ORGANIC_ACID_METABOLISM	P-SOLUBILISATION-ACETIC_ACID_BIOSYNTHESIS	maeA|sfcA|ywkA->PGPT0001350	2
DIRECT_EFFECTS	BIO-FERTILIZATION	PHOSPHATE_SOLUBILIZATION	P-SOLUBILISATION-ORGANIC_ACID_METABOLISM	P-SOLUBILISATION-ACETIC_ACID_BIOSYNTHESIS	poxB->PGPT0001371	2
DIRECT_EFFECTS	BIO-FERTILIZATION	PHOSPHATE_SOLUBILIZATION	P-SOLUBILISATION-ORGANIC_ACID_METABOLISM	P-SOLUBILISATION-ACETIC_ACID_BIOSYNTHESIS	pta->PGPT0001370	1
DIRECT_EFFECTS	BIO-FERTILIZATION	PHOSPHATE_SOLUBILIZATION	P-SOLUBILISATION-ORGANIC_ACID_METABOLISM	P-SOLUBILISATION-ACETIC_ACID_TRANSPORT	actP->PGPT0001400	2
DIRECT_EFFECTS	BIO-FERTILIZATION	PHOSPHATE_SOLUBILIZATION	P-SOLUBILISATION-ORGANIC_ACID_METABOLISM	P-SOLUBILISATION-ACONITIC_ACID_BIOSYNTHESIS	acnA->PGPT0001465	1
DIRECT_EFFECTS	BIO-FERTILIZATION	PHOSPHATE_SOLUBILIZATION	P-SOLUBILISATION-ORGANIC_ACID_METABOLISM	P-SOLUBILISATION-BUTYRIC_ACID_BIOSYNTHESIS	ccrA->PGPT0001820	1
DIRECT_EFFECTS	BIO-FERTILIZATION	PHOSPHATE_SOLUBILIZATION	P-SOLUBILISATION-ORGANIC_ACID_METABOLISM	P-SOLUBILISATION-BUTYRIC_ACID_BIOSYNTHESIS	menI|ydiI|ydiL|ydiI|ybdB->PGPT0001845	1
DIRECT_EFFECTS	BIO-FERTILIZATION	PHOSPHATE_SOLUBILIZATION	P-SOLUBILISATION-ORGANIC_ACID_METABOLISM	P-SOLUBILISATION-BUTYRIC_ACID_BIOSYNTHESIS	tesB->PGPT0001835	2
					tesA->PGPT0001840	1
DIRECT_EFFECTS	BIO-FERTILIZATION	PHOSPHATE_SOLUBILIZATION	P-SOLUBILISATION-ORGANIC_ACID_METABOLISM	P-SOLUBILISATION-BUTYRIC_ACID_BIOSYNTHESIS	ybgC->PGPT0001850	2
					tesB->PGPT0001835
DIRECT_EFFECTS	BIO-FERTILIZATION	PHOSPHATE_SOLUBILIZATION	P-SOLUBILISATION-ORGANIC_ACID_METABOLISM	P-SOLUBILISATION-BUTYRIC_ACID_BIOSYNTHESIS	yciA->PGPT0001830	1
					ybgC->PGPT0001850	3
DIRECT_EFFECTS	BIO-FERTILIZATION	PHOSPHATE_SOLUBILIZATION	P-SOLUBILISATION-ORGANIC_ACID_METABOLISM	P-SOLUBILISATION-CITRIC_ACID_BIOSYNTHESIS	CS|gltA->PGPT0001455	2
DIRECT_EFFECTS	BIO-FERTILIZATION	PHOSPHATE_SOLUBILIZATION	P-SOLUBILISATION-ORGANIC_ACID_METABOLISM	P-SOLUBILISATION-CITRIC_ACID_BIOSYNTHESIS	acnA->PGPT0001465	1
DIRECT_EFFECTS	BIO-FERTILIZATION	PHOSPHATE_SOLUBILIZATION	P-SOLUBILISATION-ORGANIC_ACID_METABOLISM	P-SOLUBILISATION-FORMIC_ACID_BIOSYNTHESIS	frc|yfdW->PGPT0002130	1
DIRECT_EFFECTS	BIO-FERTILIZATION	PHOSPHATE_SOLUBILIZATION	P-SOLUBILISATION-ORGANIC_ACID_METABOLISM	P-SOLUBILISATION-FORMIC_ACID_BIOSYNTHESIS	pflD|ybiW|tdcE->PGPT0001950	1
				P-SOLUBILISATION-FUMARIC_ACID_BIOSYNTHESIS	fahA->PGPT0001610
DIRECT_EFFECTS	BIO-FERTILIZATION	PHOSPHATE_SOLUBILIZATION	P-SOLUBILISATION-ORGANIC_ACID_METABOLISM	P-SOLUBILISATION-FUMARIC_ACID_BIOSYNTHESIS	fahA->PGPT0001610	1
					hpaF->PGPT0001630
DIRECT_EFFECTS	BIO-FERTILIZATION	PHOSPHATE_SOLUBILIZATION	P-SOLUBILISATION-ORGANIC_ACID_METABOLISM	P-SOLUBILISATION-FUMARIC_ACID_BIOSYNTHESIS	sdhA|frdA->PGPT0001605	2
DIRECT_EFFECTS	BIO-FERTILIZATION	PHOSPHATE_SOLUBILIZATION	P-SOLUBILISATION-ORGANIC_ACID_METABOLISM	P-SOLUBILISATION-FUMARIC_ACID_BIOSYNTHESIS	sdhB|frdB->PGPT0001600	2
DIRECT_EFFECTS	BIO-FERTILIZATION	PHOSPHATE_SOLUBILIZATION	P-SOLUBILISATION-ORGANIC_ACID_METABOLISM	P-SOLUBILISATION-GALACTONIC_ACID_TRANSPORT	dgoT->PGPT0002190	1
DIRECT_EFFECTS	BIO-FERTILIZATION	PHOSPHATE_SOLUBILIZATION	P-SOLUBILISATION-ORGANIC_ACID_METABOLISM	P-SOLUBILISATION-GLUCONIC_ACID-PQQ_PATHWAY	argD|pqqI->PGPT0014253	2
						1
DIRECT_EFFECTS	BIO-FERTILIZATION	PHOSPHATE_SOLUBILIZATION	P-SOLUBILISATION-ORGANIC_ACID_METABOLISM	P-SOLUBILISATION-GLUCONIC_ACID-PQQ_PATHWAY	pqqL|yddC->PGPT0001280	5
DIRECT_EFFECTS	BIO-FERTILIZATION	PHOSPHATE_SOLUBILIZATION	P-SOLUBILISATION-ORGANIC_ACID_METABOLISM	P-SOLUBILISATION-GLYCOLIC_ACID_BIOSYNTHESIS	gph->PGPT0001730	3
DIRECT_EFFECTS	BIO-FERTILIZATION	PHOSPHATE_SOLUBILIZATION	P-SOLUBILISATION-ORGANIC_ACID_METABOLISM	P-SOLUBILISATION-KETO-GLUCONATE_BIOSYNTHESIS	dkgA->PGPT0001320	1
DIRECT_EFFECTS	BIO-FERTILIZATION	PHOSPHATE_SOLUBILIZATION	P-SOLUBILISATION-ORGANIC_ACID_METABOLISM	P-SOLUBILISATION-KETOGLUTARIC_ACID_BIOSYNTHESIS	icd->PGPT0001170	1
DIRECT_EFFECTS	BIO-FERTILIZATION	PHOSPHATE_SOLUBILIZATION	P-SOLUBILISATION-ORGANIC_ACID_METABOLISM	P-SOLUBILISATION-LACTIC_ACID_BIOSYNTHESIS	gloB|gloC->PGPT0001770	6
						3
DIRECT_EFFECTS	BIO-FERTILIZATION	PHOSPHATE_SOLUBILIZATION	P-SOLUBILISATION-ORGANIC_ACID_METABOLISM	P-SOLUBILISATION-LACTIC_ACID_BIOSYNTHESIS	lldD->PGPT0001765	1
DIRECT_EFFECTS	BIO-FERTILIZATION	PHOSPHATE_SOLUBILIZATION	P-SOLUBILISATION-ORGANIC_ACID_METABOLISM	P-SOLUBILISATION-LACTIC_ACID_BIOSYNTHESIS	lra6->PGPT0001745	1
				P-SOLUBILISATION-LACTIC_ACID_TRANSPORT	lctP->PGPT0001800
DIRECT_EFFECTS	BIO-FERTILIZATION	PHOSPHATE_SOLUBILIZATION	P-SOLUBILISATION-ORGANIC_ACID_METABOLISM	P-SOLUBILISATION-MALIC_ACID_BIOSYNTHESIS	fumA|fumB->PGPT0001635	1
DIRECT_EFFECTS	BIO-FERTILIZATION	PHOSPHATE_SOLUBILIZATION	P-SOLUBILISATION-ORGANIC_ACID_METABOLISM	P-SOLUBILISATION-MALIC_ACID_BIOSYNTHESIS	fumC->PGPT0001650	1
DIRECT_EFFECTS	BIO-FERTILIZATION	PHOSPHATE_SOLUBILIZATION	P-SOLUBILISATION-ORGANIC_ACID_METABOLISM	P-SOLUBILISATION-MALIC_ACID_BIOSYNTHESIS	maeA|sfcA|ywkA->PGPT0001350	2
DIRECT_EFFECTS	BIO-FERTILIZATION	PHOSPHATE_SOLUBILIZATION	P-SOLUBILISATION-ORGANIC_ACID_METABOLISM	P-SOLUBILISATION-MALIC_ACID_BIOSYNTHESIS	mdh->PGPT0001435	1
DIRECT_EFFECTS	BIO-FERTILIZATION	PHOSPHATE_SOLUBILIZATION	P-SOLUBILISATION-ORGANIC_ACID_METABOLISM	P-SOLUBILISATION-MALONIC_ACID_BIOSYNTHESIS	accB|bccP->PGPT0001700	1
DIRECT_EFFECTS	BIO-FERTILIZATION	PHOSPHATE_SOLUBILIZATION	P-SOLUBILISATION-ORGANIC_ACID_METABOLISM	P-SOLUBILISATION-MALONIC_ACID_BIOSYNTHESIS	accC->PGPT0001705	2
DIRECT_EFFECTS	BIO-FERTILIZATION	PHOSPHATE_SOLUBILIZATION	P-SOLUBILISATION-ORGANIC_ACID_METABOLISM	P-SOLUBILISATION-MALONIC_ACID_BIOSYNTHESIS	pccA->PGPT0001711	1
DIRECT_EFFECTS	BIO-FERTILIZATION	PHOSPHATE_SOLUBILIZATION	P-SOLUBILISATION-ORGANIC_ACID_METABOLISM	P-SOLUBILISATION-MALONIC_ACID_BIOSYNTHESIS	pccB->PGPT0001712	1
						2
DIRECT_EFFECTS	BIO-FERTILIZATION	PHOSPHATE_SOLUBILIZATION	P-SOLUBILISATION-ORGANIC_ACID_METABOLISM	P-SOLUBILISATION-MALONIC_ACID_TRANSPORT	mdcF->PGPT0001720	1
DIRECT_EFFECTS	BIO-FERTILIZATION	PHOSPHATE_SOLUBILIZATION	P-SOLUBILISATION-ORGANIC_ACID_METABOLISM	P-SOLUBILISATION-OXALACETIC_ACID_BIOSYNTHESIS	mdh->PGPT0001435	1
DIRECT_EFFECTS	BIO-FERTILIZATION	PHOSPHATE_SOLUBILIZATION	P-SOLUBILISATION-ORGANIC_ACID_METABOLISM	P-SOLUBILISATION-PROPIONIC_ACID_BIOSYNTHESIS	acdAB->PGPT0002255	1
DIRECT_EFFECTS	BIO-FERTILIZATION	PHOSPHATE_SOLUBILIZATION	P-SOLUBILISATION-ORGANIC_ACID_METABOLISM	P-SOLUBILISATION-PROPIONIC_ACID_BIOSYNTHESIS	ackA->PGPT0001360	1
DIRECT_EFFECTS	BIO-FERTILIZATION	PHOSPHATE_SOLUBILIZATION	P-SOLUBILISATION-ORGANIC_ACID_METABOLISM	P-SOLUBILISATION-PROPIONIC_ACID_BIOSYNTHESIS	aco|acx->PGPT0002290	1
DIRECT_EFFECTS	BIO-FERTILIZATION	PHOSPHATE_SOLUBILIZATION	P-SOLUBILISATION-ORGANIC_ACID_METABOLISM	P-SOLUBILISATION-PROPIONIC_ACID_BIOSYNTHESIS	acs->PGPT0002265	2
DIRECT_EFFECTS	BIO-FERTILIZATION	PHOSPHATE_SOLUBILIZATION	P-SOLUBILISATION-ORGANIC_ACID_METABOLISM	P-SOLUBILISATION-PROPIONIC_ACID_BIOSYNTHESIS	bcd->PGPT0002285	6
DIRECT_EFFECTS	BIO-FERTILIZATION	PHOSPHATE_SOLUBILIZATION	P-SOLUBILISATION-ORGANIC_ACID_METABOLISM	P-SOLUBILISATION-PROPIONIC_ACID_BIOSYNTHESIS	mmdA->PGPT0002300	3
						1
DIRECT_EFFECTS	BIO-FERTILIZATION	PHOSPHATE_SOLUBILIZATION	P-SOLUBILISATION-ORGANIC_ACID_METABOLISM	P-SOLUBILISATION-PROPIONIC_ACID_BIOSYNTHESIS	mmsA|iolA->PGPT0002295	1
DIRECT_EFFECTS	BIO-FERTILIZATION	PHOSPHATE_SOLUBILIZATION	P-SOLUBILISATION-ORGANIC_ACID_METABOLISM	P-SOLUBILISATION-PROPIONIC_ACID_BIOSYNTHESIS	pta->PGPT0001370	1
DIRECT_EFFECTS	BIO-FERTILIZATION	PHOSPHATE_SOLUBILIZATION	P-SOLUBILISATION-ORGANIC_ACID_METABOLISM	P-SOLUBILISATION-PYRUVIC_ACID_BIOSYNTHESIS	dapA|mosA->PGPT0002080	4
						2
DIRECT_EFFECTS	BIO-FERTILIZATION	PHOSPHATE_SOLUBILIZATION	P-SOLUBILISATION-ORGANIC_ACID_METABOLISM	P-SOLUBILISATION-PYRUVIC_ACID_BIOSYNTHESIS	dld->PGPT0001890	1
DIRECT_EFFECTS	BIO-FERTILIZATION	PHOSPHATE_SOLUBILIZATION	P-SOLUBILISATION-ORGANIC_ACID_METABOLISM	P-SOLUBILISATION-PYRUVIC_ACID_BIOSYNTHESIS	eda->PGPT0002060	2
DIRECT_EFFECTS	BIO-FERTILIZATION	PHOSPHATE_SOLUBILIZATION	P-SOLUBILISATION-ORGANIC_ACID_METABOLISM	P-SOLUBILISATION-PYRUVIC_ACID_BIOSYNTHESIS	hpaF->PGPT0001630	1
DIRECT_EFFECTS	BIO-FERTILIZATION	PHOSPHATE_SOLUBILIZATION	P-SOLUBILISATION-ORGANIC_ACID_METABOLISM	P-SOLUBILISATION-PYRUVIC_ACID_BIOSYNTHESIS	ilvA|tdcB->PGPT0001960	3
DIRECT_EFFECTS	BIO-FERTILIZATION	PHOSPHATE_SOLUBILIZATION	P-SOLUBILISATION-ORGANIC_ACID_METABOLISM	P-SOLUBILISATION-PYRUVIC_ACID_BIOSYNTHESIS	ligK|galC->PGPT0002085	1
DIRECT_EFFECTS	BIO-FERTILIZATION	PHOSPHATE_SOLUBILIZATION	P-SOLUBILISATION-ORGANIC_ACID_METABOLISM	P-SOLUBILISATION-PYRUVIC_ACID_BIOSYNTHESIS	lldD->PGPT0001765	1
DIRECT_EFFECTS	BIO-FERTILIZATION	PHOSPHATE_SOLUBILIZATION	P-SOLUBILISATION-ORGANIC_ACID_METABOLISM	P-SOLUBILISATION-PYRUVIC_ACID_BIOSYNTHESIS	maeA|sfcA|ywkA->PGPT0001350	2
DIRECT_EFFECTS	BIO-FERTILIZATION	PHOSPHATE_SOLUBILIZATION	P-SOLUBILISATION-ORGANIC_ACID_METABOLISM	P-SOLUBILISATION-PYRUVIC_ACID_BIOSYNTHESIS	metB|met|cysA->PGPT0001980	2
DIRECT_EFFECTS	BIO-FERTILIZATION	PHOSPHATE_SOLUBILIZATION	P-SOLUBILISATION-ORGANIC_ACID_METABOLISM	P-SOLUBILISATION-PYRUVIC_ACID_BIOSYNTHESIS	mhpE->PGPT0002050	3
						5
DIRECT_EFFECTS	BIO-FERTILIZATION	PHOSPHATE_SOLUBILIZATION	P-SOLUBILISATION-ORGANIC_ACID_METABOLISM	P-SOLUBILISATION-PYRUVIC_ACID_BIOSYNTHESIS	patB|malY->PGPT0001990	1
DIRECT_EFFECTS	BIO-FERTILIZATION	PHOSPHATE_SOLUBILIZATION	P-SOLUBILISATION-ORGANIC_ACID_METABOLISM	P-SOLUBILISATION-PYRUVIC_ACID_BIOSYNTHESIS	pflD|ybiW|tdcE->PGPT0001950	1
					ppdK->PGPT0002040
DIRECT_EFFECTS	BIO-FERTILIZATION	PHOSPHATE_SOLUBILIZATION	P-SOLUBILISATION-ORGANIC_ACID_METABOLISM	P-SOLUBILISATION-PYRUVIC_ACID_BIOSYNTHESIS	ppdK->PGPT0002040	2
					ptsP->PGPT0002030
DIRECT_EFFECTS	BIO-FERTILIZATION	PHOSPHATE_SOLUBILIZATION	P-SOLUBILISATION-ORGANIC_ACID_METABOLISM	P-SOLUBILISATION-PYRUVIC_ACID_BIOSYNTHESIS	pyk->PGPT0002020	1
DIRECT_EFFECTS	BIO-FERTILIZATION	PHOSPHATE_SOLUBILIZATION	P-SOLUBILISATION-ORGANIC_ACID_METABOLISM	P-SOLUBILISATION-PYRUVIC_ACID_BIOSYNTHESIS	sdaA|sdaB|tdcG->PGPT0001975	2
						1
DIRECT_EFFECTS	BIO-FERTILIZATION	PHOSPHATE_SOLUBILIZATION	P-SOLUBILISATION-ORGANIC_ACID_METABOLISM	P-SOLUBILISATION-PYRUVIC_ACID_BIOSYNTHESIS	sseA->PGPT0002045	3
DIRECT_EFFECTS	BIO-FERTILIZATION	PHOSPHATE_SOLUBILIZATION	P-SOLUBILISATION-ORGANIC_ACID_METABOLISM	P-SOLUBILISATION-SUCCINIC_ACID_ACID_BIOSYNTHESIS	gabD->PGPT0001580	4
						3
DIRECT_EFFECTS	BIO-FERTILIZATION	PHOSPHATE_SOLUBILIZATION	P-SOLUBILISATION-ORGANIC_ACID_METABOLISM	P-SOLUBILISATION-SUCCINIC_ACID_ACID_BIOSYNTHESIS	icd->PGPT0001170	1
DIRECT_EFFECTS	BIO-FERTILIZATION	PHOSPHATE_SOLUBILIZATION	P-SOLUBILISATION-ORGANIC_ACID_METABOLISM	P-SOLUBILISATION-SUCCINIC_ACID_ACID_BIOSYNTHESIS	korA|oorA|oforA->PGPT0001175	2
DIRECT_EFFECTS	BIO-FERTILIZATION	PHOSPHATE_SOLUBILIZATION	P-SOLUBILISATION-ORGANIC_ACID_METABOLISM	P-SOLUBILISATION-SUCCINIC_ACID_ACID_BIOSYNTHESIS	korA|oorA|oforA->PGPT0001175	1
					korC|oorC->PGPT0001190
DIRECT_EFFECTS	BIO-FERTILIZATION	PHOSPHATE_SOLUBILIZATION	P-SOLUBILISATION-ORGANIC_ACID_METABOLISM	P-SOLUBILISATION-SUCCINIC_ACID_ACID_BIOSYNTHESIS	korB|oorB|oforB->PGPT0001180	2
DIRECT_EFFECTS	BIO-FERTILIZATION	PHOSPHATE_SOLUBILIZATION	P-SOLUBILISATION-ORGANIC_ACID_METABOLISM	P-SOLUBILISATION-SUCCINIC_ACID_ACID_BIOSYNTHESIS	korB|oorB|oforB->PGPT0001180	1
					korD|oorD->PGPT0001185
DIRECT_EFFECTS	BIO-FERTILIZATION	PHOSPHATE_SOLUBILIZATION	P-SOLUBILISATION-ORGANIC_ACID_METABOLISM	P-SOLUBILISATION-SUCCINIC_ACID_ACID_BIOSYNTHESIS	metB|met|cysA->PGPT0001980	2
DIRECT_EFFECTS	BIO-FERTILIZATION	PHOSPHATE_SOLUBILIZATION	P-SOLUBILISATION-ORGANIC_ACID_METABOLISM	P-SOLUBILISATION-SUCCINIC_ACID_ACID_BIOSYNTHESIS	prpB->PGPT0001555	1
						2
DIRECT_EFFECTS	BIO-FERTILIZATION	PHOSPHATE_SOLUBILIZATION	P-SOLUBILISATION-ORGANIC_ACID_METABOLISM	P-SOLUBILISATION-SUCCINIC_ACID_ACID_BIOSYNTHESIS	sucB->PGPT0001535	1
DIRECT_EFFECTS	BIO-FERTILIZATION	PHOSPHATE_SOLUBILIZATION	P-SOLUBILISATION-ORGANIC_ACID_METABOLISM	P-SOLUBILISATION-SUCCINIC_ACID_ACID_BIOSYNTHESIS	sucD->PGPT0001540	1
DIRECT_EFFECTS	BIO-FERTILIZATION	PHOSPHATE_SOLUBILIZATION	P-SOLUBILISATION-ORGANIC_ACID_METABOLISM	P-SOLUBILISATION-VALERIC_ACID_BIOSYNTHESIS	fadJ->PGPT0001870	1
DIRECT_EFFECTS	BIO-FERTILIZATION	PHOSPHATE_SOLUBILIZATION	P-SOLUBILISATION-ORGANIC_ACID_METABOLISM	P-SOLUBILISATION-VALERIC_ACID_BIOSYNTHESIS	ilvD->PGPT0001875	1
DIRECT_EFFECTS	BIO-FERTILIZATION	PHOSPHATE_SOLUBILIZATION	P-SOLUBILISATION-ORGANIC_ACID_METABOLISM	P-SOLUBILISATION-VALERIC_ACID_BIOSYNTHESIS	paaF|echA->PGPT0001860	6
						8
DIRECT_EFFECTS	BIO-FERTILIZATION	PHOSPHATE_SOLUBILIZATION	P-SOLUBILISATION-OTHER_ACID_METABOLISM	P-SOLUBILISATION-CARBONIC_ACID_BIOSYNTHESIS	cynT|can->PGPT0002415	1
DIRECT_EFFECTS	BIO-FERTILIZATION	PHOSPHATE_SOLUBILIZATION	P-SOLUBILISATION-OTHER_ACID_METABOLISM	P-SOLUBILISATION-NITRIC_ACID_BIOSYNTHESIS	narG|narZ|nxrA->PGPT0000285	1
DIRECT_EFFECTS	BIO-FERTILIZATION	PHOSPHATE_SOLUBILIZATION	P-SOLUBILISATION-OTHER_ACID_METABOLISM	P-SOLUBILISATION-NITRIC_ACID_BIOSYNTHESIS	narH|narY|nxrB->PGPT0000500	1
DIRECT_EFFECTS	BIO-FERTILIZATION	PHOSPHATE_SOLUBILIZATION	P-SOLUBILISATION-OTHER_ACID_METABOLISM	P-SOLUBILISATION-NITRIC_ACID_BIOSYNTHESIS	narI|narV->PGPT0000505	1
DIRECT_EFFECTS	BIO-FERTILIZATION	PHOSPHATE_SOLUBILIZATION	P-SOLUBILISATION-OTHER_ACID_METABOLISM	P-SOLUBILISATION-NITRIC_ACID_BIOSYNTHESIS	nasA|nasC|narB->PGPT0000390	1
DIRECT_EFFECTS	BIO-FERTILIZATION	PHOSPHATE_SOLUBILIZATION	P-SOLUBILISATION-OTHER_ACID_METABOLISM	P-SOLUBILISATION-NITRIC_ACID_BIOSYNTHESIS	nasB->PGPT0000395	1
DIRECT_EFFECTS	BIO-FERTILIZATION	PHOSPHATE_SOLUBILIZATION	P-SOLUBILISATION-OTHER_ACID_METABOLISM	P-SOLUBILISATION-PHOSPHONATE_DEGRADATION	phnF->PGPT0002515	3
DIRECT_EFFECTS	BIO-FERTILIZATION	PHOSPHATE_SOLUBILIZATION	P-SOLUBILISATION-OTHER_ACID_METABOLISM	P-SOLUBILISATION-PHOSPHONATE_DEGRADATION	phnO->PGPT0002475	1
DIRECT_EFFECTS	BIO-FERTILIZATION	PHOSPHATE_SOLUBILIZATION	P-SOLUBILISATION-OTHER_ACID_METABOLISM	P-SOLUBILISATION-PHOSPHONATE_DEGRADATION	phnP->PGPT0002480	1
DIRECT_EFFECTS	BIO-FERTILIZATION	PHOSPHATE_SOLUBILIZATION	P-SOLUBILISATION-OTHER_ACID_METABOLISM	P-SOLUBILISATION-SULFURIC_ACID_BIOSYNTHESIS	SUOX_like->PGPT0002375	1
DIRECT_EFFECTS	BIO-FERTILIZATION	PHOSPHATE_SOLUBILIZATION	P-SOLUBILISATION-OTHER_ACID_METABOLISM	P-SOLUBILISATION-SULFURIC_ACID_BIOSYNTHESIS	cysD->PGPT0002405	1
DIRECT_EFFECTS	BIO-FERTILIZATION	PHOSPHATE_SOLUBILIZATION	P-SOLUBILISATION-OTHER_ACID_METABOLISM	P-SOLUBILISATION-SULFURIC_ACID_BIOSYNTHESIS	cysNC->PGPT0002395	1
DIRECT_EFFECTS	BIO-FERTILIZATION	PHOSPHATE_SOLUBILIZATION	P-SOLUBILISATION-OTHER_ACID_METABOLISM	P-SOLUBILISATION-SULFURIC_ACID_BIOSYNTHESIS	sat|met3->PGPT0002410	1
DIRECT_EFFECTS	BIO-FERTILIZATION	PHOSPHATE_SOLUBILIZATION	P-SOLUBILISATION-PHOSPHATASE_ACTIVITY	P-SOLUBILISATION-EXOPOLYPHOSPHATASE	ppx|ppx_gppA->PGPT0002595	2
DIRECT_EFFECTS	BIO-FERTILIZATION	PHOSPHATE_SOLUBILIZATION	P-SOLUBILISATION-PHOSPHATASE_ACTIVITY	P-SOLUBILISATION-INORGANIC_PHOSPHATASE	ppa->PGPT0002600	1
DIRECT_EFFECTS	BIO-FERTILIZATION	PHOSPHATE_SOLUBILIZATION	P-SOLUBILISATION-PHOSPHATASE_ACTIVITY	P-SOLUBILISATION-INORGANIC_PHOSPHATASE	stp1|pppA->PGPT0002605	1
DIRECT_EFFECTS	BIO-FERTILIZATION	PHOSPHATE_SOLUBILIZATION	P-SOLUBILISATION-PHOSPHATE_METABOLISM	P-SOLUBILISATION-PHOSPAHTE_HOMEOSTASIS|REGULATION	phoB->PGPT0002660	1
DIRECT_EFFECTS	BIO-FERTILIZATION	PHOSPHATE_SOLUBILIZATION	P-SOLUBILISATION-PHOSPHATE_METABOLISM	P-SOLUBILISATION-PHOSPAHTE_HOMEOSTASIS|REGULATION	phoH->PGPT0002700	1
DIRECT_EFFECTS	BIO-FERTILIZATION	PHOSPHATE_SOLUBILIZATION	P-SOLUBILISATION-PHOSPHATE_METABOLISM	P-SOLUBILISATION-PHOSPAHTE_HOMEOSTASIS|REGULATION	phoP|phoB1->PGPT0002665	2
DIRECT_EFFECTS	BIO-FERTILIZATION	PHOSPHATE_SOLUBILIZATION	P-SOLUBILISATION-PHOSPHATE_METABOLISM	P-SOLUBILISATION-PHOSPAHTE_HOMEOSTASIS|REGULATION	phoR->PGPT0002705	1
DIRECT_EFFECTS	BIO-FERTILIZATION	PHOSPHATE_SOLUBILIZATION	P-SOLUBILISATION-PHOSPHATE_METABOLISM	P-SOLUBILISATION-PHOSPAHTE_HOMEOSTASIS|REGULATION	ppk->PGPT0002685	1
DIRECT_EFFECTS	BIO-FERTILIZATION	PHOSPHATE_SOLUBILIZATION	P-SOLUBILISATION-PHOSPHATE_METABOLISM	P-SOLUBILISATION-PHOSPAHTE_HOMEOSTASIS|REGULATION	ppk2->PGPT0002690	1
DIRECT_EFFECTS	BIO-FERTILIZATION	PHOSPHATE_SOLUBILIZATION	P-SOLUBILISATION-PHOSPHATE_METABOLISM	P-SOLUBILISATION-PHOSPAHTE_HOMEOSTASIS|REGULATION	regX3->PGPT0002675	5
						6
DIRECT_EFFECTS	BIO-FERTILIZATION	PHOSPHATE_SOLUBILIZATION	P-SOLUBILISATION-PHOSPHATE_METABOLISM	P-SOLUBILISATION-PHOSPAHTE_HOMEOSTASIS|REGULATION	senX3->PGPT0002670	1
DIRECT_EFFECTS	BIO-FERTILIZATION	PHOSPHATE_SOLUBILIZATION	P-SOLUBILISATION-PHOSPHATE_METABOLISM	P-SOLUBILISATION-PHOSPHATE_TRANSPORT	TC_PIT->PGPT0002655	1
DIRECT_EFFECTS	BIO-FERTILIZATION	PHOSPHATE_SOLUBILIZATION	P-SOLUBILISATION-PHOSPHATE_METABOLISM	P-SOLUBILISATION-PHOSPHATE_TRANSPORT	phoU|phoY->PGPT0002630	2
DIRECT_EFFECTS	BIO-FERTILIZATION	PHOSPHATE_SOLUBILIZATION	P-SOLUBILISATION-PHOSPHATE_METABOLISM	P-SOLUBILISATION-PHOSPHATE_TRANSPORT	pstA->PGPT0002610	1
DIRECT_EFFECTS	BIO-FERTILIZATION	PHOSPHATE_SOLUBILIZATION	P-SOLUBILISATION-PHOSPHATE_METABOLISM	P-SOLUBILISATION-PHOSPHATE_TRANSPORT	pstB|phoT->PGPT0002615	1
DIRECT_EFFECTS	BIO-FERTILIZATION	PHOSPHATE_SOLUBILIZATION	P-SOLUBILISATION-PHOSPHATE_METABOLISM	P-SOLUBILISATION-PHOSPHATE_TRANSPORT	pstC|phoW->PGPT0002620	1
DIRECT_EFFECTS	BIO-FERTILIZATION	PHOSPHATE_SOLUBILIZATION	P-SOLUBILISATION-PHOSPHATE_METABOLISM	P-SOLUBILISATION-PHOSPHATE_TRANSPORT	pstS|phoS->PGPT0002625	1
DIRECT_EFFECTS	BIO-FERTILIZATION	POTASSIUM_SOLUBILIZATION	K-SOLUBILISATION-OTHER_ACID_METABOLISMS	K-SOLUBILISATION-CARBONIC_ACID_BIOSYNTHESIS	cynT|can->PGPT0002415	1
DIRECT_EFFECTS	BIO-FERTILIZATION	POTASSIUM_SOLUBILIZATION	K-SOLUBILISATION-OTHER_ACID_METABOLISMS	K-SOLUBILISATION-NITRIC_ACID_BIOSYNTHESIS	narG|narZ|nxrA->PGPT0000285	1
DIRECT_EFFECTS	BIO-FERTILIZATION	POTASSIUM_SOLUBILIZATION	K-SOLUBILISATION-OTHER_ACID_METABOLISMS	K-SOLUBILISATION-NITRIC_ACID_BIOSYNTHESIS	narH|narY|nxrB->PGPT0000500	1
DIRECT_EFFECTS	BIO-FERTILIZATION	POTASSIUM_SOLUBILIZATION	K-SOLUBILISATION-OTHER_ACID_METABOLISMS	K-SOLUBILISATION-NITRIC_ACID_BIOSYNTHESIS	narI|narV->PGPT0000505	1
DIRECT_EFFECTS	BIO-FERTILIZATION	POTASSIUM_SOLUBILIZATION	K-SOLUBILISATION-OTHER_ACID_METABOLISMS	K-SOLUBILISATION-NITRIC_ACID_BIOSYNTHESIS	nasA|nasC|narB->PGPT0000390	1
DIRECT_EFFECTS	BIO-FERTILIZATION	POTASSIUM_SOLUBILIZATION	K-SOLUBILISATION-OTHER_ACID_METABOLISMS	K-SOLUBILISATION-NITRIC_ACID_BIOSYNTHESIS	nasB->PGPT0000395	1
DIRECT_EFFECTS	BIO-FERTILIZATION	POTASSIUM_SOLUBILIZATION	K-SOLUBILISATION-OTHER_ACID_METABOLISMS	K-SOLUBILISATION-SULFURIC_ACID_BIOSYNTHESIS	SUOX_like->PGPT0002375	1
DIRECT_EFFECTS	BIO-FERTILIZATION	POTASSIUM_SOLUBILIZATION	K-SOLUBILISATION-OTHER_ACID_METABOLISMS	K-SOLUBILISATION-SULFURIC_ACID_BIOSYNTHESIS	cysD->PGPT0002405	1
DIRECT_EFFECTS	BIO-FERTILIZATION	POTASSIUM_SOLUBILIZATION	K-SOLUBILISATION-OTHER_ACID_METABOLISMS	K-SOLUBILISATION-SULFURIC_ACID_BIOSYNTHESIS	cysNC->PGPT0002395	1
DIRECT_EFFECTS	BIO-FERTILIZATION	POTASSIUM_SOLUBILIZATION	K-SOLUBILISATION-OTHER_ACID_METABOLISMS	K-SOLUBILISATION-SULFURIC_ACID_BIOSYNTHESIS	sat|met3->PGPT0002410	1
DIRECT_EFFECTS	BIO-FERTILIZATION	POTASSIUM_SOLUBILIZATION	K-SOLUBILIZATION-ORGANIC_ACID_METABOLISM	K-SOLUBILISATION-ACETIC_ACID_BIOSYNTHESIS	aceE->PGPT0001385	2
DIRECT_EFFECTS	BIO-FERTILIZATION	POTASSIUM_SOLUBILIZATION	K-SOLUBILIZATION-ORGANIC_ACID_METABOLISM	K-SOLUBILISATION-ACETIC_ACID_BIOSYNTHESIS	aceF|pdhC->PGPT0001390	3
DIRECT_EFFECTS	BIO-FERTILIZATION	POTASSIUM_SOLUBILIZATION	K-SOLUBILIZATION-ORGANIC_ACID_METABOLISM	K-SOLUBILISATION-ACETIC_ACID_BIOSYNTHESIS	ackA->PGPT0001360	1
DIRECT_EFFECTS	BIO-FERTILIZATION	POTASSIUM_SOLUBILIZATION	K-SOLUBILIZATION-ORGANIC_ACID_METABOLISM	K-SOLUBILISATION-ACETIC_ACID_BIOSYNTHESIS	korA|oorA|oforA->PGPT0001175	1
						2
DIRECT_EFFECTS	BIO-FERTILIZATION	POTASSIUM_SOLUBILIZATION	K-SOLUBILIZATION-ORGANIC_ACID_METABOLISM	K-SOLUBILISATION-ACETIC_ACID_BIOSYNTHESIS	korB|oorB|oforB->PGPT0001180	1
						2
DIRECT_EFFECTS	BIO-FERTILIZATION	POTASSIUM_SOLUBILIZATION	K-SOLUBILIZATION-ORGANIC_ACID_METABOLISM	K-SOLUBILISATION-ACETIC_ACID_BIOSYNTHESIS	lpd|pdhD->PGPT0001380	1
DIRECT_EFFECTS	BIO-FERTILIZATION	POTASSIUM_SOLUBILIZATION	K-SOLUBILIZATION-ORGANIC_ACID_METABOLISM	K-SOLUBILISATION-ACETIC_ACID_BIOSYNTHESIS	maeA|sfcA|ywkA->PGPT0001350	2
DIRECT_EFFECTS	BIO-FERTILIZATION	POTASSIUM_SOLUBILIZATION	K-SOLUBILIZATION-ORGANIC_ACID_METABOLISM	K-SOLUBILISATION-ACETIC_ACID_BIOSYNTHESIS	poxB->PGPT0001371	2
DIRECT_EFFECTS	BIO-FERTILIZATION	POTASSIUM_SOLUBILIZATION	K-SOLUBILIZATION-ORGANIC_ACID_METABOLISM	K-SOLUBILISATION-ACETIC_ACID_BIOSYNTHESIS	pta->PGPT0001370	1
DIRECT_EFFECTS	BIO-FERTILIZATION	POTASSIUM_SOLUBILIZATION	K-SOLUBILIZATION-ORGANIC_ACID_METABOLISM	K-SOLUBILISATION-ACETIC_ACID_TRANSPORT	actP->PGPT0001400	2
DIRECT_EFFECTS	BIO-FERTILIZATION	POTASSIUM_SOLUBILIZATION	K-SOLUBILIZATION-ORGANIC_ACID_METABOLISM	K-SOLUBILISATION-ACONITIC_ACID_BIOSYNTHESIS	acnA->PGPT0001465	1
DIRECT_EFFECTS	BIO-FERTILIZATION	POTASSIUM_SOLUBILIZATION	K-SOLUBILIZATION-ORGANIC_ACID_METABOLISM	K-SOLUBILISATION-BUTYRIC_ACID_BIOSYNTHESIS	ccrA->PGPT0001820	1
DIRECT_EFFECTS	BIO-FERTILIZATION	POTASSIUM_SOLUBILIZATION	K-SOLUBILIZATION-ORGANIC_ACID_METABOLISM	K-SOLUBILISATION-BUTYRIC_ACID_BIOSYNTHESIS	menI|ydiI|ydiL|ydiI|ybdB->PGPT0001845	1
DIRECT_EFFECTS	BIO-FERTILIZATION	POTASSIUM_SOLUBILIZATION	K-SOLUBILIZATION-ORGANIC_ACID_METABOLISM	K-SOLUBILISATION-BUTYRIC_ACID_BIOSYNTHESIS	tesB->PGPT0001835	2
					tesA->PGPT0001840	1
DIRECT_EFFECTS	BIO-FERTILIZATION	POTASSIUM_SOLUBILIZATION	K-SOLUBILIZATION-ORGANIC_ACID_METABOLISM	K-SOLUBILISATION-BUTYRIC_ACID_BIOSYNTHESIS	ybgC->PGPT0001850	2
					tesB->PGPT0001835
DIRECT_EFFECTS	BIO-FERTILIZATION	POTASSIUM_SOLUBILIZATION	K-SOLUBILIZATION-ORGANIC_ACID_METABOLISM	K-SOLUBILISATION-BUTYRIC_ACID_BIOSYNTHESIS	yciA->PGPT0001830	1
					ybgC->PGPT0001850	3
DIRECT_EFFECTS	BIO-FERTILIZATION	POTASSIUM_SOLUBILIZATION	K-SOLUBILIZATION-ORGANIC_ACID_METABOLISM	K-SOLUBILISATION-CITRIC_ACID_BIOSYNTHESIS	CS|gltA->PGPT0001455	2
DIRECT_EFFECTS	BIO-FERTILIZATION	POTASSIUM_SOLUBILIZATION	K-SOLUBILIZATION-ORGANIC_ACID_METABOLISM	K-SOLUBILISATION-CITRIC_ACID_BIOSYNTHESIS	acnA->PGPT0001465	1
DIRECT_EFFECTS	BIO-FERTILIZATION	POTASSIUM_SOLUBILIZATION	K-SOLUBILIZATION-ORGANIC_ACID_METABOLISM	K-SOLUBILISATION-FORMIC_ACID_BIOSYNTHESIS	pflD|ybiW|tdcE->PGPT0001950	1
				K-SOLUBILISATION-FUMARIC_ACID_BIOSYNTHESIS	fahA->PGPT0001610
DIRECT_EFFECTS	BIO-FERTILIZATION	POTASSIUM_SOLUBILIZATION	K-SOLUBILIZATION-ORGANIC_ACID_METABOLISM	K-SOLUBILISATION-FUMARIC_ACID_BIOSYNTHESIS	fahA->PGPT0001610	1
					hpaF->PGPT0001630
DIRECT_EFFECTS	BIO-FERTILIZATION	POTASSIUM_SOLUBILIZATION	K-SOLUBILIZATION-ORGANIC_ACID_METABOLISM	K-SOLUBILISATION-FUMARIC_ACID_BIOSYNTHESIS	sdhA|frdA->PGPT0001605	2
DIRECT_EFFECTS	BIO-FERTILIZATION	POTASSIUM_SOLUBILIZATION	K-SOLUBILIZATION-ORGANIC_ACID_METABOLISM	K-SOLUBILISATION-FUMARIC_ACID_BIOSYNTHESIS	sdhB|frdB->PGPT0001600	2
DIRECT_EFFECTS	BIO-FERTILIZATION	POTASSIUM_SOLUBILIZATION	K-SOLUBILIZATION-ORGANIC_ACID_METABOLISM	K-SOLUBILISATION-GALACTONIC_ACID_TRANSPORT	dgoT->PGPT0002190	1
DIRECT_EFFECTS	BIO-FERTILIZATION	POTASSIUM_SOLUBILIZATION	K-SOLUBILIZATION-ORGANIC_ACID_METABOLISM	K-SOLUBILISATION-GLUCONIC_ACID-PQQ_PATHWAY	argD|pqqI->PGPT0014253	2
						1
DIRECT_EFFECTS	BIO-FERTILIZATION	POTASSIUM_SOLUBILIZATION	K-SOLUBILIZATION-ORGANIC_ACID_METABOLISM	K-SOLUBILISATION-GLUCONIC_ACID-PQQ_PATHWAY	pqqL|yddC->PGPT0001280	5
DIRECT_EFFECTS	BIO-FERTILIZATION	POTASSIUM_SOLUBILIZATION	K-SOLUBILIZATION-ORGANIC_ACID_METABOLISM	K-SOLUBILISATION-KETO-GLUCONATE_BIOSYNTHESIS	dkgA->PGPT0001320	1
DIRECT_EFFECTS	BIO-FERTILIZATION	POTASSIUM_SOLUBILIZATION	K-SOLUBILIZATION-ORGANIC_ACID_METABOLISM	K-SOLUBILISATION-KETOGLUTARIC_ACID_BIOSYNTHESIS	icd->PGPT0001170	1
DIRECT_EFFECTS	BIO-FERTILIZATION	POTASSIUM_SOLUBILIZATION	K-SOLUBILIZATION-ORGANIC_ACID_METABOLISM	K-SOLUBILISATION-LACTIC_ACID_BIOSYNTHESIS	gloB|gloC->PGPT0001770	6
						3
DIRECT_EFFECTS	BIO-FERTILIZATION	POTASSIUM_SOLUBILIZATION	K-SOLUBILIZATION-ORGANIC_ACID_METABOLISM	K-SOLUBILISATION-LACTIC_ACID_BIOSYNTHESIS	lldD->PGPT0001765	1
DIRECT_EFFECTS	BIO-FERTILIZATION	POTASSIUM_SOLUBILIZATION	K-SOLUBILIZATION-ORGANIC_ACID_METABOLISM	K-SOLUBILISATION-LACTIC_ACID_BIOSYNTHESIS	lra6->PGPT0001745	1
				K-SOLUBILISATION-LACTIC_ACID_TRANSPORT	lctP->PGPT0001800
DIRECT_EFFECTS	BIO-FERTILIZATION	POTASSIUM_SOLUBILIZATION	K-SOLUBILIZATION-ORGANIC_ACID_METABOLISM	K-SOLUBILISATION-MALIC_ACID_BIOSYNTHESIS	fumA|fumB->PGPT0001635	1
DIRECT_EFFECTS	BIO-FERTILIZATION	POTASSIUM_SOLUBILIZATION	K-SOLUBILIZATION-ORGANIC_ACID_METABOLISM	K-SOLUBILISATION-MALIC_ACID_BIOSYNTHESIS	fumC->PGPT0001650	1
DIRECT_EFFECTS	BIO-FERTILIZATION	POTASSIUM_SOLUBILIZATION	K-SOLUBILIZATION-ORGANIC_ACID_METABOLISM	K-SOLUBILISATION-MALIC_ACID_BIOSYNTHESIS	maeA|sfcA|ywkA->PGPT0001350	2
DIRECT_EFFECTS	BIO-FERTILIZATION	POTASSIUM_SOLUBILIZATION	K-SOLUBILIZATION-ORGANIC_ACID_METABOLISM	K-SOLUBILISATION-MALIC_ACID_BIOSYNTHESIS	mdh->PGPT0001435	1
DIRECT_EFFECTS	BIO-FERTILIZATION	POTASSIUM_SOLUBILIZATION	K-SOLUBILIZATION-ORGANIC_ACID_METABOLISM	K-SOLUBILISATION-MALONIC_ACID_BIOSYNTHESIS	accB|bccP->PGPT0001700	1
DIRECT_EFFECTS	BIO-FERTILIZATION	POTASSIUM_SOLUBILIZATION	K-SOLUBILIZATION-ORGANIC_ACID_METABOLISM	K-SOLUBILISATION-MALONIC_ACID_BIOSYNTHESIS	accC->PGPT0001705	2
DIRECT_EFFECTS	BIO-FERTILIZATION	POTASSIUM_SOLUBILIZATION	K-SOLUBILIZATION-ORGANIC_ACID_METABOLISM	K-SOLUBILISATION-MALONIC_ACID_BIOSYNTHESIS	pccA->PGPT0001711	1
DIRECT_EFFECTS	BIO-FERTILIZATION	POTASSIUM_SOLUBILIZATION	K-SOLUBILIZATION-ORGANIC_ACID_METABOLISM	K-SOLUBILISATION-MALONIC_ACID_BIOSYNTHESIS	pccB->PGPT0001712	1
						2
DIRECT_EFFECTS	BIO-FERTILIZATION	POTASSIUM_SOLUBILIZATION	K-SOLUBILIZATION-ORGANIC_ACID_METABOLISM	K-SOLUBILISATION-MALONIC_ACID_TRANSPORT	mdcF->PGPT0001720	1
DIRECT_EFFECTS	BIO-FERTILIZATION	POTASSIUM_SOLUBILIZATION	K-SOLUBILIZATION-ORGANIC_ACID_METABOLISM	K-SOLUBILISATION-OXALACETIC_ACID_BIOSYNTHESIS	mdh->PGPT0001435	1
DIRECT_EFFECTS	BIO-FERTILIZATION	POTASSIUM_SOLUBILIZATION	K-SOLUBILIZATION-ORGANIC_ACID_METABOLISM	K-SOLUBILISATION-PROPIONIC_ACID_BIOSYNTHESIS	acdAB->PGPT0002255	1
DIRECT_EFFECTS	BIO-FERTILIZATION	POTASSIUM_SOLUBILIZATION	K-SOLUBILIZATION-ORGANIC_ACID_METABOLISM	K-SOLUBILISATION-PROPIONIC_ACID_BIOSYNTHESIS	ackA->PGPT0001360	1
DIRECT_EFFECTS	BIO-FERTILIZATION	POTASSIUM_SOLUBILIZATION	K-SOLUBILIZATION-ORGANIC_ACID_METABOLISM	K-SOLUBILISATION-PROPIONIC_ACID_BIOSYNTHESIS	aco|acx->PGPT0002290	1
DIRECT_EFFECTS	BIO-FERTILIZATION	POTASSIUM_SOLUBILIZATION	K-SOLUBILIZATION-ORGANIC_ACID_METABOLISM	K-SOLUBILISATION-PROPIONIC_ACID_BIOSYNTHESIS	acs->PGPT0002265	2
DIRECT_EFFECTS	BIO-FERTILIZATION	POTASSIUM_SOLUBILIZATION	K-SOLUBILIZATION-ORGANIC_ACID_METABOLISM	K-SOLUBILISATION-PROPIONIC_ACID_BIOSYNTHESIS	bcd->PGPT0002285	6
DIRECT_EFFECTS	BIO-FERTILIZATION	POTASSIUM_SOLUBILIZATION	K-SOLUBILIZATION-ORGANIC_ACID_METABOLISM	K-SOLUBILISATION-PROPIONIC_ACID_BIOSYNTHESIS	mmdA->PGPT0002300	3
						1
DIRECT_EFFECTS	BIO-FERTILIZATION	POTASSIUM_SOLUBILIZATION	K-SOLUBILIZATION-ORGANIC_ACID_METABOLISM	K-SOLUBILISATION-PROPIONIC_ACID_BIOSYNTHESIS	mmsA|iolA->PGPT0002295	1
DIRECT_EFFECTS	BIO-FERTILIZATION	POTASSIUM_SOLUBILIZATION	K-SOLUBILIZATION-ORGANIC_ACID_METABOLISM	K-SOLUBILISATION-PROPIONIC_ACID_BIOSYNTHESIS	pta->PGPT0001370	1
DIRECT_EFFECTS	BIO-FERTILIZATION	POTASSIUM_SOLUBILIZATION	K-SOLUBILIZATION-ORGANIC_ACID_METABOLISM	K-SOLUBILISATION-PYRUVIC_ACID_BIOSYNTHESIS	dapA|mosA->PGPT0002080	4
						2
DIRECT_EFFECTS	BIO-FERTILIZATION	POTASSIUM_SOLUBILIZATION	K-SOLUBILIZATION-ORGANIC_ACID_METABOLISM	K-SOLUBILISATION-PYRUVIC_ACID_BIOSYNTHESIS	dld->PGPT0001890	1
DIRECT_EFFECTS	BIO-FERTILIZATION	POTASSIUM_SOLUBILIZATION	K-SOLUBILIZATION-ORGANIC_ACID_METABOLISM	K-SOLUBILISATION-PYRUVIC_ACID_BIOSYNTHESIS	eda->PGPT0002060	2
DIRECT_EFFECTS	BIO-FERTILIZATION	POTASSIUM_SOLUBILIZATION	K-SOLUBILIZATION-ORGANIC_ACID_METABOLISM	K-SOLUBILISATION-PYRUVIC_ACID_BIOSYNTHESIS	hpaF->PGPT0001630	1
DIRECT_EFFECTS	BIO-FERTILIZATION	POTASSIUM_SOLUBILIZATION	K-SOLUBILIZATION-ORGANIC_ACID_METABOLISM	K-SOLUBILISATION-PYRUVIC_ACID_BIOSYNTHESIS	ilvA|tdcB->PGPT0001960	3
DIRECT_EFFECTS	BIO-FERTILIZATION	POTASSIUM_SOLUBILIZATION	K-SOLUBILIZATION-ORGANIC_ACID_METABOLISM	K-SOLUBILISATION-PYRUVIC_ACID_BIOSYNTHESIS	ligK|galC->PGPT0002085	1
DIRECT_EFFECTS	BIO-FERTILIZATION	POTASSIUM_SOLUBILIZATION	K-SOLUBILIZATION-ORGANIC_ACID_METABOLISM	K-SOLUBILISATION-PYRUVIC_ACID_BIOSYNTHESIS	lldD->PGPT0001765	1
DIRECT_EFFECTS	BIO-FERTILIZATION	POTASSIUM_SOLUBILIZATION	K-SOLUBILIZATION-ORGANIC_ACID_METABOLISM	K-SOLUBILISATION-PYRUVIC_ACID_BIOSYNTHESIS	maeA|sfcA|ywkA->PGPT0001350	2
DIRECT_EFFECTS	BIO-FERTILIZATION	POTASSIUM_SOLUBILIZATION	K-SOLUBILIZATION-ORGANIC_ACID_METABOLISM	K-SOLUBILISATION-PYRUVIC_ACID_BIOSYNTHESIS	metB|met|cysA->PGPT0001980	2
DIRECT_EFFECTS	BIO-FERTILIZATION	POTASSIUM_SOLUBILIZATION	K-SOLUBILIZATION-ORGANIC_ACID_METABOLISM	K-SOLUBILISATION-PYRUVIC_ACID_BIOSYNTHESIS	mhpE->PGPT0002050	3
						5
DIRECT_EFFECTS	BIO-FERTILIZATION	POTASSIUM_SOLUBILIZATION	K-SOLUBILIZATION-ORGANIC_ACID_METABOLISM	K-SOLUBILISATION-PYRUVIC_ACID_BIOSYNTHESIS	patB|malY->PGPT0001990	1
DIRECT_EFFECTS	BIO-FERTILIZATION	POTASSIUM_SOLUBILIZATION	K-SOLUBILIZATION-ORGANIC_ACID_METABOLISM	K-SOLUBILISATION-PYRUVIC_ACID_BIOSYNTHESIS	pflD|ybiW|tdcE->PGPT0001950	1
					ppdK->PGPT0002040
DIRECT_EFFECTS	BIO-FERTILIZATION	POTASSIUM_SOLUBILIZATION	K-SOLUBILIZATION-ORGANIC_ACID_METABOLISM	K-SOLUBILISATION-PYRUVIC_ACID_BIOSYNTHESIS	ppdK->PGPT0002040	2
					ptsP->PGPT0002030
DIRECT_EFFECTS	BIO-FERTILIZATION	POTASSIUM_SOLUBILIZATION	K-SOLUBILIZATION-ORGANIC_ACID_METABOLISM	K-SOLUBILISATION-PYRUVIC_ACID_BIOSYNTHESIS	pyk->PGPT0002020	1
DIRECT_EFFECTS	BIO-FERTILIZATION	POTASSIUM_SOLUBILIZATION	K-SOLUBILIZATION-ORGANIC_ACID_METABOLISM	K-SOLUBILISATION-PYRUVIC_ACID_BIOSYNTHESIS	sdaA|sdaB|tdcG->PGPT0001975	2
						1
DIRECT_EFFECTS	BIO-FERTILIZATION	POTASSIUM_SOLUBILIZATION	K-SOLUBILIZATION-ORGANIC_ACID_METABOLISM	K-SOLUBILISATION-PYRUVIC_ACID_BIOSYNTHESIS	sseA->PGPT0002045	3
DIRECT_EFFECTS	BIO-FERTILIZATION	POTASSIUM_SOLUBILIZATION	K-SOLUBILIZATION-ORGANIC_ACID_METABOLISM	K-SOLUBILISATION-SUCCINIC_ACID_ACID_BIOSYNTHESIS	gabD->PGPT0001580	4
						3
DIRECT_EFFECTS	BIO-FERTILIZATION	POTASSIUM_SOLUBILIZATION	K-SOLUBILIZATION-ORGANIC_ACID_METABOLISM	K-SOLUBILISATION-SUCCINIC_ACID_ACID_BIOSYNTHESIS	icd->PGPT0001170	1
DIRECT_EFFECTS	BIO-FERTILIZATION	POTASSIUM_SOLUBILIZATION	K-SOLUBILIZATION-ORGANIC_ACID_METABOLISM	K-SOLUBILISATION-SUCCINIC_ACID_ACID_BIOSYNTHESIS	korA|oorA|oforA->PGPT0001175	1
					korC|oorC->PGPT0001190
DIRECT_EFFECTS	BIO-FERTILIZATION	POTASSIUM_SOLUBILIZATION	K-SOLUBILIZATION-ORGANIC_ACID_METABOLISM	K-SOLUBILISATION-SUCCINIC_ACID_ACID_BIOSYNTHESIS	korA|oorA|oforA->PGPT0001175	2
DIRECT_EFFECTS	BIO-FERTILIZATION	POTASSIUM_SOLUBILIZATION	K-SOLUBILIZATION-ORGANIC_ACID_METABOLISM	K-SOLUBILISATION-SUCCINIC_ACID_ACID_BIOSYNTHESIS	korB|oorB|oforB->PGPT0001180	1
					korD|oorD->PGPT0001185
DIRECT_EFFECTS	BIO-FERTILIZATION	POTASSIUM_SOLUBILIZATION	K-SOLUBILIZATION-ORGANIC_ACID_METABOLISM	K-SOLUBILISATION-SUCCINIC_ACID_ACID_BIOSYNTHESIS	korB|oorB|oforB->PGPT0001180	2
DIRECT_EFFECTS	BIO-FERTILIZATION	POTASSIUM_SOLUBILIZATION	K-SOLUBILIZATION-ORGANIC_ACID_METABOLISM	K-SOLUBILISATION-SUCCINIC_ACID_ACID_BIOSYNTHESIS	prpB->PGPT0001555	1
						2
DIRECT_EFFECTS	BIO-FERTILIZATION	POTASSIUM_SOLUBILIZATION	K-SOLUBILIZATION-ORGANIC_ACID_METABOLISM	K-SOLUBILISATION-SUCCINIC_ACID_ACID_BIOSYNTHESIS	sucB->PGPT0001535	1
DIRECT_EFFECTS	BIO-FERTILIZATION	POTASSIUM_SOLUBILIZATION	K-SOLUBILIZATION-ORGANIC_ACID_METABOLISM	K-SOLUBILISATION-SUCCINIC_ACID_ACID_BIOSYNTHESIS	sucD->PGPT0001540	1
DIRECT_EFFECTS	BIO-FERTILIZATION	POTASSIUM_SOLUBILIZATION	K-SOLUBILIZATION-ORGANIC_ACID_METABOLISM	K-SOLUBILISATION-VALERIC_ACID_BIOSYNTHESIS	fadJ->PGPT0001870	1
DIRECT_EFFECTS	BIO-FERTILIZATION	POTASSIUM_SOLUBILIZATION	K-SOLUBILIZATION-ORGANIC_ACID_METABOLISM	K-SOLUBILISATION-VALERIC_ACID_BIOSYNTHESIS	ilvD->PGPT0001875	1
DIRECT_EFFECTS	BIO-FERTILIZATION	POTASSIUM_SOLUBILIZATION	K-SOLUBILIZATION-ORGANIC_ACID_METABOLISM	K-SOLUBILISATION-VALERIC_ACID_BIOSYNTHESIS	paaF|echA->PGPT0001860	6
						8
DIRECT_EFFECTS	BIO-FERTILIZATION	POTASSIUM_SOLUBILIZATION	K-SOLUBILIZATION-POTASSIUM_TRANSPORT	K-SOLUBILIZATION-KDP-UPTAKE_SYSTEM	kdpE->PGPT0002760	2
						3
DIRECT_EFFECTS	BIO-FERTILIZATION	POTASSIUM_SOLUBILIZATION	K-SOLUBILIZATION-POTASSIUM_TRANSPORT	K-SOLUBILIZATION-TRK-UPTAKE_SYSTEM	kch|trkA|mthK|pch->PGPT0002715	2
						1
DIRECT_EFFECTS	BIO-FERTILIZATION	POTASSIUM_SOLUBILIZATION	K-SOLUBILIZATION-POTASSIUM_TRANSPORT	K-SOLUBILIZATION-TRK-UPTAKE_SYSTEM	trkA|ktrA->PGPT0002710	3
DIRECT_EFFECTS	BIO-FERTILIZATION	POTASSIUM_SOLUBILIZATION	K-SOLUBILIZATION-POTASSIUM_TRANSPORT	K-SOLUBILIZATION-KDP-UPTAKE_SYSTEM	kdpA->PGPT0002740	1
DIRECT_EFFECTS	BIO-FERTILIZATION	POTASSIUM_SOLUBILIZATION	K-SOLUBILIZATION-POTASSIUM_TRANSPORT	K-SOLUBILIZATION-TRK-UPTAKE_SYSTEM	trkG|trkH|ktrB->PGPT0002735	1
DIRECT_EFFECTS	BIO-FERTILIZATION	POTASSIUM_SOLUBILIZATION	K-SOLUBILIZATION-POTASSIUM_TRANSPORT	K-SOLUBILIZATION-KDP-UPTAKE_SYSTEM	kdpB->PGPT0002745	1
DIRECT_EFFECTS	BIO-FERTILIZATION	SULFUR_ASSIMILATION|MINERALIZATION	S-ASSSIMILATION-SULFUR_METABOLISM	S-METABOLISM-ALKANESULFONATE_DEGRADATION	ssuD->PGPT0003040	2
DIRECT_EFFECTS	BIO-FERTILIZATION	POTASSIUM_SOLUBILIZATION	K-SOLUBILIZATION-POTASSIUM_TRANSPORT	K-SOLUBILIZATION-KDP-UPTAKE_SYSTEM	kdpC->PGPT0002750	1
DIRECT_EFFECTS	BIO-FERTILIZATION	SULFUR_ASSIMILATION|MINERALIZATION	S-ASSSIMILATION-SULFUR_METABOLISM	S-METABOLISM-ALKANESULFONATE_DEGRADATION	ssuE->PGPT0003045	1
DIRECT_EFFECTS	BIO-FERTILIZATION	POTASSIUM_SOLUBILIZATION	K-SOLUBILIZATION-POTASSIUM_TRANSPORT	K-SOLUBILIZATION-KDP-UPTAKE_SYSTEM	kdpD->PGPT0002755	1
DIRECT_EFFECTS	BIO-FERTILIZATION	SULFUR_ASSIMILATION|MINERALIZATION	S-ASSSIMILATION-SULFUR_METABOLISM	S-METABOLISM-DMS_DEGRADATION	dmdB->PGPT0002895	1
DIRECT_EFFECTS	BIO-FERTILIZATION	SULFUR_ASSIMILATION|MINERALIZATION	S-ASSSIMILATION-SULFUR_METABOLISM	S-METABOLISM-DMS_DEGRADATION	dmdC->PGPT0002900	1
DIRECT_EFFECTS	BIO-FERTILIZATION	SULFUR_ASSIMILATION|MINERALIZATION	S-ASSSIMILATION-SULFUR_METABOLISM	S-METABOLISM-SULFATE_REDUCTION	cysD->PGPT0002405	1
DIRECT_EFFECTS	BIO-FERTILIZATION	SULFUR_ASSIMILATION|MINERALIZATION	S-ASSSIMILATION-SULFUR_METABOLISM	S-METABOLISM-SULFATE_REDUCTION	cysH->PGPT0002785	1
DIRECT_EFFECTS	BIO-FERTILIZATION	SULFUR_ASSIMILATION|MINERALIZATION	S-ASSSIMILATION-SULFUR_METABOLISM	S-METABOLISM-SULFATE_REDUCTION	cysK->PGPT0002810	1
						2
DIRECT_EFFECTS	BIO-FERTILIZATION	SULFUR_ASSIMILATION|MINERALIZATION	S-ASSSIMILATION-SULFUR_METABOLISM	S-METABOLISM-SULFATE_REDUCTION	cysK2->PGPT0002815	1
DIRECT_EFFECTS	BIO-FERTILIZATION	SULFUR_ASSIMILATION|MINERALIZATION	S-ASSSIMILATION-SULFUR_METABOLISM	S-METABOLISM-SULFATE_REDUCTION	cysNC->PGPT0002395	1
DIRECT_EFFECTS	BIO-FERTILIZATION	SULFUR_ASSIMILATION|MINERALIZATION	S-ASSSIMILATION-SULFUR_METABOLISM	S-METABOLISM-SULFATE_REDUCTION	sat|met3->PGPT0002410	1
DIRECT_EFFECTS	BIO-FERTILIZATION	SULFUR_ASSIMILATION|MINERALIZATION	S-ASSSIMILATION-SULFUR_METABOLISM	S-METABOLISM-SULFATE_REDUCTION	sir->PGPT0002825	1
DIRECT_EFFECTS	BIO-FERTILIZATION	SULFUR_ASSIMILATION|MINERALIZATION	S-ASSSIMILATION-SULFUR_METABOLISM	S-METABOLISM-SULFATE_TRANSPORT	TC_SULP->PGPT0003020	2
DIRECT_EFFECTS	BIO-FERTILIZATION	SULFUR_ASSIMILATION|MINERALIZATION	S-ASSSIMILATION-SULFUR_METABOLISM	S-METABOLISM-SULFATE_TRANSPORT	cysZ->PGPT0003010	1
DIRECT_EFFECTS	BIO-FERTILIZATION	SULFUR_ASSIMILATION|MINERALIZATION	S-ASSSIMILATION-SULFUR_METABOLISM	S-METABOLISM-SULFIDE_DEGRADATION	metB|met|cysA->PGPT0001980	2
DIRECT_EFFECTS	BIO-FERTILIZATION	SULFUR_ASSIMILATION|MINERALIZATION	S-ASSSIMILATION-SULFUR_METABOLISM	S-METABOLISM-SULFONE_DEGRADATION	sfnG->PGPT0002830	5
DIRECT_EFFECTS	BIO-FERTILIZATION	SULFUR_ASSIMILATION|MINERALIZATION	S-ASSSIMILATION-SULFUR_METABOLISM	S-METABOLISM-SULFUR_HOMEOSTASIS	nifS|iscS->PGPT0000065	2
DIRECT_EFFECTS	BIO-FERTILIZATION	SULFUR_ASSIMILATION|MINERALIZATION	S-ASSSIMILATION-SULFUR_METABOLISM	S-METABOLISM-SULFUR_HOMEOSTASIS	sseA->PGPT0002045	3
DIRECT_EFFECTS	BIO-FERTILIZATION	SULFUR_ASSIMILATION|MINERALIZATION	S-ASSSIMILATION-SULFUR_METABOLISM	S-METABOLISM-SULFUR_REGULATION	cysQ->PGPT0002975	1
DIRECT_EFFECTS	BIO-FERTILIZATION	SULFUR_ASSIMILATION|MINERALIZATION	S-ASSSIMILATION-SULFUR_METABOLISM	S-METABOLISM-SULFUR_REGULATION	cysS->PGPT0002985	2
DIRECT_EFFECTS	BIO-FERTILIZATION	SULFUR_ASSIMILATION|MINERALIZATION	S-ASSSIMILATION-SULFUR_METABOLISM	S-METABOLISM-TAURINE_DEGRADATION	ggt->PGPT0002935	1
DIRECT_EFFECTS	BIO-FERTILIZATION	SULFUR_ASSIMILATION|MINERALIZATION	S-ASSSIMILATION-SULFUR_METABOLISM	S-METABOLISM-TAURINE_TRANSPORT	tauB->PGPT0002950	1
DIRECT_EFFECTS	BIO-FERTILIZATION	SULFUR_ASSIMILATION|MINERALIZATION	S-ASSSIMILATION-SULFUR_METABOLISM	S-METABOLISM-THIOSULFATE_DEGRADATION	glpE->PGPT0003021	1
DIRECT_EFFECTS	BIO-REMEDIATION	FLUORIDE_DETOXIFICATION	FLUORIDE_RESISTANCE	FLUORIDE_RESISTANCE-FLUORIDE_TRANSPORT	crcB->PGPT0004985	1
						2
DIRECT_EFFECTS	BIO-REMEDIATION	HEAVY_METAL_DETOXIFICATION	HEAVY_METAL_ANTIMONY_RESISTANCE	ANTIMONY_RESISTANCE-PUTATIVE_PST-PHO-PIT_TRANSPORT_SYSTEM	pstA->PGPT0002610	1
				ANTIMONY_RESISTANCE-ANTIMONY_HOMEOSTASIS	iscR->PGPT0004960
DIRECT_EFFECTS	BIO-REMEDIATION	HEAVY_METAL_DETOXIFICATION	HEAVY_METAL_ANTIMONY_RESISTANCE	ANTIMONY_RESISTANCE-PUTATIVE_PST-PHO-PIT_TRANSPORT_SYSTEM	pstB|phoT->PGPT0002615	1
					pstA->PGPT0002610
DIRECT_EFFECTS	BIO-REMEDIATION	HEAVY_METAL_DETOXIFICATION	HEAVY_METAL_ANTIMONY_RESISTANCE	ANTIMONY_RESISTANCE-PUTATIVE_PST-PHO-PIT_TRANSPORT_SYSTEM	pstC|phoW->PGPT0002620	1
					pstB|phoT->PGPT0002615
DIRECT_EFFECTS	BIO-REMEDIATION	HEAVY_METAL_DETOXIFICATION	HEAVY_METAL_ANTIMONY_RESISTANCE	ANTIMONY_RESISTANCE-PUTATIVE_PST-PHO-PIT_TRANSPORT_SYSTEM	pstS|phoS->PGPT0002625	1
					pstC|phoW->PGPT0002620
DIRECT_EFFECTS	BIO-REMEDIATION	HEAVY_METAL_DETOXIFICATION	HEAVY_METAL_ANTIMONY_RESISTANCE	ANTIMONY_RESISTANCE_SYSTEM	arsA->PGPT0004700	1
				ANTIMONY_RESISTANCE-PUTATIVE_PST-PHO-PIT_TRANSPORT_SYSTEM	pstS|phoS->PGPT0002625
DIRECT_EFFECTS	BIO-REMEDIATION	HEAVY_METAL_DETOXIFICATION	HEAVY_METAL_ANTIMONY_RESISTANCE	ANTIMONY_RESISTANCE_SYSTEM	arsB|arsenite_transporter->PGPT0004705	1
					arsB|arsenical_pump_membrane_protein->PGPT0004710	2
DIRECT_EFFECTS	BIO-REMEDIATION	HEAVY_METAL_DETOXIFICATION	HEAVY_METAL_ANTIMONY_RESISTANCE	ANTIMONY_RESISTANCE_SYSTEM	arsC->PGPT0004715	1
DIRECT_EFFECTS	BIO-REMEDIATION	HEAVY_METAL_DETOXIFICATION	HEAVY_METAL_ANTIMONY_RESISTANCE	ANTIMONY_RESISTANCE_SYSTEM	arsC1->PGPT0004720	1
DIRECT_EFFECTS	BIO-REMEDIATION	HEAVY_METAL_DETOXIFICATION	HEAVY_METAL_ANTIMONY_RESISTANCE	ANTIMONY_RESISTANCE_SYSTEM	arsR->PGPT0004735	7
						4
DIRECT_EFFECTS	BIO-REMEDIATION	HEAVY_METAL_DETOXIFICATION	HEAVY_METAL_ARSENIC_RESISTANCE	ARSENIC_RESISTANCE-ARSENIC_HOMEOSTASIS	arsR_arsC->PGPT0004765	1
DIRECT_EFFECTS	BIO-REMEDIATION	HEAVY_METAL_DETOXIFICATION	HEAVY_METAL_ARSENIC_RESISTANCE	ARSENIC_RESISTANCE-ARSENIC_TRANSPORT	aqpZ->PGPT0004755	1
DIRECT_EFFECTS	BIO-REMEDIATION	HEAVY_METAL_DETOXIFICATION	HEAVY_METAL_ARSENIC_RESISTANCE	ARSENIC_RESISTANCE-PST-PHO-PIT_TRANSPORT_SYSTEM	phoU|phoY->PGPT0002630	2
DIRECT_EFFECTS	BIO-REMEDIATION	HEAVY_METAL_DETOXIFICATION	HEAVY_METAL_ARSENIC_RESISTANCE	ARSENIC_RESISTANCE-PST-PHO-PIT_TRANSPORT_SYSTEM	pstA->PGPT0002610	1
DIRECT_EFFECTS	BIO-REMEDIATION	HEAVY_METAL_DETOXIFICATION	HEAVY_METAL_ARSENIC_RESISTANCE	ARSENIC_RESISTANCE-PST-PHO-PIT_TRANSPORT_SYSTEM	pstB|phoT->PGPT0002615	1
DIRECT_EFFECTS	BIO-REMEDIATION	HEAVY_METAL_DETOXIFICATION	HEAVY_METAL_ARSENIC_RESISTANCE	ARSENIC_RESISTANCE-PST-PHO-PIT_TRANSPORT_SYSTEM	pstC|phoW->PGPT0002620	1
DIRECT_EFFECTS	BIO-REMEDIATION	HEAVY_METAL_DETOXIFICATION	HEAVY_METAL_ARSENIC_RESISTANCE	ARSENIC_RESISTANCE-PST-PHO-PIT_TRANSPORT_SYSTEM	pstS|phoS->PGPT0002625	1
DIRECT_EFFECTS	BIO-REMEDIATION	HEAVY_METAL_DETOXIFICATION	HEAVY_METAL_ARSENIC_RESISTANCE	ARSENIC_RESISTANCE_SYSTEM	arsA->PGPT0004700	1
DIRECT_EFFECTS	BIO-REMEDIATION	HEAVY_METAL_DETOXIFICATION	HEAVY_METAL_ARSENIC_RESISTANCE	ARSENIC_RESISTANCE_SYSTEM	arsB|arsenite_transporter->PGPT0004705	1
					arsB|arsenical_pump_membrane_protein->PGPT0004710	2
DIRECT_EFFECTS	BIO-REMEDIATION	HEAVY_METAL_DETOXIFICATION	HEAVY_METAL_ARSENIC_RESISTANCE	ARSENIC_RESISTANCE_SYSTEM	arsC->PGPT0004715	1
DIRECT_EFFECTS	BIO-REMEDIATION	HEAVY_METAL_DETOXIFICATION	HEAVY_METAL_ARSENIC_RESISTANCE	ARSENIC_RESISTANCE_SYSTEM	arsC1->PGPT0004720	1
DIRECT_EFFECTS	BIO-REMEDIATION	HEAVY_METAL_DETOXIFICATION	HEAVY_METAL_ARSENIC_RESISTANCE	ARSENIC_RESISTANCE_SYSTEM	arsR->PGPT0004735	7
						4
DIRECT_EFFECTS	BIO-REMEDIATION	HEAVY_METAL_DETOXIFICATION	HEAVY_METAL_BISMUTH_RESISTANCE	BISMUTH_RESISTANCE-BISMUTH_HOMEOSTASIS	arsR->PGPT0004735	7
						4
DIRECT_EFFECTS	BIO-REMEDIATION	HEAVY_METAL_DETOXIFICATION	HEAVY_METAL_CADMIUM_RESISTANCE	CADMIUM_RESISTANCE-CADMIUM_HOMEOSTASIS	cmtR->PGPT0004390	2
						1
DIRECT_EFFECTS	BIO-REMEDIATION	HEAVY_METAL_DETOXIFICATION	HEAVY_METAL_CADMIUM_RESISTANCE	CADMIUM_RESISTANCE-CADMIUM_TRANSPORT	czcD|zitB|yrdO->PGPT0004255	2
						3
DIRECT_EFFECTS	BIO-REMEDIATION	HEAVY_METAL_DETOXIFICATION	HEAVY_METAL_CHROMATE_RESISTANCE	CHROMATE_RESISTANCE-CHR_TRANSPORT_SYSTEM	chrR->PGPT0004195	1
					chrC|sodB|sodA->PGPT0004190
DIRECT_EFFECTS	BIO-REMEDIATION	HEAVY_METAL_DETOXIFICATION	HEAVY_METAL_COBALT_RESISTANCE	COBALT_RESISTANCE-CBI_TRANSPORT_SYSTEM	cbiL->PGPT0004690	1
					cbiM->PGPT0004460
DIRECT_EFFECTS	BIO-REMEDIATION	HEAVY_METAL_DETOXIFICATION	HEAVY_METAL_COBALT_RESISTANCE	COBALT_RESISTANCE-COBALT_HOMEOSTASIS	cbiA->PGPT0004605	2
DIRECT_EFFECTS	BIO-REMEDIATION	HEAVY_METAL_DETOXIFICATION	HEAVY_METAL_COBALT_RESISTANCE	COBALT_RESISTANCE-COBALT_HOMEOSTASIS	cbiB|cobD->PGPT0004660	1
				COBALT_RESISTANCE-CBI_TRANSPORT_SYSTEM	cbiO->PGPT0004455
DIRECT_EFFECTS	BIO-REMEDIATION	HEAVY_METAL_DETOXIFICATION	HEAVY_METAL_COBALT_RESISTANCE	COBALT_RESISTANCE-COBALT_HOMEOSTASIS	cbiC->PGPT0004610	1
				COBALT_RESISTANCE-CBI_TRANSPORT_SYSTEM	cbiQ->PGPT0004470
DIRECT_EFFECTS	BIO-REMEDIATION	HEAVY_METAL_DETOXIFICATION	HEAVY_METAL_COBALT_RESISTANCE	COBALT_RESISTANCE-COBALT_HOMEOSTASIS	cbiD->PGPT0004615	1
					cbiA->PGPT0004605
DIRECT_EFFECTS	BIO-REMEDIATION	HEAVY_METAL_DETOXIFICATION	HEAVY_METAL_COBALT_RESISTANCE	COBALT_RESISTANCE-COBALT_HOMEOSTASIS	cbiF->PGPT0004625	1
					cbiB|cobD->PGPT0004660
DIRECT_EFFECTS	BIO-REMEDIATION	HEAVY_METAL_DETOXIFICATION	HEAVY_METAL_COBALT_RESISTANCE	COBALT_RESISTANCE-COBALT_HOMEOSTASIS	cobQ|cbiP->PGPT0004580	1
DIRECT_EFFECTS	BIO-REMEDIATION	HEAVY_METAL_DETOXIFICATION	HEAVY_METAL_COBALT_RESISTANCE	COBALT_RESISTANCE-COBALT_HOMEOSTASIS	cobA|btuR->PGPT0004645	1
DIRECT_EFFECTS	BIO-REMEDIATION	HEAVY_METAL_DETOXIFICATION	HEAVY_METAL_COBALT_RESISTANCE	COBALT_RESISTANCE-COBALT_HOMEOSTASIS	cobS|cobV->PGPT0004590	1
					cobU|cobT->PGPT0004595
DIRECT_EFFECTS	BIO-REMEDIATION	HEAVY_METAL_DETOXIFICATION	HEAVY_METAL_COBALT_RESISTANCE	COBALT_RESISTANCE-COBALT_HOMEOSTASIS	rhnA_cobC->PGPT0004575	1
DIRECT_EFFECTS	BIO-REMEDIATION	HEAVY_METAL_DETOXIFICATION	HEAVY_METAL_COBALT_RESISTANCE	COBALT_RESISTANCE-COBALT_TRANSPORT	czcD|zitB|yrdO->PGPT0004255	2
						3
DIRECT_EFFECTS	BIO-REMEDIATION	HEAVY_METAL_DETOXIFICATION	HEAVY_METAL_COBALT_RESISTANCE	COBALT_RESISTANCE-COBALT_HOMEOSTASIS	cobU|cobT->PGPT0004595	2
DIRECT_EFFECTS	BIO-REMEDIATION	HEAVY_METAL_DETOXIFICATION	HEAVY_METAL_COPPER_RESISTANCE	COPPER_RESISTANCE-COPPER_TRANSPORT	copA|ctpA->PGPT0004090	3
DIRECT_EFFECTS	BIO-REMEDIATION	HEAVY_METAL_DETOXIFICATION	HEAVY_METAL_COPPER_RESISTANCE	COPPER_RESISTANCE-COPPER_TRANSPORT	ycnJ->PGPT0004095	1
DIRECT_EFFECTS	BIO-REMEDIATION	HEAVY_METAL_DETOXIFICATION	HEAVY_METAL_COPPER_RESISTANCE	COPPER_RESISTANCE-RELATED_FUNCTIONS	csoR|ricR->PGPT0004175	3
						2
DIRECT_EFFECTS	BIO-REMEDIATION	HEAVY_METAL_DETOXIFICATION	HEAVY_METAL_COPPER_RESISTANCE	COPPER_RESISTANCE_MEDIATION	ATOX1|ATX1|copZ|golB->PGPT0004125	1
DIRECT_EFFECTS	BIO-REMEDIATION	HEAVY_METAL_DETOXIFICATION	HEAVY_METAL_COPPER_RESISTANCE	COPPER_RESISTANCE_MEDIATION	comR|ycfQ->PGPT0004136	1
					cueO->PGPT0004130
DIRECT_EFFECTS	BIO-REMEDIATION	HEAVY_METAL_DETOXIFICATION	HEAVY_METAL_COPPER_RESISTANCE	COPPER_RESISTANCE_MEDIATION	cueR->PGPT0004135	3
						4
DIRECT_EFFECTS	BIO-REMEDIATION	HEAVY_METAL_DETOXIFICATION	HEAVY_METAL_COPPER_RESISTANCE	COPPER_RESISTANCE_MEDIATION	cusR|copR|silR->PGPT0004105	3
DIRECT_EFFECTS	BIO-REMEDIATION	HEAVY_METAL_DETOXIFICATION	HEAVY_METAL_COPPER_RESISTANCE	COPPER_RESISTANCE_MEDIATION	cusS|copS|silS->PGPT0004100	6
DIRECT_EFFECTS	BIO-REMEDIATION	HEAVY_METAL_DETOXIFICATION	HEAVY_METAL_COPPER_RESISTANCE	COPPER_RESISTANCE_MEDIATION	pcoC|copC->PGPT0004115	2
						3
DIRECT_EFFECTS	BIO-REMEDIATION	HEAVY_METAL_DETOXIFICATION	HEAVY_METAL_GOLD_RESISTANCE	GOLD_RESISTANCE-DELFTIBACTIN_METABOLISM	delftibactin_dioxygenase->PGPT0004154	1
					delG->PGPT0004148
DIRECT_EFFECTS	BIO-REMEDIATION	HEAVY_METAL_DETOXIFICATION	HEAVY_METAL_GOLD_RESISTANCE	GOLD_RESISTANCE-DELFTIBACTIN_METABOLISM	delftibactin_dioxygenase->PGPT0004154	2
DIRECT_EFFECTS	BIO-REMEDIATION	HEAVY_METAL_DETOXIFICATION	HEAVY_METAL_GOLD_RESISTANCE	GOLD_RESISTANCE-DELFTIBACTIN_METABOLISM	delftibactin_hydrolase_domain_protein->PGPT0004151	1
DIRECT_EFFECTS	BIO-REMEDIATION	HEAVY_METAL_DETOXIFICATION	HEAVY_METAL_IRON_RESISTANCE	IRON_RESISTANCE-BACILLIBACTIN_METABOLISM	dhbF->PGPT0003165	5
						7
DIRECT_EFFECTS	BIO-REMEDIATION	HEAVY_METAL_DETOXIFICATION	HEAVY_METAL_IRON_RESISTANCE	IRON_RESISTANCE-BACILLIBACTIN_METABOLISM	mta|ywnD->PGPT0003175	1
						2
DIRECT_EFFECTS	BIO-REMEDIATION	HEAVY_METAL_DETOXIFICATION	HEAVY_METAL_IRON_RESISTANCE	IRON_RESISTANCE-BACILLIBACTIN_METABOLISM	ymfI|fabG|efpI->PGPT0003180	16
						25
DIRECT_EFFECTS	BIO-REMEDIATION	HEAVY_METAL_DETOXIFICATION	HEAVY_METAL_IRON_RESISTANCE	IRON_RESISTANCE-BACILLIBACTIN_TRANSPORT	blt->PGPT0003185	1
DIRECT_EFFECTS	BIO-REMEDIATION	HEAVY_METAL_DETOXIFICATION	HEAVY_METAL_IRON_RESISTANCE	IRON_RESISTANCE-BISUCABERIN_BIOSYNTHESIS	bsbB->PGPT0031170	1
DIRECT_EFFECTS	BIO-REMEDIATION	HEAVY_METAL_DETOXIFICATION	HEAVY_METAL_IRON_RESISTANCE	IRON_RESISTANCE-COPROGEN_BIOSYNTHESIS	hemN|hemZ->PGPT0003200	2
DIRECT_EFFECTS	BIO-REMEDIATION	HEAVY_METAL_DETOXIFICATION	HEAVY_METAL_IRON_RESISTANCE	IRON_RESISTANCE-CYCLOOCTATIN_METABOLISM	cotB3->PGPT0003075	1
DIRECT_EFFECTS	BIO-REMEDIATION	HEAVY_METAL_DETOXIFICATION	HEAVY_METAL_IRON_RESISTANCE	IRON_RESISTANCE-CYCLOOCTATIN_METABOLISM	cotB4->PGPT0003080	1
DIRECT_EFFECTS	BIO-REMEDIATION	HEAVY_METAL_DETOXIFICATION	HEAVY_METAL_IRON_RESISTANCE	IRON_RESISTANCE-DESFERRIOXAMINE-BIOSYNTHESIS	ddc|dfoJ|desA->PGPT0013725	1
DIRECT_EFFECTS	BIO-REMEDIATION	HEAVY_METAL_DETOXIFICATION	HEAVY_METAL_IRON_RESISTANCE	IRON_RESISTANCE-DESFERRIOXAMINE-BIOSYNTHESIS	desC->PGPT0031205	1
DIRECT_EFFECTS	BIO-REMEDIATION	HEAVY_METAL_DETOXIFICATION	HEAVY_METAL_IRON_RESISTANCE	IRON_RESISTANCE-DESFERRIOXAMINE-BIOSYNTHESIS	desD->PGPT0031210	1
DIRECT_EFFECTS	BIO-REMEDIATION	HEAVY_METAL_DETOXIFICATION	HEAVY_METAL_IRON_RESISTANCE	IRON_RESISTANCE-ENTEROBACTIN|ENTEROCHELIN_METABOLISM	acrR|smeT->PGPT0003255	1
					entF|aebF->PGPT0003230
DIRECT_EFFECTS	BIO-REMEDIATION	HEAVY_METAL_DETOXIFICATION	HEAVY_METAL_IRON_RESISTANCE	IRON_RESISTANCE-ENTEROBACTIN|ENTEROCHELIN_TRANSPORT	entS|ybdA|cbsS->PGPT0003290	1
						2
DIRECT_EFFECTS	BIO-REMEDIATION	HEAVY_METAL_DETOXIFICATION	HEAVY_METAL_IRON_RESISTANCE	IRON_RESISTANCE-ENTEROBACTIN|ENTEROCHELIN|SALMOCHELIN_METABOLISM	iroB->PGPT0003265	1
DIRECT_EFFECTS	BIO-REMEDIATION	HEAVY_METAL_DETOXIFICATION	HEAVY_METAL_IRON_RESISTANCE	IRON_RESISTANCE-ENTEROBACTIN|ENTEROCHELIN_METABOLISM	entF|aebF->PGPT0003230	2
DIRECT_EFFECTS	BIO-REMEDIATION	HEAVY_METAL_DETOXIFICATION	HEAVY_METAL_IRON_RESISTANCE	IRON_RESISTANCE-ERYTHROCHELIN_TRANSPORT	etcF|ercF->PGPT0031350	2
DIRECT_EFFECTS	BIO-REMEDIATION	HEAVY_METAL_DETOXIFICATION	HEAVY_METAL_IRON_RESISTANCE	IRON_RESISTANCE-ERYTHROCHELIN_TRANSPORT	etcG|ercG->PGPT0031355	2
DIRECT_EFFECTS	BIO-REMEDIATION	HEAVY_METAL_DETOXIFICATION	HEAVY_METAL_IRON_RESISTANCE	IRON_RESISTANCE-ENTEROBACTIN|ENTEROCHELIN|PSEUDOMONINE|BACILLIBACTIN|ACINETOBACTIN|ANGUIBACTIN_METABOLISM	entE|psmE|dhbE|basE|angE|aebE->PGPT0003270	2
DIRECT_EFFECTS	BIO-REMEDIATION	HEAVY_METAL_DETOXIFICATION	HEAVY_METAL_IRON_RESISTANCE	IRON_RESISTANCE-FeuABC|YusV-TRANSPORT_COMPLEX	feuA|yvrC|ABC_FEV_S|fatB->PGPT0003765	6
DIRECT_EFFECTS	BIO-REMEDIATION	HEAVY_METAL_DETOXIFICATION	HEAVY_METAL_IRON_RESISTANCE	IRON_RESISTANCE-FeuABC|YusV-TRANSPORT_COMPLEX	feuB|feuC|chuU|yfhA|hmuU|ABC_FEV_P|fatC|fatD->PGPT0003770	7
						8
DIRECT_EFFECTS	BIO-REMEDIATION	HEAVY_METAL_DETOXIFICATION	HEAVY_METAL_IRON_RESISTANCE	IRON_RESISTANCE-FeuABC|YusV-TRANSPORT_COMPLEX	yusV|ABC_FEV_A|feuD->PGPT0003760	7
DIRECT_EFFECTS	BIO-REMEDIATION	HEAVY_METAL_DETOXIFICATION	HEAVY_METAL_IRON_RESISTANCE	IRON_RESISTANCE-Fmn|Dmk|Ppl|Ndh|Eet_SYSTEM	fmnA|ecfT->PGPT0004015	1
						2
DIRECT_EFFECTS	BIO-REMEDIATION	HEAVY_METAL_DETOXIFICATION	HEAVY_METAL_IRON_RESISTANCE	IRON_RESISTANCE-FERRICHROME|FERRIOXAMINE_TRANSPORT	fhuB->PGPT0003320	1
DIRECT_EFFECTS	BIO-REMEDIATION	HEAVY_METAL_DETOXIFICATION	HEAVY_METAL_IRON_RESISTANCE	IRON_RESISTANCE-Fmn|Dmk|Ppl|Ndh|Eet_SYSTEM	ndh->PGPT0004020	4
						2
DIRECT_EFFECTS	BIO-REMEDIATION	HEAVY_METAL_DETOXIFICATION	HEAVY_METAL_IRON_RESISTANCE	IRON_RESISTANCE-Fmn|Dmk|Ppl|Ndh|Eet_SYSTEM	nosX|apbE|yojL|fmnB->PGPT0000430	2
DIRECT_EFFECTS	BIO-REMEDIATION	HEAVY_METAL_DETOXIFICATION	HEAVY_METAL_IRON_RESISTANCE	IRON_RESISTANCE-FoxABCD	coxC|ctaE->PGPT0004035	1
DIRECT_EFFECTS	BIO-REMEDIATION	HEAVY_METAL_DETOXIFICATION	HEAVY_METAL_IRON_RESISTANCE	IRON_RESISTANCE-FoxABCD	foxA|coxA|ctaD->PGPT0004025	2
DIRECT_EFFECTS	BIO-REMEDIATION	HEAVY_METAL_DETOXIFICATION	HEAVY_METAL_IRON_RESISTANCE	IRON_RESISTANCE-FoxABCD	foxB|coxB|ctaC->PGPT0004030	1
DIRECT_EFFECTS	BIO-REMEDIATION	HEAVY_METAL_DETOXIFICATION	HEAVY_METAL_IRON_RESISTANCE	IRON_RESISTANCE-HEMOPHORES-HEME|HEMIN_UTILISATION	mhuD|hmoB->PGPT0003635	1
DIRECT_EFFECTS	BIO-REMEDIATION	HEAVY_METAL_DETOXIFICATION	HEAVY_METAL_IRON_RESISTANCE	IRON_RESISTANCE-HEMOPHORES-HEME|HEMIN_UTILISATION	pbsA1|hmuO->PGPT0003625	1
DIRECT_EFFECTS	BIO-REMEDIATION	HEAVY_METAL_DETOXIFICATION	HEAVY_METAL_IRON_RESISTANCE	IRON_RESISTANCE-HEMOPHORES-SIROHEME	cobA_hemD->PGPT0003670	1
DIRECT_EFFECTS	BIO-REMEDIATION	HEAVY_METAL_DETOXIFICATION	HEAVY_METAL_IRON_RESISTANCE	IRON_RESISTANCE-HEMOPHORES-SIROHEME	cysG->PGPT0003690	1
DIRECT_EFFECTS	BIO-REMEDIATION	HEAVY_METAL_DETOXIFICATION	HEAVY_METAL_IRON_RESISTANCE	IRON_RESISTANCE-HEMOPHORES-SIROHEME	hemA->PGPT0003650	1
DIRECT_EFFECTS	BIO-REMEDIATION	HEAVY_METAL_DETOXIFICATION	HEAVY_METAL_IRON_RESISTANCE	IRON_RESISTANCE-HEMOPHORES-SIROHEME	hemB->PGPT0003655	1
DIRECT_EFFECTS	BIO-REMEDIATION	HEAVY_METAL_DETOXIFICATION	HEAVY_METAL_IRON_RESISTANCE	IRON_RESISTANCE-HEMOPHORES-SIROHEME	hemC->PGPT0003660	1
DIRECT_EFFECTS	BIO-REMEDIATION	HEAVY_METAL_DETOXIFICATION	HEAVY_METAL_IRON_RESISTANCE	IRON_RESISTANCE-HEMOPHORES-SIROHEME	hemD->PGPT0003665	1
DIRECT_EFFECTS	BIO-REMEDIATION	HEAVY_METAL_DETOXIFICATION	HEAVY_METAL_IRON_RESISTANCE	IRON_RESISTANCE-HEMOPHORES-SIROHEME	hemL->PGPT0003680	1
DIRECT_EFFECTS	BIO-REMEDIATION	HEAVY_METAL_DETOXIFICATION	HEAVY_METAL_IRON_RESISTANCE	IRON_RESISTANCE-IRON_UPTAKE_REGULATION	fur|furB|zur->PGPT0003880	2
						3
DIRECT_EFFECTS	BIO-REMEDIATION	HEAVY_METAL_DETOXIFICATION	HEAVY_METAL_IRON_RESISTANCE	IRON_RESISTANCE-IRON_UPTAKE_REGULATION	troR->PGPT0003890	1
DIRECT_EFFECTS	BIO-REMEDIATION	HEAVY_METAL_DETOXIFICATION	HEAVY_METAL_IRON_RESISTANCE	IRON_RESISTANCE-LIPOIC_ACID_CHELATORS	lipA->PGPT0003935	1
DIRECT_EFFECTS	BIO-REMEDIATION	HEAVY_METAL_DETOXIFICATION	HEAVY_METAL_IRON_RESISTANCE	IRON_RESISTANCE-MALLEOBACTIN_METABOLISM	mbaH->PGPT0031670	4
DIRECT_EFFECTS	BIO-REMEDIATION	HEAVY_METAL_DETOXIFICATION	HEAVY_METAL_IRON_RESISTANCE	IRON_RESISTANCE-MIRUBACTIN_METABOLISM	mrbE->PGPT0031765	1
				IRON_RESISTANCE-MALLEOBACTIN_TRANSPORT	mbaO->PGPT0031720
DIRECT_EFFECTS	BIO-REMEDIATION	HEAVY_METAL_DETOXIFICATION	HEAVY_METAL_IRON_RESISTANCE	IRON_RESISTANCE-MIRUBACTIN_METABOLISM	mrbN->PGPT0031775	1
					mrbE->PGPT0031765
DIRECT_EFFECTS	BIO-REMEDIATION	HEAVY_METAL_DETOXIFICATION	HEAVY_METAL_IRON_RESISTANCE	IRON_RESISTANCE-MYCOBACTIN_BIOSYNTHESIS	mbtA->PGPT0003335	2
DIRECT_EFFECTS	BIO-REMEDIATION	HEAVY_METAL_DETOXIFICATION	HEAVY_METAL_IRON_RESISTANCE	IRON_RESISTANCE-MYCOBACTIN_BIOSYNTHESIS	mbtH|nocI->PGPT0003370	4
DIRECT_EFFECTS	BIO-REMEDIATION	HEAVY_METAL_DETOXIFICATION	HEAVY_METAL_IRON_RESISTANCE	IRON_RESISTANCE-MYXOCHELIN_BIOSYNTHESIS	mxcG->PGPT0003535	1
						2
DIRECT_EFFECTS	BIO-REMEDIATION	HEAVY_METAL_DETOXIFICATION	HEAVY_METAL_IRON_RESISTANCE	IRON_RESISTANCE-OTHER_CYTOCHROME-RELATED_PROTEINS	cycA|cycM->PGPT0004005	1
DIRECT_EFFECTS	BIO-REMEDIATION	HEAVY_METAL_DETOXIFICATION	HEAVY_METAL_IRON_RESISTANCE	IRON_RESISTANCE-PYOCHELIN_BIOSYNTHESIS	pchC->PGPT0003085	3
DIRECT_EFFECTS	BIO-REMEDIATION	HEAVY_METAL_DETOXIFICATION	HEAVY_METAL_IRON_RESISTANCE	IRON_RESISTANCE-PYOVERDIN_BIOSYNTHESIS	pvdQ->PGPT0003395	1
DIRECT_EFFECTS	BIO-REMEDIATION	HEAVY_METAL_DETOXIFICATION	HEAVY_METAL_IRON_RESISTANCE	IRON_RESISTANCE-STAPHYLOFERRIN_A_TRANSPORT	sfaA|sfnaA->PGPT0003435	1
						2
DIRECT_EFFECTS	BIO-REMEDIATION	HEAVY_METAL_DETOXIFICATION	HEAVY_METAL_IRON_RESISTANCE	IRON_RESISTANCE-PSEUDOMONINE|ACINETOBACTIN_BIOSYNTHESIS	pmsA|hdc|basG->PGPT0003385	1
DIRECT_EFFECTS	BIO-REMEDIATION	HEAVY_METAL_DETOXIFICATION	HEAVY_METAL_IRON_RESISTANCE	IRON_RESISTANCE-STAPHYLOFERRIN_B_BIOSYNTHESIS	sbnA->PGPT0003440	2
						4
DIRECT_EFFECTS	BIO-REMEDIATION	HEAVY_METAL_DETOXIFICATION	HEAVY_METAL_IRON_RESISTANCE	IRON_RESISTANCE-STAPHYLOFERRIN_B_BIOSYNTHESIS	sbnH->PGPT0003470	1
DIRECT_EFFECTS	BIO-REMEDIATION	HEAVY_METAL_DETOXIFICATION	HEAVY_METAL_IRON_RESISTANCE	IRON_TRANSPORT-IRON_III_TRANSPORT_SYSTEM	afuA|fbpA->PGPT0003725	1
DIRECT_EFFECTS	BIO-REMEDIATION	HEAVY_METAL_DETOXIFICATION	HEAVY_METAL_IRON_RESISTANCE	IRON_TRANSPORT-IRON_III_TRANSPORT_SYSTEM	afuB|fbpB->PGPT0003730	1
DIRECT_EFFECTS	BIO-REMEDIATION	HEAVY_METAL_DETOXIFICATION	HEAVY_METAL_IRON_RESISTANCE	IRON_TRANSPORT-IRON_III_TRANSPORT_SYSTEM	afuC|fbpC->PGPT0003735	1
						2
DIRECT_EFFECTS	BIO-REMEDIATION	HEAVY_METAL_DETOXIFICATION	HEAVY_METAL_LEAD_RESISTANCE	LEAD_RESISTANCE-LEAD_HOMEOSTASIS	cmtR->PGPT0004390	2
						1
DIRECT_EFFECTS	BIO-REMEDIATION	HEAVY_METAL_DETOXIFICATION	HEAVY_METAL_LEAD_RESISTANCE	LEAD_RESISTANCE-PBR_TRANSPORT_SYSTEM	pbrB|pbrC->PGPT0004770	1
DIRECT_EFFECTS	BIO-REMEDIATION	HEAVY_METAL_DETOXIFICATION	HEAVY_METAL_MANGANESE_RESISTANCE	MANGANESE_RESISTANCE-HOMEOSTASIS	troR->PGPT0003890	1
DIRECT_EFFECTS	BIO-REMEDIATION	HEAVY_METAL_DETOXIFICATION	HEAVY_METAL_MERCURY_RESISTANCE	MERCURY_RESISTANCE-MERCURY_HOMEOSTASIS	exoR->PGPT0000855	1
			HEAVY_METAL_MANGANESE_RESISTANCE	MANGANESE_RESISTANCE-MNT_TRANSPORT_SYSTEM	mntH->PGPT0004370
DIRECT_EFFECTS	BIO-REMEDIATION	HEAVY_METAL_DETOXIFICATION	HEAVY_METAL_IRON_RESISTANCE	IRON_TRANSPORT-IRON_II_TRANSPORT_SYSTEM	efeB->PGPT0003720	1
DIRECT_EFFECTS	BIO-REMEDIATION	HEAVY_METAL_DETOXIFICATION	HEAVY_METAL_MERCURY_RESISTANCE	MERCURY_RESISTANCE-MERCURY_HOMEOSTASIS	merA->PGPT0004775	2
						1
DIRECT_EFFECTS	BIO-REMEDIATION	HEAVY_METAL_DETOXIFICATION	HEAVY_METAL_MERCURY_RESISTANCE	MERCURY_RESISTANCE-MERCURY_HOMEOSTASIS	merB->PGPT0004780	1
			HEAVY_METAL_NICKEL_RESISTANCE	NICKEL_RESISTANCE-CBI_TRANSPORT_SYSTEM	cbiM->PGPT0004460
DIRECT_EFFECTS	BIO-REMEDIATION	HEAVY_METAL_DETOXIFICATION	HEAVY_METAL_NICKEL_RESISTANCE	NICKEL_RESISTANCE-DDP_TRANSPORT_SYSTEM	ddpA|ABC_PE_S->PGPT0004430	8
				NICKEL_RESISTANCE-CBI_TRANSPORT_SYSTEM	cbiO->PGPT0004455	1
DIRECT_EFFECTS	BIO-REMEDIATION	HEAVY_METAL_DETOXIFICATION	HEAVY_METAL_NICKEL_RESISTANCE	NICKEL_RESISTANCE-DDP_TRANSPORT_SYSTEM	ddpB|appB->PGPT0004445	8
				NICKEL_RESISTANCE-CBI_TRANSPORT_SYSTEM	cbiQ->PGPT0004470	1
DIRECT_EFFECTS	BIO-REMEDIATION	HEAVY_METAL_DETOXIFICATION	HEAVY_METAL_NICKEL_RESISTANCE	NICKEL_RESISTANCE-DDP_TRANSPORT_SYSTEM	ddpC|appC->PGPT0004450	8
					ddpA|ABC_PE_S->PGPT0004430
DIRECT_EFFECTS	BIO-REMEDIATION	HEAVY_METAL_DETOXIFICATION	HEAVY_METAL_NICKEL_RESISTANCE	NICKEL_RESISTANCE-DDP_TRANSPORT_SYSTEM	ddpD->PGPT0004435	4
					ddpB|appB->PGPT0004445	7
DIRECT_EFFECTS	BIO-REMEDIATION	HEAVY_METAL_DETOXIFICATION	HEAVY_METAL_NICKEL_RESISTANCE	NICKEL_RESISTANCE-DDP_TRANSPORT_SYSTEM	ddpF->PGPT0004440	7
					ddpC|appC->PGPT0004450
DIRECT_EFFECTS	BIO-REMEDIATION	HEAVY_METAL_DETOXIFICATION	HEAVY_METAL_NICKEL_RESISTANCE	NICKEL_RESISTANCE-NICKEL_TRANSPORT	hoxN|nixA->PGPT0004545	1
				NICKEL_RESISTANCE-DDP_TRANSPORT_SYSTEM	ddpD->PGPT0004435	4
DIRECT_EFFECTS	BIO-REMEDIATION	HEAVY_METAL_DETOXIFICATION	HEAVY_METAL_NICKEL_RESISTANCE	NICKEL_RESISTANCE-NRS_TRANSPORT_SYSTEM	nrsD|nreB->PGPT0004495	1
				NICKEL_RESISTANCE-DDP_TRANSPORT_SYSTEM	ddpF->PGPT0004440	7
DIRECT_EFFECTS	BIO-REMEDIATION	HEAVY_METAL_DETOXIFICATION	HEAVY_METAL_SELENIUM_RESISTANCE	SELENIUM_RESISTANCE-SELENIUM_HOMEOSTASIS	selA->PGPT0004815	1
DIRECT_EFFECTS	BIO-REMEDIATION	HEAVY_METAL_DETOXIFICATION	HEAVY_METAL_SELENIUM_RESISTANCE	SELENIUM_RESISTANCE-SELENIUM_HOMEOSTASIS	selB->PGPT0004825	1
DIRECT_EFFECTS	BIO-REMEDIATION	HEAVY_METAL_DETOXIFICATION	HEAVY_METAL_SELENIUM_RESISTANCE	SELENIUM_RESISTANCE-SELENIUM_HOMEOSTASIS	selD->PGPT0004820	1
DIRECT_EFFECTS	BIO-REMEDIATION	HEAVY_METAL_DETOXIFICATION	HEAVY_METAL_SELENIUM_RESISTANCE	SELENIUM_RESISTANCE-SELENIUM_TRANSPORT	dedA->PGPT0004890	4
DIRECT_EFFECTS	BIO-REMEDIATION	HEAVY_METAL_DETOXIFICATION	HEAVY_METAL_TELLURIUM_RESISTANCE	HEAVY_METAL_TELLURIUM_RESISTANCE	TELLURIUM_RESISTANCE-TELLURIUM_TRANSPORTER->PGPT0001400	2
DIRECT_EFFECTS	BIO-REMEDIATION	HEAVY_METAL_DETOXIFICATION	HEAVY_METAL_TELLURIUM_RESISTANCE	TELLURIUM_RESISTANCE-TER-SYSTEM	tehA->PGPT0004920	1
DIRECT_EFFECTS	BIO-REMEDIATION	HEAVY_METAL_DETOXIFICATION	HEAVY_METAL_TELLURIUM_RESISTANCE	TELLURIUM_RESISTANCE-TER-SYSTEM	tehB->PGPT0004925	2
						1
DIRECT_EFFECTS	BIO-REMEDIATION	HEAVY_METAL_DETOXIFICATION	HEAVY_METAL_TELLURIUM_RESISTANCE	TELLURIUM_RESISTANCE-TER-SYSTEM	terC->PGPT0004905	4
						3
DIRECT_EFFECTS	BIO-REMEDIATION	HEAVY_METAL_DETOXIFICATION	HEAVY_METAL_ZINK_RESISTANCE	ZINK_RESISTANCE-ZINK-NICKEL_TRANSPORT	czcD|zitB|yrdO->PGPT0004255	2
						3
DIRECT_EFFECTS	BIO-REMEDIATION	HEAVY_METAL_DETOXIFICATION	HEAVY_METAL_ZINK_RESISTANCE	ZINK_RESISTANCE-ZINK_HOMEOSTASIS	mtB->PGPT0004300	2
						1
DIRECT_EFFECTS	BIO-REMEDIATION	HEAVY_METAL_DETOXIFICATION	HEAVY_METAL_ZINK_RESISTANCE	ZINK_RESISTANCE-ZINK|IRON-TRANSPORT	fieF->PGPT0003831	1
DIRECT_EFFECTS	BIO-REMEDIATION	HEAVY_METAL_DETOXIFICATION	HEAVY_METAL_ZINK_RESISTANCE	ZINK_RESISTANCE-ZNU_TRANSPORT_SYSTEM	znuA->PGPT0004220	1
DIRECT_EFFECTS	BIO-REMEDIATION	HEAVY_METAL_DETOXIFICATION	HEAVY_METAL_ZINK_RESISTANCE	ZINK_RESISTANCE-ZNU_TRANSPORT_SYSTEM	znuB->PGPT0004225	1
DIRECT_EFFECTS	BIO-REMEDIATION	HEAVY_METAL_DETOXIFICATION	HEAVY_METAL_ZINK_RESISTANCE	ZINK_RESISTANCE-ZNU_TRANSPORT_SYSTEM	znuC->PGPT0004230	1
DIRECT_EFFECTS	BIO-REMEDIATION	HEAVY_METAL_DETOXIFICATION	OTHER_HEAVY_METAL_RESISTANCE_SYSTEMS	HEAVY_METAL_RESISTANCE-CUS_TRANSPORT_SYSTEM	cusR|copR|silR->PGPT0004105	3
DIRECT_EFFECTS	BIO-REMEDIATION	HEAVY_METAL_DETOXIFICATION	OTHER_HEAVY_METAL_RESISTANCE_SYSTEMS	HEAVY_METAL_RESISTANCE-CUS_TRANSPORT_SYSTEM	cusS|copS|silS->PGPT0004100	6
DIRECT_EFFECTS	BIO-REMEDIATION	XENOBIOTICS_BIODEGRADATION	XENOBIOTIC_ATRAZINE|DERIVATE_DEGRADATION	XENOBIOTIC_BIURET_DEGRADATION	biuH->PGPT0006170	1
DIRECT_EFFECTS	BIO-REMEDIATION	XENOBIOTICS_BIODEGRADATION	XENOBIOTIC_ATRAZINE|DERIVATE_DEGRADATION	XENOBIOTIC_CYANURIC_ACID_DEGRADATION	atzE->PGPT0006165	1
DIRECT_EFFECTS	BIO-REMEDIATION	XENOBIOTICS_BIODEGRADATION	XENOBIOTIC_BENZOATE|DERIVATE_DEGRADATION	XENOBIOTIC_BENZOATE-DEGREDATION-BENZOATE_TRANSPORT	benE->PGPT0005385	1
DIRECT_EFFECTS	BIO-REMEDIATION	XENOBIOTICS_BIODEGRADATION	XENOBIOTIC_BENZOATE|DERIVATE_DEGRADATION	XENOBIOTIC_BENZOATE-DEGREDATION-HOMEOSTASIS	acd->PGPT0005290	1
					dmpH|xylI|nahK->PGPT0005205	3
DIRECT_EFFECTS	BIO-REMEDIATION	XENOBIOTICS_BIODEGRADATION	XENOBIOTIC_BENZOATE|DERIVATE_DEGRADATION	XENOBIOTIC_BENZOATE-DEGREDATION-HOMEOSTASIS	dmpH|xylI|nahK->PGPT0005205	2
					pimC->PGPT0005230	1
DIRECT_EFFECTS	BIO-REMEDIATION	XENOBIOTICS_BIODEGRADATION	XENOBIOTIC_BENZOATE|DERIVATE_DEGRADATION	XENOBIOTIC_BENZOATE_DEGRADATION_VIA_CATECHOL_DEGRADATION	catE->PGPT0005050	1
DIRECT_EFFECTS	BIO-REMEDIATION	XENOBIOTICS_BIODEGRADATION	XENOBIOTIC_BENZOATE|DERIVATE_DEGRADATION	XENOBIOTIC_BENZOATE_DEGRADATION_VIA_CATECHOL_DEGRADATION	dmpC|xylG|praB->PGPT0005060	2
DIRECT_EFFECTS	BIO-REMEDIATION	XENOBIOTICS_BIODEGRADATION	XENOBIOTIC_BENZOATE|DERIVATE_DEGRADATION	XENOBIOTIC_BENZOATE_DEGRADATION_VIA_b-KETOADIPATE_PATHWAY	pcaB->PGPT0005000	1
DIRECT_EFFECTS	BIO-REMEDIATION	XENOBIOTICS_BIODEGRADATION	XENOBIOTIC_BENZOATE|DERIVATE_DEGRADATION	XENOBIOTIC_BENZOATE_DEGRADATION_VIA_b-KETOADIPATE_PATHWAY	pcaD|catD->PGPT0004995	4
						5
DIRECT_EFFECTS	BIO-REMEDIATION	XENOBIOTICS_BIODEGRADATION	XENOBIOTIC_BENZOATE|DERIVATE_DEGRADATION	XENOBIOTIC_BENZOYLFORMATE_DEGRADATION	mdlC->PGPT0005425	1
DIRECT_EFFECTS	BIO-REMEDIATION	XENOBIOTICS_BIODEGRADATION	XENOBIOTIC_BENZOATE|DERIVATE_DEGRADATION	XENOBIOTIC_CYCLOHEXANECARBOXYLIC_ACID_DEGRADATION	badH->PGPT0005315	3
DIRECT_EFFECTS	BIO-REMEDIATION	XENOBIOTICS_BIODEGRADATION	XENOBIOTIC_BENZOATE|DERIVATE_DEGRADATION	XENOBIOTIC_NITRO-|AMINOBENZOATE_DEGRADATION	namA->PGPT0005575	1
DIRECT_EFFECTS	BIO-REMEDIATION	XENOBIOTICS_BIODEGRADATION	XENOBIOTIC_BENZOATE|DERIVATE_DEGRADATION	XENOBIOTIC_NITROBENZENE_DEGRADATION	amnA->PGPT0005480	1
DIRECT_EFFECTS	BIO-REMEDIATION	XENOBIOTICS_BIODEGRADATION	XENOBIOTIC_BENZOATE|DERIVATE_DEGRADATION	XENOBIOTIC_BENZOATE_DEGRADATION_VIA_b-KETOADIPATE_PATHWAY	pcaC->PGPT0005005	1
DIRECT_EFFECTS	BIO-REMEDIATION	XENOBIOTICS_BIODEGRADATION	XENOBIOTIC_BENZOATE|DERIVATE_DEGRADATION	XENOBIOTIC_NITROBENZENE_DEGRADATION	amnB->PGPT0005485	1
DIRECT_EFFECTS	BIO-REMEDIATION	XENOBIOTICS_BIODEGRADATION	XENOBIOTIC_BENZOATE|DERIVATE_DEGRADATION	XENOBIOTIC_PHENYLETHANOL_DEGRADATION	apc->PGPT0005740	1
DIRECT_EFFECTS	BIO-REMEDIATION	XENOBIOTICS_BIODEGRADATION	XENOBIOTIC_BENZOATE|DERIVATE_DEGRADATION	XENOBIOTIC_THIOBENZAMIDE_DEGRADATION	ethA->PGPT0005600	1
DIRECT_EFFECTS	BIO-REMEDIATION	XENOBIOTICS_BIODEGRADATION	XENOBIOTIC_BENZOATE|DERIVATE_DEGRADATION	XENOBIOTIC_VANILLIN|VANILLATE_DEGRADATION	ligW->PGPT0005515	1
DIRECT_EFFECTS	BIO-REMEDIATION	XENOBIOTICS_BIODEGRADATION	XENOBIOTIC_CAPROLACTAM|DERIVATE_DEGRADATION	XENOBIOTIC_ADIPATE_DEGRADATION	fadJ->PGPT0001870	1
DIRECT_EFFECTS	BIO-REMEDIATION	XENOBIOTICS_BIODEGRADATION	XENOBIOTIC_CAPROLACTAM|DERIVATE_DEGRADATION	XENOBIOTIC_ADIPATE_DEGRADATION	paaF|echA->PGPT0001860	6
						8
DIRECT_EFFECTS	BIO-REMEDIATION	XENOBIOTICS_BIODEGRADATION	XENOBIOTIC_CYANATE_DETOXIFICATION	XENOBIOTIC_CYANATE_UPTAKE	cynX|yeaN->PGPT0005211	1
DIRECT_EFFECTS	BIO-REMEDIATION	XENOBIOTICS_BIODEGRADATION	XENOBIOTIC_DEGRADATION_OF_ORGANO-PHOSPHORUS_INSECTICIDES	XENOBIOTIC_ORGANOPHOSPHATE_DEGRADTION	glpA|glpD->PGPT0006775	1
DIRECT_EFFECTS	BIO-REMEDIATION	XENOBIOTICS_BIODEGRADATION	XENOBIOTIC_DEGRADATION_OF_ORGANO-PHOSPHORUS_INSECTICIDES	XENOBIOTIC_ORGANOPHOSPHATE_DEGRADTION	mpd->PGPT0006762	1
DIRECT_EFFECTS	BIO-REMEDIATION	XENOBIOTICS_BIODEGRADATION	XENOBIOTIC_DEGRADATION_OF_ORGANO-PHOSPHORUS_INSECTICIDES	XENOBIOTIC_ORGANOPHOSPHATE_DEGRADTION	opaA|pepQ->PGPT0006760	1
DIRECT_EFFECTS	BIO-REMEDIATION	XENOBIOTICS_BIODEGRADATION	XENOBIOTIC_DEGRADATION_OF_ORGANO-PHOSPHORUS_INSECTICIDES	XENOBIOTIC_ORGANOPHOSPHATE_DEGRADTION	pepP->PGPT0006770	3
						2
DIRECT_EFFECTS	BIO-REMEDIATION	XENOBIOTICS_BIODEGRADATION	XENOBIOTIC_DEGRADATION_OF_OTHER_NITRO-COMPOUNDS	XENOBIOTIC_NITRO-AROMATE_DEGRADATION	bluB|drgA->PGPT0006810	1
				XENOBIOTIC_CHLOROACETANILIDE_DEGRADTION	hcaD|cndC1->PGPT0019730
DIRECT_EFFECTS	BIO-REMEDIATION	XENOBIOTICS_BIODEGRADATION	XENOBIOTIC_DEGRADATION_OF_OTHER_NITRO-COMPOUNDS	XENOBIOTIC_NITRO-AROMATE_DEGRADATION	nfrA2|ycnD->PGPT0000295	1
DIRECT_EFFECTS	BIO-REMEDIATION	XENOBIOTICS_BIODEGRADATION	XENOBIOTIC_DEGRADATION_OF_OTHER_NITRO-COMPOUNDS	XENOBIOTIC_NITRO-AROMATE_DEGRADATION	nitA|nitB|nitR|nit1->PGPT0000835	1
DIRECT_EFFECTS	BIO-REMEDIATION	XENOBIOTICS_BIODEGRADATION	XENOBIOTIC_DEGRADATION_OF_OTHER_NITRO-COMPOUNDS	XENOBIOTIC_NITRO-AROMATE_DEGRADATION	ssuE->PGPT0003045	1
DIRECT_EFFECTS	BIO-REMEDIATION	XENOBIOTICS_BIODEGRADATION	XENOBIOTIC_DEGRADATION_OF_OTHER_NITRO-COMPOUNDS	XENOBIOTIC_NITROALKANE|NITRONATE_DEGRADATION	ncd2|npd|pnoA->PGPT0006800	1
DIRECT_EFFECTS	BIO-REMEDIATION	XENOBIOTICS_BIODEGRADATION	XENOBIOTIC_DEGRADATION_OF_ORGANO-PHOSPHORUS_INSECTICIDES	XENOBIOTIC_ORGANOPHOSPHATE_DEGRADTION	opaB->PGPT0006761	1
DIRECT_EFFECTS	BIO-REMEDIATION	XENOBIOTICS_BIODEGRADATION	XENOBIOTIC_DETOXIFICATION_BY_TRANSPORT	XENOBIOTICS_TRANSPORT	ybhF|yadG|ecsA->PGPT0006725	35
						31
DIRECT_EFFECTS	BIO-REMEDIATION	XENOBIOTICS_BIODEGRADATION	XENOBIOTIC_DETOXIFICATION_BY_TRANSPORT	XENOBIOTICS_TRANSPORT	ybhS|ecsB->PGPT0006730	6
						5
DIRECT_EFFECTS	BIO-REMEDIATION	XENOBIOTICS_BIODEGRADATION	XENOBIOTIC_DIOXIN|DERIVATE_DEGRADATION	XENOBIOTIC_OXOPENT-EONATE|PCDD|PCDF|PCB_DEGRADATION	mhpD->PGPT0006005	2
						3
DIRECT_EFFECTS	BIO-REMEDIATION	XENOBIOTICS_BIODEGRADATION	XENOBIOTIC_DIOXIN|DERIVATE_DEGRADATION	XENOBIOTIC_OXOPENT-EONATE|PCDD|PCDF|PCB_DEGRADATION	mhpE->PGPT0002050	3
						5
DIRECT_EFFECTS	BIO-REMEDIATION	XENOBIOTICS_BIODEGRADATION	XENOBIOTIC_DIOXIN|DERIVATE_DEGRADATION	XENOBIOTIC_OXOPENT-EONATE|PCDD|PCDF|PCB_DEGRADATION	mhpF->PGPT0006010	3
						4
DIRECT_EFFECTS	BIO-REMEDIATION	XENOBIOTICS_BIODEGRADATION	XENOBIOTIC_DIOXIN|DERIVATE_DEGRADATION	XENOBIOTIC_PCDD|PCDF_DEGRADATION	dmpH|xylI|nahK->PGPT0005205	2
						3
DIRECT_EFFECTS	BIO-REMEDIATION	XENOBIOTICS_BIODEGRADATION	XENOBIOTIC_FATTY_ACID|VITAMIN|TERPENE_DEGRADATION	XENOBIOTIC_FATTY_ACID|VITAMIN|TERPENE_DEGRADATION-CYTOCHROME_P450	cpx|cyp109E1->PGPT0006735	1
DIRECT_EFFECTS	BIO-REMEDIATION	XENOBIOTICS_BIODEGRADATION	XENOBIOTIC_HYDROCARBONS|OIL_DEGRADATION	XENOBIOTIC_DICHLOROETHANE_DEGRADATION	aldH|dhaS->PGPT0006875	7
						6
DIRECT_EFFECTS	BIO-REMEDIATION	XENOBIOTICS_BIODEGRADATION	XENOBIOTIC_HYDROCARBONS|OIL_DEGRADATION	XENOBIOTIC_DICHLOROETHANE_DEGRADATION	dehH->PGPT0006880	3
						2
DIRECT_EFFECTS	BIO-REMEDIATION	XENOBIOTICS_BIODEGRADATION	XENOBIOTIC_HYDROCARBONS|OIL_DEGRADATION	XENOBIOTIC_DICHLOROETHANE_DEGRADATION	exaA->PGPT0006870	2
						1
DIRECT_EFFECTS	BIO-REMEDIATION	XENOBIOTICS_BIODEGRADATION	XENOBIOTIC_HYDROCARBONS|OIL_DEGRADATION	XENOBIOTIC_DICHLOROPROPENE_DEGRADATION	adhE->PGPT0006360	2
						1
DIRECT_EFFECTS	BIO-REMEDIATION	XENOBIOTICS_BIODEGRADATION	XENOBIOTIC_HYDROCARBONS|OIL_DEGRADATION	XENOBIOTIC_DICHLOROPROPENE_DEGRADATION	adhP->PGPT0006365	4
						3
DIRECT_EFFECTS	BIO-REMEDIATION	XENOBIOTICS_BIODEGRADATION	XENOBIOTIC_HYDROCARBONS|OIL_DEGRADATION	XENOBIOTIC_DICHLOROPROPENE_DEGRADATION	aldH|dhaS->PGPT0006875	7
						6
DIRECT_EFFECTS	BIO-REMEDIATION	XENOBIOTICS_BIODEGRADATION	XENOBIOTIC_HYDROCARBONS|OIL_DEGRADATION	XENOBIOTIC_DICHLOROPROPENE_DEGRADATION	frmA|ADH5|adhC->PGPT0006355	5
						6
DIRECT_EFFECTS	BIO-REMEDIATION	XENOBIOTICS_BIODEGRADATION	XENOBIOTIC_NAPHTALENE|DERIVATE_DEGRADATION	XENOBIOTIC_METHYLNAPHTALENE_DEGRADATION	adhE->PGPT0006360	2
						1
DIRECT_EFFECTS	BIO-REMEDIATION	XENOBIOTICS_BIODEGRADATION	XENOBIOTIC_NAPHTALENE|DERIVATE_DEGRADATION	XENOBIOTIC_METHYLNAPHTALENE_DEGRADATION	adhP->PGPT0006365	4
						3
DIRECT_EFFECTS	BIO-REMEDIATION	XENOBIOTICS_BIODEGRADATION	XENOBIOTIC_NAPHTALENE|DERIVATE_DEGRADATION	XENOBIOTIC_METHYLNAPHTALENE_DEGRADATION	frmA|ADH5|adhC->PGPT0006355	5
						6
DIRECT_EFFECTS	BIO-REMEDIATION	XENOBIOTICS_BIODEGRADATION	XENOBIOTIC_NAPHTALENE|DERIVATE_DEGRADATION	XENOBIOTIC_METHYLNAPHTALENE_DEGRADATION	nmoAB->PGPT0006385	2
DIRECT_EFFECTS	BIO-REMEDIATION	XENOBIOTICS_BIODEGRADATION	XENOBIOTIC_STEROID|DERIVATE_DEGRADATION	XENOBIOTIC_ADROSTENEDIONE_DEGRADATION	fadD3->PGPT0006715	1
DIRECT_EFFECTS	BIO-REMEDIATION	XENOBIOTICS_BIODEGRADATION	XENOBIOTIC_STEROID|DERIVATE_DEGRADATION	XENOBIOTIC_ADROSTENEDIONE_DEGRADATION	hsaA->PGPT0006695	2
DIRECT_EFFECTS	BIO-REMEDIATION	XENOBIOTICS_BIODEGRADATION	XENOBIOTIC_STEROID|DERIVATE_DEGRADATION	XENOBIOTIC_ADROSTENEDIONE_DEGRADATION	hsaB->PGPT0006700	3
DIRECT_EFFECTS	BIO-REMEDIATION	XENOBIOTICS_BIODEGRADATION	XENOBIOTIC_STEROID|DERIVATE_DEGRADATION	XENOBIOTIC_ADROSTENEDIONE_DEGRADATION	hsaD->PGPT0006710	1
DIRECT_EFFECTS	BIO-REMEDIATION	XENOBIOTICS_BIODEGRADATION	XENOBIOTIC_STEROID|DERIVATE_DEGRADATION	XENOBIOTIC_CHOLESTEROL_DEGRADATION_	choD->PGPT0006645	2
DIRECT_EFFECTS	BIO-REMEDIATION	XENOBIOTICS_BIODEGRADATION	XENOBIOTIC_STEROID|DERIVATE_DEGRADATION	XENOBIOTIC_EPIANDROSTERONE_DEGRADATION	EC_5_3_3_1->PGPT0006665	1
DIRECT_EFFECTS	BIO-REMEDIATION	XENOBIOTICS_BIODEGRADATION	XENOBIOTIC_STYRENE|DERIVATE_DEGRADATION	XENOBIOTIC_ACRYLONITRITE|ACRYLAMIDE_DEGRADATION	EC_3_5_1_4|amiE->PGPT0006115	2
DIRECT_EFFECTS	BIO-REMEDIATION	XENOBIOTICS_BIODEGRADATION	XENOBIOTIC_STYRENE|DERIVATE_DEGRADATION	XENOBIOTIC_ACRYLONITRITE|ACRYLAMIDE_DEGRADATION	gctA->PGPT0006105	1
DIRECT_EFFECTS	BIO-REMEDIATION	XENOBIOTICS_BIODEGRADATION	XENOBIOTIC_STYRENE|DERIVATE_DEGRADATION	XENOBIOTIC_ACRYLONITRITE|ACRYLAMIDE_DEGRADATION	gctB->PGPT0006110	1
DIRECT_EFFECTS	BIO-REMEDIATION	XENOBIOTICS_BIODEGRADATION	XENOBIOTIC_STYRENE|DERIVATE_DEGRADATION	XENOBIOTIC_PHENYLACETALDOXIME_DEGRADATION	EC_3_5_1_4|amiE->PGPT0006115	2
DIRECT_EFFECTS	BIO-REMEDIATION	XENOBIOTICS_BIODEGRADATION	XENOBIOTIC_STYRENE|DERIVATE_DEGRADATION	XENOBIOTIC_PHENYLACETALDOXIME_DEGRADATION	nitA|nitB|nitR|nit1->PGPT0000835	1
DIRECT_EFFECTS	BIO-REMEDIATION	XENOBIOTICS_BIODEGRADATION	XENOBIOTIC_STYRENE|DERIVATE_DEGRADATION	XENOBIOTIC_PHENYLACETATE_DEGRADATION	paaA->PGPT0006045	1
DIRECT_EFFECTS	BIO-REMEDIATION	XENOBIOTICS_BIODEGRADATION	XENOBIOTIC_STYRENE|DERIVATE_DEGRADATION	XENOBIOTIC_PHENYLACETATE_DEGRADATION	paaB->PGPT0006050	1
DIRECT_EFFECTS	BIO-REMEDIATION	XENOBIOTICS_BIODEGRADATION	XENOBIOTIC_STYRENE|DERIVATE_DEGRADATION	XENOBIOTIC_PHENYLACETATE_DEGRADATION	paaC->PGPT0006055	1
DIRECT_EFFECTS	BIO-REMEDIATION	XENOBIOTICS_BIODEGRADATION	XENOBIOTIC_STYRENE|DERIVATE_DEGRADATION	XENOBIOTIC_PHENYLACETATE_DEGRADATION	paaD->PGPT0006060	1
DIRECT_EFFECTS	BIO-REMEDIATION	XENOBIOTICS_BIODEGRADATION	XENOBIOTIC_STYRENE|DERIVATE_DEGRADATION	XENOBIOTIC_PHENYLACETATE_DEGRADATION	paaE->PGPT0006065	1
DIRECT_EFFECTS	BIO-REMEDIATION	XENOBIOTICS_BIODEGRADATION	XENOBIOTIC_STYRENE|DERIVATE_DEGRADATION	XENOBIOTIC_PHENYLACETATE_DEGRADATION	paaF|echA->PGPT0001860	6
						8
DIRECT_EFFECTS	BIO-REMEDIATION	XENOBIOTICS_BIODEGRADATION	XENOBIOTIC_STYRENE|DERIVATE_DEGRADATION	XENOBIOTIC_PHENYLACETATE_DEGRADATION	paaG->PGPT0006070	2
DIRECT_EFFECTS	BIO-REMEDIATION	XENOBIOTICS_BIODEGRADATION	XENOBIOTIC_STYRENE|DERIVATE_DEGRADATION	XENOBIOTIC_PHENYLACETATE_DEGRADATION	paaH|hbd|fadB|mmgB->PGPT0006075	5
DIRECT_EFFECTS	BIO-REMEDIATION	XENOBIOTICS_BIODEGRADATION	XENOBIOTIC_STYRENE|DERIVATE_DEGRADATION	XENOBIOTIC_PHENYLACETATE_DEGRADATION	paaX->PGPT0006090	1
DIRECT_EFFECTS	BIO-REMEDIATION	XENOBIOTICS_BIODEGRADATION	XENOBIOTIC_STYRENE|DERIVATE_DEGRADATION	XENOBIOTIC_PHENYLACETATE_DEGRADATION	paaI->PGPT0006080	1
DIRECT_EFFECTS	BIO-REMEDIATION	XENOBIOTICS_BIODEGRADATION	XENOBIOTIC_STYRENE|DERIVATE_DEGRADATION	XENOBIOTIC_STYRENE_DEGRADATION	catE->PGPT0005050	1
DIRECT_EFFECTS	BIO-REMEDIATION	XENOBIOTICS_BIODEGRADATION	XENOBIOTIC_STYRENE|DERIVATE_DEGRADATION	XENOBIOTIC_STYRENE_OXIDE_DEGRADATION	HGD|hmgA->PGPT0006025	1
DIRECT_EFFECTS	BIO-REMEDIATION	XENOBIOTICS_BIODEGRADATION	XENOBIOTIC_STYRENE|DERIVATE_DEGRADATION	XENOBIOTIC_STYRENE_OXIDE_DEGRADATION	fahA->PGPT0001610	1
DIRECT_EFFECTS	BIO-REMEDIATION	XENOBIOTICS_BIODEGRADATION	XENOBIOTIC_XYLENE|DERIVATE_DEGRADATION	XENOBIOTIC_METHYLCATECHOL_DEGRADATION	catE->PGPT0005050	1
DIRECT_EFFECTS	BIO-REMEDIATION	XENOBIOTICS_BIODEGRADATION	XENOBIOTIC_XYLENE|DERIVATE_DEGRADATION	XENOBIOTIC_METHYLCATECHOL_DEGRADATION	dmpC|xylG|praB->PGPT0005060	2
DIRECT_EFFECTS	BIO-REMEDIATION	XENOBIOTICS_BIODEGRADATION	XENOBIOTIC_XYLENE|DERIVATE_DEGRADATION	XENOBIOTIC_METHYLCATECHOL_DEGRADATION	dmpH|xylI|nahK->PGPT0005205	2
						3
DIRECT_EFFECTS	BIO-REMEDIATION	XENOBIOTICS_BIODEGRADATION	XENOBIOTIC_XYLENE|DERIVATE_DEGRADATION	XENOBIOTIC_METHYLCATECHOL_DEGRADATION	mhpD->PGPT0006005	2
						3
DIRECT_EFFECTS	BIO-REMEDIATION	XENOBIOTICS_BIODEGRADATION	XENOBIOTIC_XYLENE|DERIVATE_DEGRADATION	XENOBIOTIC_METHYLCATECHOL_DEGRADATION	mhpE->PGPT0002050	3
						5
DIRECT_EFFECTS	BIO-REMEDIATION	XENOBIOTICS_BIODEGRADATION	XENOBIOTIC_XYLENE|DERIVATE_DEGRADATION	XENOBIOTIC_METHYLCATECHOL_DEGRADATION	mhpF->PGPT0006010	3
						4
DIRECT_EFFECTS	PHYTOHORMONE|PLANT_SIGNAL_PRODUCTION	PHYTOHORMONE-ABSCISIC_ACID_DEGRADATION	PHYTOHORMONE-AUXINE|INDOLE‚Äê3‚ÄêACETIC_ACID|IAA_METABOLISM	PHYTOHORMONE-IAA_PATHWAY	EC_3_5_1_4|amiE->PGPT0006115	2
DIRECT_EFFECTS	PHYTOHORMONE|PLANT_SIGNAL_PRODUCTION	PHYTOHORMONE-ABSCISIC_ACID_DEGRADATION	PHYTOHORMONE-AUXINE|INDOLE‚Äê3‚ÄêACETIC_ACID|IAA_METABOLISM	PHYTOHORMONE-IAA_PATHWAY	iaaT|yedL|ysnE->PGPT0007180	3
						4
DIRECT_EFFECTS	PHYTOHORMONE|PLANT_SIGNAL_PRODUCTION	PHYTOHORMONE-ABSCISIC_ACID_DEGRADATION	PHYTOHORMONE-AUXINE|INDOLE‚Äê3‚ÄêACETIC_ACID|IAA_METABOLISM	PHYTOHORMONE-IAA_RELATED_INDOLE-3-ACETALDEHYDE_PATHWAY	aldH|dhaS->PGPT0006875	7
						6
DIRECT_EFFECTS	PHYTOHORMONE|PLANT_SIGNAL_PRODUCTION	PHYTOHORMONE-ABSCISIC_ACID_DEGRADATION	PHYTOHORMONE-AUXINE|INDOLE‚Äê3‚ÄêACETIC_ACID|IAA_METABOLISM	PHYTOHORMONE-IAA_RELATED_INDOLE-3-ACETALDEHYDE_PATHWAY	betB_homologous->PGPT0007165	1
DIRECT_EFFECTS	PHYTOHORMONE|PLANT_SIGNAL_PRODUCTION	PHYTOHORMONE-ABSCISIC_ACID_DEGRADATION	PHYTOHORMONE-AUXINE|INDOLE‚Äê3‚ÄêACETIC_ACID|IAA_METABOLISM	PHYTOHORMONE-IAA_RELATED_TRP-DEPENDENT_PATHWAY_2	EC_3_5_1_4|amiE->PGPT0006115	2
DIRECT_EFFECTS	PHYTOHORMONE|PLANT_SIGNAL_PRODUCTION	PHYTOHORMONE-ABSCISIC_ACID_DEGRADATION	PHYTOHORMONE-AUXINE|INDOLE‚Äê3‚ÄêACETIC_ACID|IAA_METABOLISM	PHYTOHORMONE-IAA_RELATED_TRP-DEPENDENT_PATHWAY_3	nitA|nitB|nitR|nit1->PGPT0000835	1
DIRECT_EFFECTS	PHYTOHORMONE|PLANT_SIGNAL_PRODUCTION	PHYTOHORMONE-ABSCISIC_ACID_DEGRADATION	PHYTOHORMONE-AUXINE|INDOLE‚Äê3‚ÄêACETIC_ACID|IAA_METABOLISM	PHYTOHORMONE-IAA_RELATED_TRYPTOPHAN_PATHWAY	lysN->PGPT0007135	3
						4
DIRECT_EFFECTS	PHYTOHORMONE|PLANT_SIGNAL_PRODUCTION	PHYTOHORMONE-ABSCISIC_ACID_DEGRADATION	PHYTOHORMONE-AUXINE|INDOLE‚Äê3‚ÄêACETIC_ACID|IAA_METABOLISM	PHYTOHORMONE-IAA_RELATED_TRYPTOPHAN_PATHWAY	puuE->PGPT0007140	1
DIRECT_EFFECTS	PHYTOHORMONE|PLANT_SIGNAL_PRODUCTION	PHYTOHORMONE-ABSCISIC_ACID_DEGRADATION	PHYTOHORMONE-AUXINE|INDOLE‚Äê3‚ÄêACETIC_ACID|IAA_METABOLISM	PHYTOHORMONE-IAA_RELATED_TRYPTOPHAN_PATHWAY	trpA->PGPT0007070	1
DIRECT_EFFECTS	PHYTOHORMONE|PLANT_SIGNAL_PRODUCTION	PHYTOHORMONE-ABSCISIC_ACID_DEGRADATION	PHYTOHORMONE-AUXINE|INDOLE‚Äê3‚ÄêACETIC_ACID|IAA_METABOLISM	PHYTOHORMONE-IAA_RELATED_TRYPTOPHAN_PATHWAY	trpB->PGPT0007075	2
DIRECT_EFFECTS	PHYTOHORMONE|PLANT_SIGNAL_PRODUCTION	PHYTOHORMONE-ABSCISIC_ACID_DEGRADATION	PHYTOHORMONE-AUXINE|INDOLE‚Äê3‚ÄêACETIC_ACID|IAA_METABOLISM	PHYTOHORMONE-IAA_RELATED_TRYPTOPHAN_PATHWAY	trpC->PGPT0007080	1
DIRECT_EFFECTS	PHYTOHORMONE|PLANT_SIGNAL_PRODUCTION	PHYTOHORMONE-ABSCISIC_ACID_DEGRADATION	PHYTOHORMONE-AUXINE|INDOLE‚Äê3‚ÄêACETIC_ACID|IAA_METABOLISM	PHYTOHORMONE-IAA_RELATED_TRYPTOPHAN_PATHWAY	trpD->PGPT0007090	1
DIRECT_EFFECTS	PHYTOHORMONE|PLANT_SIGNAL_PRODUCTION	PHYTOHORMONE-ABSCISIC_ACID_DEGRADATION	PHYTOHORMONE-AUXINE|INDOLE‚Äê3‚ÄêACETIC_ACID|IAA_METABOLISM	PHYTOHORMONE-IAA_RELATED_TRYPTOPHAN_PATHWAY	trpE|phnA->PGPT0007095	4
						3
DIRECT_EFFECTS	PHYTOHORMONE|PLANT_SIGNAL_PRODUCTION	PHYTOHORMONE-ABSCISIC_ACID_DEGRADATION	PHYTOHORMONE-AUXINE|INDOLE‚Äê3‚ÄêACETIC_ACID|IAA_METABOLISM	PHYTOHORMONE-IAA_RELATED_TRYPTOPHAN_PATHWAY	trpG|phnB->PGPT0007105	2
DIRECT_EFFECTS	PHYTOHORMONE|PLANT_SIGNAL_PRODUCTION	PHYTOHORMONE-ABSCISIC_ACID_DEGRADATION	PHYTOHORMONE-AUXINE|INDOLE‚Äê3‚ÄêACETIC_ACID|IAA_METABOLISM	PHYTOHORMONE-IAA_RELATED_TRYPTOPHAN_PATHWAY	trpS->PGPT0007120	2
DIRECT_EFFECTS	PHYTOHORMONE|PLANT_SIGNAL_PRODUCTION	PHYTOHORMONE-ABSCISIC_ACID_DEGRADATION	PHYTOHORMONE-AUXINE|INDOLE‚Äê3‚ÄêACETIC_ACID|IAA_METABOLISM	PHYTOHORMONE-IAA_RELATED_TRYPTOPHAN_PATHWAY	yugH->PGPT0007145	1
DIRECT_EFFECTS	PHYTOHORMONE|PLANT_SIGNAL_PRODUCTION	PHYTOHORMONE-CYTOKININS|DERIVATE_PRODUCTION	PHYTOHORMONE-CYTOKININ_METABOLISM	PHYTOHORMONE-CYTOKININ_BIOSYNTHESIS	dapF->PGPT0007230	1
DIRECT_EFFECTS	PHYTOHORMONE|PLANT_SIGNAL_PRODUCTION	PHYTOHORMONE-CYTOKININS|DERIVATE_PRODUCTION	PHYTOHORMONE-CYTOKININ_METABOLISM	PHYTOHORMONE-CYTOKININ_BIOSYNTHESIS	hflX->PGPT0007245	1
DIRECT_EFFECTS	PHYTOHORMONE|PLANT_SIGNAL_PRODUCTION	PHYTOHORMONE-CYTOKININS|DERIVATE_PRODUCTION	PHYTOHORMONE-CYTOKININ_METABOLISM	PHYTOHORMONE-CYTOKININ_BIOSYNTHESIS	log|yvdD->PGPT0007225	1
DIRECT_EFFECTS	PHYTOHORMONE|PLANT_SIGNAL_PRODUCTION	PHYTOHORMONE-CYTOKININS|DERIVATE_PRODUCTION	PHYTOHORMONE-CYTOKININ_METABOLISM	PHYTOHORMONE-CYTOKININ_BIOSYNTHESIS	miaA|ipt->PGPT0007210	1
DIRECT_EFFECTS	PHYTOHORMONE|PLANT_SIGNAL_PRODUCTION	PHYTOHORMONE-CYTOKININS|DERIVATE_PRODUCTION	PHYTOHORMONE-CYTOKININ_METABOLISM	PHYTOHORMONE-CYTOKININ_BIOSYNTHESIS	miaB->PGPT0007215	2
DIRECT_EFFECTS	PHYTOHORMONE|PLANT_SIGNAL_PRODUCTION	PHYTOHORMONE-CYTOKININS|DERIVATE_PRODUCTION	PHYTOHORMONE-CYTOKININ_METABOLISM	PHYTOHORMONE-CYTOKININ_BIOSYNTHESIS	recA->PGPT0007235	1
DIRECT_EFFECTS	PHYTOHORMONE|PLANT_SIGNAL_PRODUCTION	PHYTOHORMONE-CYTOKININS|DERIVATE_PRODUCTION	PHYTOHORMONE-CYTOKININ_METABOLISM	PHYTOHORMONE-CYTOKININ_BIOSYNTHESIS	recX->PGPT0007240	1
DIRECT_EFFECTS	PHYTOHORMONE|PLANT_SIGNAL_PRODUCTION	PHYTOHORMONE-CYTOKININS|DERIVATE_PRODUCTION	PHYTOHORMONE-XANTHINE_METABOLISM	PHYTOHORMONE-XANTHINE_BIOSYNTHESIS	hprT|hpt->PGPT0007295	1
DIRECT_EFFECTS	PHYTOHORMONE|PLANT_SIGNAL_PRODUCTION	PHYTOHORMONE-CYTOKININS|DERIVATE_PRODUCTION	PHYTOHORMONE-XANTHINE_METABOLISM	PHYTOHORMONE-XANTHINE_BIOSYNTHESIS	xdhC|paod|ygeB|pucA->PGPT0007280	1
DIRECT_EFFECTS	PHYTOHORMONE|PLANT_SIGNAL_PRODUCTION	PHYTOHORMONE-CYTOKININS|DERIVATE_PRODUCTION	PHYTOHORMONE-XANTHINE_METABOLISM	PHYTOHORMONE-XANTHINE_TRANSPORT	pbuG|azgA|ghxP|ghxQ|adeQ->PGPT0007325	1
DIRECT_EFFECTS	PHYTOHORMONE|PLANT_SIGNAL_PRODUCTION	PHYTOHORMONE-CYTOKININS|DERIVATE_PRODUCTION	PHYTOHORMONE-XANTHINE_METABOLISM	PHYTOHORMONE-XANTHINE_TRANSPORT	pubX->PGPT0007330	1
DIRECT_EFFECTS	PHYTOHORMONE|PLANT_SIGNAL_PRODUCTION	PHYTOHORMONE-GAMMA-AMINOBUTYRIC_ACID|GABA_PRODUCTION	PHYTOHORMONE-GABA_METABOLISM	PHYTOHORMONE-GABA_BIOSYNTHESIS	aldH|dhaS->PGPT0006875	7
						6
DIRECT_EFFECTS	PHYTOHORMONE|PLANT_SIGNAL_PRODUCTION	PHYTOHORMONE-GAMMA-AMINOBUTYRIC_ACID|GABA_PRODUCTION	PHYTOHORMONE-GABA_METABOLISM	PHYTOHORMONE-GABA_BIOSYNTHESIS	aofH->PGPT0007641	1
DIRECT_EFFECTS	PHYTOHORMONE|PLANT_SIGNAL_PRODUCTION	PHYTOHORMONE-GAMMA-AMINOBUTYRIC_ACID|GABA_PRODUCTION	PHYTOHORMONE-GABA_METABOLISM	PHYTOHORMONE-GABA_BIOSYNTHESIS	spuC->PGPT0007865	2
						1
DIRECT_EFFECTS	PHYTOHORMONE|PLANT_SIGNAL_PRODUCTION	PHYTOHORMONE-GAMMA-AMINOBUTYRIC_ACID|GABA_PRODUCTION	PHYTOHORMONE-GABA_METABOLISM	PHYTOHORMONE-GABA_CONVERSION	puuE->PGPT0007140	1
DIRECT_EFFECTS	PHYTOHORMONE|PLANT_SIGNAL_PRODUCTION	PHYTOHORMONE-GAMMA-AMINOBUTYRIC_ACID|GABA_PRODUCTION	PHYTOHORMONE-GABA_METABOLISM	PHYTOHORMONE-GABA_DEGRADATION	gabD->PGPT0001580	4
						3
DIRECT_EFFECTS	PHYTOHORMONE|PLANT_SIGNAL_PRODUCTION	PHYTOHORMONE-GIBBERELLINS_PRODUCTION	PHYTOHORMONE-GIBBERELLINS_METABOLISM	PHYTOHORMONE-GIBBERELLINS_BIOSYNTHESIS	Uncharacterized_P450_system_3Fe_4S_ferredoxin->PGPT0007360	3
						4
DIRECT_EFFECTS	PHYTOHORMONE|PLANT_SIGNAL_PRODUCTION	PLANT_SIGNAL-BRANCHING_INHIBITION	PLANT_DEBRANCHING-SPERMIDINE|PUTRESCINE_METABOLISM	PLANT_DEBRANCHING-N1-|N8-ACETYLSPERMIDINE_FORMATION	speG->PGPT0007790	2
						3
DIRECT_EFFECTS	PHYTOHORMONE|PLANT_SIGNAL_PRODUCTION	PLANT_SIGNAL-BRANCHING_INHIBITION	PLANT_DEBRANCHING-SPERMIDINE|PUTRESCINE_METABOLISM	PLANT_DEBRANCHING-N1-|N8-ACETYLSPERMIDINE_FORMATION	paiA->PGPT0007785	1
DIRECT_EFFECTS	PHYTOHORMONE|PLANT_SIGNAL_PRODUCTION	PLANT_SIGNAL-BRANCHING_INHIBITION	PLANT_DEBRANCHING-SPERMIDINE|PUTRESCINE_METABOLISM	PLANT_DEBRANCHING-PUTRESCINE_DEGRADATION	aldH|dhaS->PGPT0006875	7
						6
DIRECT_EFFECTS	PHYTOHORMONE|PLANT_SIGNAL_PRODUCTION	PLANT_SIGNAL-BRANCHING_INHIBITION	PLANT_DEBRANCHING-SPERMIDINE|PUTRESCINE_METABOLISM	PLANT_DEBRANCHING-PUTRESCINE_DEGRADATION	aofH->PGPT0007641	1
DIRECT_EFFECTS	PHYTOHORMONE|PLANT_SIGNAL_PRODUCTION	PLANT_SIGNAL-BRANCHING_INHIBITION	PLANT_DEBRANCHING-SPERMIDINE|PUTRESCINE_METABOLISM	PLANT_DEBRANCHING-PUTRESCINE_BIOSYNTHESIS	speC|speF|ODC1->PGPT0007765	1
DIRECT_EFFECTS	PHYTOHORMONE|PLANT_SIGNAL_PRODUCTION	PLANT_SIGNAL-BRANCHING_INHIBITION	PLANT_DEBRANCHING-SPERMIDINE|PUTRESCINE_METABOLISM	PLANT_DEBRANCHING-PUTRESCINE_DEGRADATION	puuR->PGPT0019781	1
DIRECT_EFFECTS	PHYTOHORMONE|PLANT_SIGNAL_PRODUCTION	PLANT_SIGNAL-BRANCHING_INHIBITION	PLANT_DEBRANCHING-SPERMIDINE|PUTRESCINE_METABOLISM	PLANT_DEBRANCHING-PUTRESCINE_DEGRADATION	spuC->PGPT0007865	2
						1
DIRECT_EFFECTS	PHYTOHORMONE|PLANT_SIGNAL_PRODUCTION	PLANT_SIGNAL-BRANCHING_INHIBITION	PLANT_DEBRANCHING-SPERMIDINE|PUTRESCINE_METABOLISM	PLANT_DEBRANCHING-SPERMIDINE_BIOSYNTHESIS	gsp->PGPT0007755	1
DIRECT_EFFECTS	PHYTOHORMONE|PLANT_SIGNAL_PRODUCTION	PLANT_SIGNAL-BRANCHING_INHIBITION	PLANT_DEBRANCHING-SPERMIDINE|PUTRESCINE_METABOLISM	PLANT_DEBRANCHING-SPERMIDINE_BIOSYNTHESIS	speE|SRM|SPEC_3|SPSD->PGPT0007750	1
DIRECT_EFFECTS	PHYTOHORMONE|PLANT_SIGNAL_PRODUCTION	PLANT_SIGNAL-BRANCHING_INHIBITION	PLANT_DEBRANCHING-SPERMIDINE|PUTRESCINE_METABOLISM	PLANT_DEBRANCHING-SPERMIDINE|PUTRESCINE_TRANSPORT	potA->PGPT0007840	1
DIRECT_EFFECTS	PHYTOHORMONE|PLANT_SIGNAL_PRODUCTION	PLANT_SIGNAL-BRANCHING_INHIBITION	PLANT_DEBRANCHING-SPERMIDINE|PUTRESCINE_METABOLISM	PLANT_DEBRANCHING-SPERMIDINE|PUTRESCINE_TRANSPORT	potB->PGPT0007835	1
DIRECT_EFFECTS	PHYTOHORMONE|PLANT_SIGNAL_PRODUCTION	PLANT_SIGNAL-BRANCHING_INHIBITION	PLANT_DEBRANCHING-SPERMIDINE|PUTRESCINE_METABOLISM	PLANT_DEBRANCHING-SPERMIDINE|PUTRESCINE_TRANSPORT	potC->PGPT0007830	1
DIRECT_EFFECTS	PHYTOHORMONE|PLANT_SIGNAL_PRODUCTION	PLANT_SIGNAL-BRANCHING_STIMULATION	PLANT_BRANCHING-AUXIN|IAA_METABOLISM	PLANT_BRANCHING-IAA_METABOLISM	EC_3_5_1_4|amiE->PGPT0006115	2
DIRECT_EFFECTS	PHYTOHORMONE|PLANT_SIGNAL_PRODUCTION	PLANT_SIGNAL-BRANCHING_STIMULATION	PLANT_BRANCHING-AUXIN|IAA_METABOLISM	PLANT_BRANCHING-IAA_METABOLISM	iaaT|yedL|ysnE->PGPT0007180	3
						4
DIRECT_EFFECTS	PHYTOHORMONE|PLANT_SIGNAL_PRODUCTION	PLANT_SIGNAL-BRANCHING_STIMULATION	PLANT_BRANCHING-AUXIN|IAA_METABOLISM	PLANT_BRANCHING-IAA_RELATED_INDOLE-3-ACETALDEHYDE_METABOLISM	aldH|dhaS->PGPT0006875	7
						6
DIRECT_EFFECTS	PHYTOHORMONE|PLANT_SIGNAL_PRODUCTION	PLANT_SIGNAL-BRANCHING_STIMULATION	PLANT_BRANCHING-AUXIN|IAA_METABOLISM	PLANT_BRANCHING-IAA_RELATED_INDOLE-3-ACETALDEHYDE_METABOLISM	betB_homologous->PGPT0007165	1
DIRECT_EFFECTS	PHYTOHORMONE|PLANT_SIGNAL_PRODUCTION	PLANT_SIGNAL-BRANCHING_STIMULATION	PLANT_BRANCHING-AUXIN|IAA_METABOLISM	PLANT_BRANCHING-IAA_RELATED_TRP-DEPENDENT_PATHWAY_2	EC_3_5_1_4|amiE->PGPT0006115	2
DIRECT_EFFECTS	PHYTOHORMONE|PLANT_SIGNAL_PRODUCTION	PLANT_SIGNAL-BRANCHING_STIMULATION	PLANT_BRANCHING-AUXIN|IAA_METABOLISM	PLANT_BRANCHING-IAA_RELATED_TRP-DEPENDENT_PATHWAY_3	nitA|nitB|nitR|nit1->PGPT0000835	1
DIRECT_EFFECTS	PHYTOHORMONE|PLANT_SIGNAL_PRODUCTION	PLANT_SIGNAL-BRANCHING_STIMULATION	PLANT_BRANCHING-AUXIN|IAA_METABOLISM	PLANT_BRANCHING-IAA_RELATED_TRYPTOPHAN_METABOLISM	lysN->PGPT0007135	3
						4
DIRECT_EFFECTS	PHYTOHORMONE|PLANT_SIGNAL_PRODUCTION	PLANT_SIGNAL-BRANCHING_STIMULATION	PLANT_BRANCHING-AUXIN|IAA_METABOLISM	PLANT_BRANCHING-IAA_RELATED_TRYPTOPHAN_METABOLISM	trpA->PGPT0007070	1
DIRECT_EFFECTS	PHYTOHORMONE|PLANT_SIGNAL_PRODUCTION	PLANT_SIGNAL-BRANCHING_STIMULATION	PLANT_BRANCHING-AUXIN|IAA_METABOLISM	PLANT_BRANCHING-IAA_RELATED_TRYPTOPHAN_METABOLISM	trpB->PGPT0007075	2
DIRECT_EFFECTS	PHYTOHORMONE|PLANT_SIGNAL_PRODUCTION	PLANT_SIGNAL-BRANCHING_STIMULATION	PLANT_BRANCHING-AUXIN|IAA_METABOLISM	PLANT_BRANCHING-IAA_RELATED_TRYPTOPHAN_METABOLISM	trpC->PGPT0007080	1
DIRECT_EFFECTS	PHYTOHORMONE|PLANT_SIGNAL_PRODUCTION	PLANT_SIGNAL-BRANCHING_STIMULATION	PLANT_BRANCHING-AUXIN|IAA_METABOLISM	PLANT_BRANCHING-IAA_RELATED_TRYPTOPHAN_METABOLISM	puuE->PGPT0007140	1
DIRECT_EFFECTS	PHYTOHORMONE|PLANT_SIGNAL_PRODUCTION	PLANT_SIGNAL-BRANCHING_STIMULATION	PLANT_BRANCHING-AUXIN|IAA_METABOLISM	PLANT_BRANCHING-IAA_RELATED_TRYPTOPHAN_METABOLISM	trpD->PGPT0007090	1
DIRECT_EFFECTS	PHYTOHORMONE|PLANT_SIGNAL_PRODUCTION	PLANT_SIGNAL-BRANCHING_STIMULATION	PLANT_BRANCHING-AUXIN|IAA_METABOLISM	PLANT_BRANCHING-IAA_RELATED_TRYPTOPHAN_METABOLISM	trpE|phnA->PGPT0007095	4
						3
DIRECT_EFFECTS	PHYTOHORMONE|PLANT_SIGNAL_PRODUCTION	PLANT_SIGNAL-BRANCHING_STIMULATION	PLANT_BRANCHING-AUXIN|IAA_METABOLISM	PLANT_BRANCHING-IAA_RELATED_TRYPTOPHAN_METABOLISM	trpG|phnB->PGPT0007105	2
DIRECT_EFFECTS	PHYTOHORMONE|PLANT_SIGNAL_PRODUCTION	PLANT_SIGNAL-BRANCHING_STIMULATION	PLANT_BRANCHING-AUXIN|IAA_METABOLISM	PLANT_BRANCHING-IAA_RELATED_TRYPTOPHAN_METABOLISM	trpS->PGPT0007120	2
DIRECT_EFFECTS	PHYTOHORMONE|PLANT_SIGNAL_PRODUCTION	PLANT_SIGNAL-BRANCHING_STIMULATION	PLANT_BRANCHING-AUXIN|IAA_METABOLISM	PLANT_BRANCHING-IAA_RELATED_TRYPTOPHAN_METABOLISM	yugH->PGPT0007145	1
DIRECT_EFFECTS	PHYTOHORMONE|PLANT_SIGNAL_PRODUCTION	PLANT_SIGNAL-EMBRYOGENESIS	PLANT_EMBRYOGENESIS-SPERMIDINE|PUTRESCINE_METABOLISM	PLANT_EMBRYOGENESIS-N1-|N8-ACETYLSPERMIDINE_BIOSYNTHESIS	speG->PGPT0007790	2
						3
DIRECT_EFFECTS	PHYTOHORMONE|PLANT_SIGNAL_PRODUCTION	PLANT_SIGNAL-EMBRYOGENESIS	PLANT_EMBRYOGENESIS-SPERMIDINE|PUTRESCINE_METABOLISM	PLANT_EMBRYOGENESIS-PUTRESCINE_DEGRADATION	aldH|dhaS->PGPT0006875	7
						6
DIRECT_EFFECTS	PHYTOHORMONE|PLANT_SIGNAL_PRODUCTION	PLANT_SIGNAL-EMBRYOGENESIS	PLANT_EMBRYOGENESIS-SPERMIDINE|PUTRESCINE_METABOLISM	PLANT_EMBRYOGENESIS-PUTRESCINE_DEGRADATION	aofH->PGPT0007641	1
DIRECT_EFFECTS	PHYTOHORMONE|PLANT_SIGNAL_PRODUCTION	PLANT_SIGNAL-EMBRYOGENESIS	PLANT_EMBRYOGENESIS-SPERMIDINE|PUTRESCINE_METABOLISM	PLANT_EMBRYOGENESIS-PUTRESCINE_DEGRADATION	puuR->PGPT0019781	1
DIRECT_EFFECTS	PHYTOHORMONE|PLANT_SIGNAL_PRODUCTION	PLANT_SIGNAL-EMBRYOGENESIS	PLANT_EMBRYOGENESIS-SPERMIDINE|PUTRESCINE_METABOLISM	PLANT_EMBRYOGENESIS-N1-|N8-ACETYLSPERMIDINE_BIOSYNTHESIS	paiA->PGPT0007785	1
DIRECT_EFFECTS	PHYTOHORMONE|PLANT_SIGNAL_PRODUCTION	PLANT_SIGNAL-EMBRYOGENESIS	PLANT_EMBRYOGENESIS-SPERMIDINE|PUTRESCINE_METABOLISM	PLANT_EMBRYOGENESIS-PUTRESCINE_DEGRADATION	spuC->PGPT0007865	2
						1
DIRECT_EFFECTS	PHYTOHORMONE|PLANT_SIGNAL_PRODUCTION	PLANT_SIGNAL-EMBRYOGENESIS	PLANT_EMBRYOGENESIS-SPERMIDINE|PUTRESCINE_METABOLISM	PLANT_EMBRYOGENESIS-SPERMIDINE_BIOSYNTHESIS	gsp->PGPT0007755	1
DIRECT_EFFECTS	PHYTOHORMONE|PLANT_SIGNAL_PRODUCTION	PLANT_SIGNAL-EMBRYOGENESIS	PLANT_EMBRYOGENESIS-SPERMIDINE|PUTRESCINE_METABOLISM	PLANT_EMBRYOGENESIS-PUTRESCINE_BIOSYNTHESIS	speC|speF|ODC1->PGPT0007765	1
DIRECT_EFFECTS	PHYTOHORMONE|PLANT_SIGNAL_PRODUCTION	PLANT_SIGNAL-EMBRYOGENESIS	PLANT_EMBRYOGENESIS-SPERMIDINE|PUTRESCINE_METABOLISM	PLANT_EMBRYOGENESIS-SPERMIDINE_BIOSYNTHESIS	speE|SRM|SPEC_3|SPSD->PGPT0007750	1
DIRECT_EFFECTS	PHYTOHORMONE|PLANT_SIGNAL_PRODUCTION	PLANT_SIGNAL-EMBRYOGENESIS	PLANT_EMBRYOGENESIS-SPERMIDINE|PUTRESCINE_METABOLISM	PLANT_EMBRYOGENESIS-SPERMIDINE|PUTRESCINE_TRANSPORT	potA->PGPT0007840	1
DIRECT_EFFECTS	PHYTOHORMONE|PLANT_SIGNAL_PRODUCTION	PLANT_SIGNAL-EMBRYOGENESIS	PLANT_EMBRYOGENESIS-SPERMIDINE|PUTRESCINE_METABOLISM	PLANT_EMBRYOGENESIS-SPERMIDINE|PUTRESCINE_TRANSPORT	potB->PGPT0007835	1
DIRECT_EFFECTS	PHYTOHORMONE|PLANT_SIGNAL_PRODUCTION	PLANT_SIGNAL-EMBRYOGENESIS	PLANT_EMBRYOGENESIS-SPERMIDINE|PUTRESCINE_METABOLISM	PLANT_EMBRYOGENESIS-SPERMIDINE|PUTRESCINE_TRANSPORT	potC->PGPT0007830	1
DIRECT_EFFECTS	PHYTOHORMONE|PLANT_SIGNAL_PRODUCTION	PLANT_SIGNAL-GERMINATION_STIMULATION	PLANT_GERMINATION-H2S_PRODUCTION	PLANT_GERMINATION-H2S-SULFUR_PATHWAY	cbs->PGPT0020005	1
DIRECT_EFFECTS	PHYTOHORMONE|PLANT_SIGNAL_PRODUCTION	PLANT_SIGNAL-GERMINATION_STIMULATION	PLANT_GERMINATION-H2S_PRODUCTION	PLANT_GERMINATION-H2S-SULFUR_PATHWAY	cysD->PGPT0002405	1
DIRECT_EFFECTS	PHYTOHORMONE|PLANT_SIGNAL_PRODUCTION	PLANT_SIGNAL-GERMINATION_STIMULATION	PLANT_GERMINATION-H2S_PRODUCTION	PLANT_GERMINATION-H2S-SULFUR_PATHWAY	cysH->PGPT0002785	1
DIRECT_EFFECTS	PHYTOHORMONE|PLANT_SIGNAL_PRODUCTION	PLANT_SIGNAL-GERMINATION_STIMULATION	PLANT_GERMINATION-H2S_PRODUCTION	PLANT_GERMINATION-H2S-SULFUR_PATHWAY	cysK->PGPT0002810	1
						2
DIRECT_EFFECTS	PHYTOHORMONE|PLANT_SIGNAL_PRODUCTION	PLANT_SIGNAL-GERMINATION_STIMULATION	PLANT_GERMINATION-H2S_PRODUCTION	PLANT_GERMINATION-H2S-SULFUR_PATHWAY	cysK2->PGPT0002815	1
DIRECT_EFFECTS	PHYTOHORMONE|PLANT_SIGNAL_PRODUCTION	PLANT_SIGNAL-GERMINATION_STIMULATION	PLANT_GERMINATION-H2S_PRODUCTION	PLANT_GERMINATION-H2S-SULFUR_PATHWAY	cysNC->PGPT0002395	1
DIRECT_EFFECTS	PHYTOHORMONE|PLANT_SIGNAL_PRODUCTION	PLANT_SIGNAL-GERMINATION_STIMULATION	PLANT_GERMINATION-H2S_PRODUCTION	PLANT_GERMINATION-H2S-SULFUR_PATHWAY	cysQ->PGPT0002975	1
DIRECT_EFFECTS	PHYTOHORMONE|PLANT_SIGNAL_PRODUCTION	PLANT_SIGNAL-GERMINATION_STIMULATION	PLANT_GERMINATION-H2S_PRODUCTION	PLANT_GERMINATION-H2S-SULFUR_PATHWAY	cysS->PGPT0002985	2
DIRECT_EFFECTS	PHYTOHORMONE|PLANT_SIGNAL_PRODUCTION	PLANT_SIGNAL-GERMINATION_STIMULATION	PLANT_GERMINATION-H2S_PRODUCTION	PLANT_GERMINATION-H2S-SULFUR_PATHWAY	cysZ->PGPT0003010	1
DIRECT_EFFECTS	PHYTOHORMONE|PLANT_SIGNAL_PRODUCTION	PLANT_SIGNAL-GERMINATION_STIMULATION	PLANT_GERMINATION-H2S_PRODUCTION	PLANT_GERMINATION-H2S-SULFUR_PATHWAY	metB|met|cysA->PGPT0001980	2
DIRECT_EFFECTS	PHYTOHORMONE|PLANT_SIGNAL_PRODUCTION	PLANT_SIGNAL-GERMINATION_STIMULATION	PLANT_GERMINATION-H2S_PRODUCTION	PLANT_GERMINATION-H2S-SULFUR_PATHWAY	sat|met3->PGPT0002410	1
DIRECT_EFFECTS	PHYTOHORMONE|PLANT_SIGNAL_PRODUCTION	PLANT_SIGNAL-GERMINATION_STIMULATION	PLANT_GERMINATION-H2S_PRODUCTION	PLANT_GERMINATION-H2S-SULFUR_PATHWAY	sir->PGPT0002825	1
DIRECT_EFFECTS	PHYTOHORMONE|PLANT_SIGNAL_PRODUCTION	PLANT_SIGNAL-GERMINATION_STIMULATION	PLANT_GERMINATION-H2S_PRODUCTION	PLANT_GERMINATION-H2S-TAURINE_TRANSPORT	tauB->PGPT0002950	1
DIRECT_EFFECTS	PHYTOHORMONE|PLANT_SIGNAL_PRODUCTION	PLANT_SIGNAL-GERMINATION_STIMULATION	PLANT_GERMINATION-LIPOIC_ACID_PRODUCTION	PLANT_GERMINATION-LIPOIC_ACID_BIOSYNTHESIS	lipA->PGPT0003935	1
DIRECT_EFFECTS	PHYTOHORMONE|PLANT_SIGNAL_PRODUCTION	PLANT_SIGNAL-GERMINATION_STIMULATION	PLANT_GERMINATION-TAURINE_DERIVATE_PRODUCTION	PLANT_GERMINATION-5-GLUTAMYL-TAURINE_BIOSYNTHESIS	ggt->PGPT0002935	1
DIRECT_EFFECTS	PHYTOHORMONE|PLANT_SIGNAL_PRODUCTION	PLANT_SIGNAL-GERMINATION_STIMULATION	PLANT_GERMINATION-VITAMIN_B9|FOLATE_PRODUCTION	PLANT_GERMINATION-VITAMIN_B9|FOLATE_BIOSYNTHESIS	GTP_cyclohydrolase_I->PGPT0007885	1
DIRECT_EFFECTS	PHYTOHORMONE|PLANT_SIGNAL_PRODUCTION	PLANT_SIGNAL-GERMINATION_STIMULATION	PLANT_GERMINATION-VITAMIN_B9|FOLATE_PRODUCTION	PLANT_GERMINATION-VITAMIN_B9|FOLATE_BIOSYNTHESIS	fmt->PGPT0008125	2
DIRECT_EFFECTS	PHYTOHORMONE|PLANT_SIGNAL_PRODUCTION	PLANT_SIGNAL-GERMINATION_STIMULATION	PLANT_GERMINATION-VITAMIN_B9|FOLATE_PRODUCTION	PLANT_GERMINATION-VITAMIN_B9|FOLATE_BIOSYNTHESIS	folB->PGPT0007905	1
DIRECT_EFFECTS	PHYTOHORMONE|PLANT_SIGNAL_PRODUCTION	PLANT_SIGNAL-GERMINATION_STIMULATION	PLANT_GERMINATION-VITAMIN_B9|FOLATE_PRODUCTION	PLANT_GERMINATION-VITAMIN_B9|FOLATE_BIOSYNTHESIS	folC->PGPT0007975	1
DIRECT_EFFECTS	PHYTOHORMONE|PLANT_SIGNAL_PRODUCTION	PLANT_SIGNAL-GERMINATION_STIMULATION	PLANT_GERMINATION-VITAMIN_B9|FOLATE_PRODUCTION	PLANT_GERMINATION-VITAMIN_B9|FOLATE_BIOSYNTHESIS	folD->PGPT0008075	2
DIRECT_EFFECTS	PHYTOHORMONE|PLANT_SIGNAL_PRODUCTION	PLANT_SIGNAL-GERMINATION_STIMULATION	PLANT_GERMINATION-VITAMIN_B9|FOLATE_PRODUCTION	PLANT_GERMINATION-VITAMIN_B9|FOLATE_BIOSYNTHESIS	folE->PGPT0007875	1
DIRECT_EFFECTS	PHYTOHORMONE|PLANT_SIGNAL_PRODUCTION	PLANT_SIGNAL-GERMINATION_STIMULATION	PLANT_GERMINATION-VITAMIN_B9|FOLATE_PRODUCTION	PLANT_GERMINATION-VITAMIN_B9|FOLATE_BIOSYNTHESIS	folK->PGPT0007910	1
DIRECT_EFFECTS	PHYTOHORMONE|PLANT_SIGNAL_PRODUCTION	PLANT_SIGNAL-GERMINATION_STIMULATION	PLANT_GERMINATION-VITAMIN_B9|FOLATE_PRODUCTION	PLANT_GERMINATION-VITAMIN_B9|FOLATE_BIOSYNTHESIS	folP->PGPT0007915	2
DIRECT_EFFECTS	PHYTOHORMONE|PLANT_SIGNAL_PRODUCTION	PLANT_SIGNAL-GERMINATION_STIMULATION	PLANT_GERMINATION-VITAMIN_B9|FOLATE_PRODUCTION	PLANT_GERMINATION-VITAMIN_B9|FOLATE_BIOSYNTHESIS	gcvT->PGPT0008130	2
DIRECT_EFFECTS	PHYTOHORMONE|PLANT_SIGNAL_PRODUCTION	PLANT_SIGNAL-GERMINATION_STIMULATION	PLANT_GERMINATION-VITAMIN_B9|FOLATE_PRODUCTION	PLANT_GERMINATION-VITAMIN_B9|FOLATE_BIOSYNTHESIS	glyA->PGPT0008090	2
DIRECT_EFFECTS	PHYTOHORMONE|PLANT_SIGNAL_PRODUCTION	PLANT_SIGNAL-GERMINATION_STIMULATION	PLANT_GERMINATION-VITAMIN_B9|FOLATE_PRODUCTION	PLANT_GERMINATION-VITAMIN_B9|FOLATE_BIOSYNTHESIS	metF->PGPT0008160	1
DIRECT_EFFECTS	PHYTOHORMONE|PLANT_SIGNAL_PRODUCTION	PLANT_SIGNAL-GERMINATION_STIMULATION	PLANT_GERMINATION-VITAMIN_B9|FOLATE_PRODUCTION	PLANT_GERMINATION-VITAMIN_B9|FOLATE_BIOSYNTHESIS	metH->PGPT0008135	1
DIRECT_EFFECTS	PHYTOHORMONE|PLANT_SIGNAL_PRODUCTION	PLANT_SIGNAL-GERMINATION_STIMULATION	PLANT_GERMINATION-VITAMIN_B9|FOLATE_PRODUCTION	PLANT_GERMINATION-VITAMIN_B9|FOLATE_BIOSYNTHESIS	pabA->PGPT0008000	1
DIRECT_EFFECTS	PHYTOHORMONE|PLANT_SIGNAL_PRODUCTION	PLANT_SIGNAL-GERMINATION_STIMULATION	PLANT_GERMINATION-VITAMIN_B9|FOLATE_PRODUCTION	PLANT_GERMINATION-VITAMIN_B9|FOLATE_BIOSYNTHESIS	pabB->PGPT0008005	1
DIRECT_EFFECTS	PHYTOHORMONE|PLANT_SIGNAL_PRODUCTION	PLANT_SIGNAL-GERMINATION_STIMULATION	PLANT_GERMINATION-VITAMIN_B9|FOLATE_PRODUCTION	PLANT_GERMINATION-VITAMIN_B9|FOLATE_BIOSYNTHESIS	pabC->PGPT0008020	1
DIRECT_EFFECTS	PHYTOHORMONE|PLANT_SIGNAL_PRODUCTION	PLANT_SIGNAL-GERMINATION_STIMULATION	PLANT_GERMINATION-VITAMIN_B9|FOLATE_PRODUCTION	PLANT_GERMINATION-VITAMIN_B9|FOLATE_BIOSYNTHESIS	purH->PGPT0008110	1
DIRECT_EFFECTS	PHYTOHORMONE|PLANT_SIGNAL_PRODUCTION	PLANT_SIGNAL-GERMINATION_STIMULATION	PLANT_GERMINATION-VITAMIN_B9|FOLATE_PRODUCTION	PLANT_GERMINATION-VITAMIN_B9|FOLATE_BIOSYNTHESIS	purN->PGPT0008095	1
DIRECT_EFFECTS	PHYTOHORMONE|PLANT_SIGNAL_PRODUCTION	PLANT_SIGNAL-GERMINATION_STIMULATION	PLANT_GERMINATION-VITAMIN_B9|FOLATE_PRODUCTION	PLANT_GERMINATION-VITAMIN_B9|FOLATE_BIOSYNTHESIS	ribA->PGPT0007985	1
DIRECT_EFFECTS	PHYTOHORMONE|PLANT_SIGNAL_PRODUCTION	PLANT_SIGNAL-GERMINATION_STIMULATION	PLANT_GERMINATION-VITAMIN_B9|FOLATE_PRODUCTION	PLANT_GERMINATION-VITAMIN_B9|FOLATE_BIOSYNTHESIS	ribBA->PGPT0007990	1
DIRECT_EFFECTS	PHYTOHORMONE|PLANT_SIGNAL_PRODUCTION	PLANT_SIGNAL-GERMINATION_STIMULATION	PLANT_GERMINATION-VITAMIN_B9|FOLATE_PRODUCTION	PLANT_GERMINATION-VITAMIN_B9|FOLATE_BIOSYNTHESIS	thyX|thy1->PGPT0008150	1
DIRECT_EFFECTS	PHYTOHORMONE|PLANT_SIGNAL_PRODUCTION	PLANT_SIGNAL-GERMINATION_STIMULATION	PLANT_GERMINATION-VITAMIN_B9|FOLATE_PRODUCTION	PLANT_GERMINATION-VITAMIN_B9|FOLATE_BIOSYNTHESIS	ygfA|fthC|yqgN|folN->PGPT0008170	1
DIRECT_EFFECTS	PHYTOHORMONE|PLANT_SIGNAL_PRODUCTION	PLANT_SIGNAL-LINOLENIC_ACID_PRODUCTION	PLANT_SIGNAL-LINOLENIC_ACID_METABOLISM	PLANT_SIGNAL-LINOLENIC_ACID_BIOSYNTHESIS	desB|desD|desA->PGPT0009575	3
						2
DIRECT_EFFECTS	PHYTOHORMONE|PLANT_SIGNAL_PRODUCTION	PLANT_SIGNAL-OTHER_TERPENOID|DERIVATE_PRODUCTION	PLANT_SIGNAL-CAROTINOID_METABOLISM	PLANT_SIGNAL-CAROTENOID_BIOSYNTHESIS	crtB->PGPT0007375	1
DIRECT_EFFECTS	PHYTOHORMONE|PLANT_SIGNAL_PRODUCTION	PLANT_SIGNAL-OTHER_TERPENOID|DERIVATE_PRODUCTION	PLANT_SIGNAL-CAROTINOID_METABOLISM	PLANT_SIGNAL-CAROTENOID_BIOSYNTHESIS	crtI->PGPT0007405	1
DIRECT_EFFECTS	PHYTOHORMONE|PLANT_SIGNAL_PRODUCTION	PLANT_SIGNAL-OTHER_TERPENOID|DERIVATE_PRODUCTION	PLANT_SIGNAL-CAROTINOID_METABOLISM	PLANT_SIGNAL-CAROTENOID_BIOSYNTHESIS	crtL1|crtY|lcyB->PGPT0007410	1
DIRECT_EFFECTS	PHYTOHORMONE|PLANT_SIGNAL_PRODUCTION	PLANT_SIGNAL-OTHER_TERPENOID|DERIVATE_PRODUCTION	PLANT_SIGNAL-CAROTINOID_METABOLISM	PLANT_SIGNAL-CAROTENOID_BIOSYNTHESIS	crtO->PGPT0007430	2
DIRECT_EFFECTS	PHYTOHORMONE|PLANT_SIGNAL_PRODUCTION	PLANT_SIGNAL-OTHER_TERPENOID|DERIVATE_PRODUCTION	PLANT_SIGNAL-CAROTINOID_METABOLISM	PLANT_SIGNAL-CAROTENOID_BIOSYNTHESIS	crtP->PGPT0007440	1
DIRECT_EFFECTS	PHYTOHORMONE|PLANT_SIGNAL_PRODUCTION	PLANT_SIGNAL-OTHER_TERPENOID|DERIVATE_PRODUCTION	PLANT_SIGNAL-CAROTINOID_METABOLISM	PLANT_SIGNAL-CAROTENOID_BIOSYNTHESIS	crtU|cruE->PGPT0007465	1
DIRECT_EFFECTS	PHYTOHORMONE|PLANT_SIGNAL_PRODUCTION	PLANT_SIGNAL-OTHER_TERPENOID|DERIVATE_PRODUCTION	PLANT_SIGNAL-CAROTINOID_METABOLISM	PLANT_SIGNAL-CAROTENOID_BIOSYNTHESIS	cruC->PGPT0007495	1
DIRECT_EFFECTS	PHYTOHORMONE|PLANT_SIGNAL_PRODUCTION	PLANT_SIGNAL-OTHER_TERPENOID|DERIVATE_PRODUCTION	PLANT_SIGNAL-TERPENOID_DERIVATE_METABOLISM	PLANT_SIGNAL-TERPENOID-DIMETHYLALLYL_DIPHOSPHATE|DMAPP_PATHWAY	ispH|lytB->PGPT0007615	1
						2
DIRECT_EFFECTS	PHYTOHORMONE|PLANT_SIGNAL_PRODUCTION	PLANT_SIGNAL-OTHER_TERPENOID|DERIVATE_PRODUCTION	PLANT_SIGNAL-TERPENOID_DERIVATE_METABOLISM	PLANT_SIGNAL-TERPENOID-HALIMANE_DITERPENOID_BIOSYNTHESIS	cyc1->PGPT0007625	1
DIRECT_EFFECTS	PHYTOHORMONE|PLANT_SIGNAL_PRODUCTION	PLANT_SIGNAL-OTHER_TERPENOID|DERIVATE_PRODUCTION	PLANT_SIGNAL-TERPENOID_DERIVATE_METABOLISM	PLANT_SIGNAL-TERPENOID-ISOPENTENYL_DIPHOSPHATE|IPP_PATHWAY	gcpE|ispG->PGPT0007580	1
DIRECT_EFFECTS	PHYTOHORMONE|PLANT_SIGNAL_PRODUCTION	PLANT_SIGNAL-OTHER_TERPENOID|DERIVATE_PRODUCTION	PLANT_SIGNAL-TERPENOID_DERIVATE_METABOLISM	PLANT_SIGNAL-TERPENOID-ISOPENTENYL_DIPHOSPHATE|IPP_PATHWAY	ispD->PGPT0007590	1
DIRECT_EFFECTS	PHYTOHORMONE|PLANT_SIGNAL_PRODUCTION	PLANT_SIGNAL-OTHER_TERPENOID|DERIVATE_PRODUCTION	PLANT_SIGNAL-TERPENOID_DERIVATE_METABOLISM	PLANT_SIGNAL-TERPENOID-ISOPENTENYL_DIPHOSPHATE|IPP_PATHWAY	ispE->PGPT0007605	1
DIRECT_EFFECTS	PHYTOHORMONE|PLANT_SIGNAL_PRODUCTION	PLANT_SIGNAL-OTHER_TERPENOID|DERIVATE_PRODUCTION	PLANT_SIGNAL-TERPENOID_DERIVATE_METABOLISM	PLANT_SIGNAL-TERPENOID-ISOPENTENYL_DIPHOSPHATE|IPP_PATHWAY	ispF->PGPT0007595	2
DIRECT_EFFECTS	PHYTOHORMONE|PLANT_SIGNAL_PRODUCTION	PLANT_SIGNAL-OTHER_TERPENOID|DERIVATE_PRODUCTION	PLANT_SIGNAL-TERPENOID_DERIVATE_METABOLISM	PLANT_SIGNAL-TERPENOID-ISOPENTENYL_DIPHOSPHATE|IPP_PATHWAY	ispH|lytB->PGPT0007615	1
						2
DIRECT_EFFECTS	PHYTOHORMONE|PLANT_SIGNAL_PRODUCTION	PLANT_SIGNAL-OTHER_TERPENOID|DERIVATE_PRODUCTION	PLANT_SIGNAL-TERPENOID_DERIVATE_METABOLISM	PLANT_SIGNAL-TERPENOID_BACKBONE_BIOSYNTHESIS	chlP|bchP->PGPT0007555	1
DIRECT_EFFECTS	PHYTOHORMONE|PLANT_SIGNAL_PRODUCTION	PLANT_SIGNAL-OTHER_TERPENOID|DERIVATE_PRODUCTION	PLANT_SIGNAL-TERPENOID_DERIVATE_METABOLISM	PLANT_SIGNAL-TERPENOID_BACKBONE_BIOSYNTHESIS	dxs->PGPT0008960	1
DIRECT_EFFECTS	PHYTOHORMONE|PLANT_SIGNAL_PRODUCTION	PLANT_SIGNAL-OTHER_TERPENOID|DERIVATE_PRODUCTION	PLANT_SIGNAL-TERPENOID_DERIVATE_METABOLISM	PLANT_SIGNAL-TERPENOID_BACKBONE_BIOSYNTHESIS	idsA->PGPT0007550	3
DIRECT_EFFECTS	PHYTOHORMONE|PLANT_SIGNAL_PRODUCTION	PLANT_SIGNAL-OTHER_TERPENOID|DERIVATE_PRODUCTION	PLANT_SIGNAL-TERPENOID_DERIVATE_METABOLISM	PLANT_SIGNAL-TERPENOID_BACKBONE_BIOSYNTHESIS	uppS->PGPT0007535	2
						1
DIRECT_EFFECTS	PHYTOHORMONE|PLANT_SIGNAL_PRODUCTION	PLANT_SIGNAL-PHOSPHOLIPID_PRODUCTION	PLANT_SIGNAL-PHOSPOLIPID_METABOLISM	PLANT_SIGNAL-CYCLOPROPANE-FATTY-ACYL-PHOSPHOLIPID_BIOSYNTHESIS	cfa->PGPT0007680	1
DIRECT_EFFECTS	PHYTOHORMONE|PLANT_SIGNAL_PRODUCTION	PLANT_SIGNAL-PHOSPHOLIPID_PRODUCTION	PLANT_SIGNAL-PHOSPOLIPID_METABOLISM	PLANT_SIGNAL-CYTIDINE_DIPHOSPHATE-DIACYLGLYCEROL-PHOSPOLIPID_BIOSYNTHESIS	cdsA|ynbB->PGPT0007685	1
DIRECT_EFFECTS	PHYTOHORMONE|PLANT_SIGNAL_PRODUCTION	PLANT_SIGNAL-PHOSPHOLIPID_PRODUCTION	PLANT_SIGNAL-PHOSPOLIPID_METABOLISM	PLANT_SIGNAL-PHOSPOLIPID-CARDIOLIPIN_BIOSYNTHESIS	pgsA->PGPT0007735	1
DIRECT_EFFECTS	PHYTOHORMONE|PLANT_SIGNAL_PRODUCTION	PLANT_SIGNAL-PHOSPHOLIPID_PRODUCTION	PLANT_SIGNAL-PHOSPOLIPID_METABOLISM	PLANT_SIGNAL-PHOSPOLIPID-PHOSPHATIDYLETHANOLAMINE_BIOSYNTHESIS	psd|PISD->PGPT0007700	1
DIRECT_EFFECTS	PHYTOHORMONE|PLANT_SIGNAL_PRODUCTION	PLANT_SIGNAL-PHOSPHOLIPID_PRODUCTION	PLANT_SIGNAL-PHOSPOLIPID_METABOLISM	PLANT_SIGNAL-PHOSPOLIPID-PHOSPHATIDYLSERINE_BIOSYNTHESIS	CHO1|pssA->PGPT0007695	2
DIRECT_EFFECTS	PHYTOHORMONE|PLANT_SIGNAL_PRODUCTION	PLANT_SIGNAL-OTHER_TERPENOID|DERIVATE_PRODUCTION	PLANT_SIGNAL-TERPENOID_DERIVATE_METABOLISM	PLANT_SIGNAL-TERPENOID_BACKBONE_BIOSYNTHESIS	ispB->PGPT0007525	1
DIRECT_EFFECTS	PHYTOHORMONE|PLANT_SIGNAL_PRODUCTION	PLANT_SIGNAL-UBIQUINONE|COENZYME_Q_PRODUCTION	PLANT_SIGNAL-UBIQUINONE|COENZYME_Q_METABOLISM	PLANT_SIGNAL-UBIQUINONE|COENZYME_Q_BIOSYNTHESIS	ubiA->PGPT0009515	1
DIRECT_EFFECTS	PHYTOHORMONE|PLANT_SIGNAL_PRODUCTION	PLANT_SIGNAL-UBIQUINONE|COENZYME_Q_PRODUCTION	PLANT_SIGNAL-UBIQUINONE|COENZYME_Q_METABOLISM	PLANT_SIGNAL-UBIQUINONE|COENZYME_Q_BIOSYNTHESIS	ubiB|aarF->PGPT0009520	1
DIRECT_EFFECTS	PHYTOHORMONE|PLANT_SIGNAL_PRODUCTION	PLANT_SIGNAL-UBIQUINONE|COENZYME_Q_PRODUCTION	PLANT_SIGNAL-UBIQUINONE|COENZYME_Q_METABOLISM	PLANT_SIGNAL-UBIQUINONE|COENZYME_Q_BIOSYNTHESIS	ubiD->PGPT0009530	1
DIRECT_EFFECTS	PHYTOHORMONE|PLANT_SIGNAL_PRODUCTION	PLANT_SIGNAL-UBIQUINONE|COENZYME_Q_PRODUCTION	PLANT_SIGNAL-UBIQUINONE|COENZYME_Q_METABOLISM	PLANT_SIGNAL-UBIQUINONE|COENZYME_Q_BIOSYNTHESIS	ubiE->PGPT0009535	1
DIRECT_EFFECTS	PHYTOHORMONE|PLANT_SIGNAL_PRODUCTION	PLANT_SIGNAL-PHOSPHOLIPID_PRODUCTION	PLANT_SIGNAL-PHOSPOLIPID_METABOLISM	PLANT_SIGNAL-PHOSPOLIPID-CARDIOLIPIN_BIOSYNTHESIS	clsA_B|ybhO|ywiE->PGPT0007725	1
DIRECT_EFFECTS	PHYTOHORMONE|PLANT_SIGNAL_PRODUCTION	PLANT_SIGNAL-UBIQUINONE|COENZYME_Q_PRODUCTION	PLANT_SIGNAL-UBIQUINONE|COENZYME_Q_METABOLISM	PLANT_SIGNAL-UBIQUINONE|COENZYME_Q_BIOSYNTHESIS	ubiG->PGPT0009545	1
						2
DIRECT_EFFECTS	PHYTOHORMONE|PLANT_SIGNAL_PRODUCTION	PLANT_SIGNAL-UBIQUINONE|COENZYME_Q_PRODUCTION	PLANT_SIGNAL-UBIQUINONE|COENZYME_Q_METABOLISM	PLANT_SIGNAL-UBIQUINONE|COENZYME_Q_BIOSYNTHESIS	ubiX|bsdB->PGPT0009565	1
DIRECT_EFFECTS	PHYTOHORMONE|PLANT_SIGNAL_PRODUCTION	PLANT_SIGNALLING_VOLATILES	PLANT_SIGNAL-ACETOIN|2|3-BUTANEDIOL_VOLATILE_METABOLISM	PLANT_SIGNAL-ACETOIN|2|3-BUTANEDIOL_VOLATILE_BIOSYNTHESIS	aceF|pdhC->PGPT0001390	3
DIRECT_EFFECTS	PHYTOHORMONE|PLANT_SIGNAL_PRODUCTION	PLANT_SIGNALLING_VOLATILES	PLANT_SIGNAL-ACETOIN|2|3-BUTANEDIOL_VOLATILE_METABOLISM	PLANT_SIGNAL-ACETOIN|2|3-BUTANEDIOL_VOLATILE_BIOSYNTHESIS	acoA->PGPT0008230	3
						2
DIRECT_EFFECTS	PHYTOHORMONE|PLANT_SIGNAL_PRODUCTION	PLANT_SIGNALLING_VOLATILES	PLANT_SIGNAL-ACETOIN|2|3-BUTANEDIOL_VOLATILE_METABOLISM	PLANT_SIGNAL-ACETOIN|2|3-BUTANEDIOL_VOLATILE_BIOSYNTHESIS	acoB->PGPT0008235	3
						2
DIRECT_EFFECTS	PHYTOHORMONE|PLANT_SIGNAL_PRODUCTION	PLANT_SIGNALLING_VOLATILES	PLANT_SIGNAL-ACETOIN|2|3-BUTANEDIOL_VOLATILE_METABOLISM	PLANT_SIGNAL-ACETOIN|2|3-BUTANEDIOL_VOLATILE_BIOSYNTHESIS	acuB->PGPT0008220	2
						3
DIRECT_EFFECTS	PHYTOHORMONE|PLANT_SIGNAL_PRODUCTION	PLANT_SIGNALLING_VOLATILES	PLANT_SIGNAL-ACETOIN|2|3-BUTANEDIOL_VOLATILE_METABOLISM	PLANT_SIGNAL-ACETOIN|2|3-BUTANEDIOL_VOLATILE_BIOSYNTHESIS	acuC->PGPT0008225	1
DIRECT_EFFECTS	PHYTOHORMONE|PLANT_SIGNAL_PRODUCTION	PLANT_SIGNALLING_VOLATILES	PLANT_SIGNAL-ACETOIN|2|3-BUTANEDIOL_VOLATILE_METABOLISM	PLANT_SIGNAL-ACETOIN|2|3-BUTANEDIOL_VOLATILE_BIOSYNTHESIS	budB|ilvK|alsS|ilvB|ilvG|ilvI->PGPT0008185	3
						4
DIRECT_EFFECTS	PHYTOHORMONE|PLANT_SIGNAL_PRODUCTION	PLANT_SIGNALLING_VOLATILES	PLANT_SIGNAL-ACETOIN|2|3-BUTANEDIOL_VOLATILE_METABOLISM	PLANT_SIGNAL-ACETOIN|2|3-BUTANEDIOL_VOLATILE_BIOSYNTHESIS	budC->PGPT0008190	2
						3
DIRECT_EFFECTS	PHYTOHORMONE|PLANT_SIGNAL_PRODUCTION	PLANT_SIGNALLING_VOLATILES	PLANT_SIGNAL-ACETOIN|2|3-BUTANEDIOL_VOLATILE_METABOLISM	PLANT_SIGNAL-ACETOIN|2|3-BUTANEDIOL_VOLATILE_BIOSYNTHESIS	butB->PGPT0008200	1
DIRECT_EFFECTS	PHYTOHORMONE|PLANT_SIGNAL_PRODUCTION	PLANT_SIGNALLING_VOLATILES	PLANT_SIGNAL-ACETOIN|2|3-BUTANEDIOL_VOLATILE_METABOLISM	PLANT_SIGNAL-ACETOIN|2|3-BUTANEDIOL_VOLATILE_BIOSYNTHESIS	ilvH|ilvN->PGPT0008205	1
DIRECT_EFFECTS	PHYTOHORMONE|PLANT_SIGNAL_PRODUCTION	PLANT_SIGNALLING_VOLATILES	PLANT_SIGNAL-ACETOIN|2|3-BUTANEDIOL_VOLATILE_METABOLISM	PLANT_SIGNAL-ACETOIN|2|3-BUTANEDIOL_VOLATILE_BIOSYNTHESIS	lpd|pdhD->PGPT0001380	1
DIRECT_EFFECTS	PHYTOHORMONE|PLANT_SIGNAL_PRODUCTION	PLANT_SIGNALLING_VOLATILES	PLANT_SIGNAL-HYDROXYACETON_VOLATILE_METABOLISM	PLANT_SIGNAL-HYDROXYACETON_VOLATILE_BIOSYNTHESIS	ydjG->PGPT0008280	1
DIRECT_EFFECTS	PHYTOHORMONE|PLANT_SIGNAL_PRODUCTION	PLANT_SIGNALLING_VOLATILES	PLANT_SIGNAL-HYDROXYACETON_VOLATILE_METABOLISM	PLANT_SIGNAL-HYDROXYACETON_VOLATILE_BIOSYNTHESIS	yghZ->PGPT0008285	1
DIRECT_EFFECTS	PHYTOHORMONE|PLANT_SIGNAL_PRODUCTION	PLANT_SIGNALLING_VOLATILES	PLANT_SIGNAL-SULFURIC_VOLATILE_METABOLISM	PLANT_SIGNAL-H2S-VOLATILE_PATHWAY	cbs->PGPT0020005	1
DIRECT_EFFECTS	PHYTOHORMONE|PLANT_SIGNAL_PRODUCTION	PLANT_SIGNALLING_VOLATILES	PLANT_SIGNAL-SULFURIC_VOLATILE_METABOLISM	PLANT_SIGNAL-H2S-VOLATILE_PATHWAY	cysD->PGPT0002405	1
DIRECT_EFFECTS	PHYTOHORMONE|PLANT_SIGNAL_PRODUCTION	PLANT_SIGNALLING_VOLATILES	PLANT_SIGNAL-SULFURIC_VOLATILE_METABOLISM	PLANT_SIGNAL-H2S-VOLATILE_PATHWAY	cysH->PGPT0002785	1
DIRECT_EFFECTS	PHYTOHORMONE|PLANT_SIGNAL_PRODUCTION	PLANT_SIGNALLING_VOLATILES	PLANT_SIGNAL-SULFURIC_VOLATILE_METABOLISM	PLANT_SIGNAL-H2S-VOLATILE_PATHWAY	cysK->PGPT0002810	1
						2
DIRECT_EFFECTS	PHYTOHORMONE|PLANT_SIGNAL_PRODUCTION	PLANT_SIGNALLING_VOLATILES	PLANT_SIGNAL-SULFURIC_VOLATILE_METABOLISM	PLANT_SIGNAL-H2S-VOLATILE_PATHWAY	cysK2->PGPT0002815	1
DIRECT_EFFECTS	PHYTOHORMONE|PLANT_SIGNAL_PRODUCTION	PLANT_SIGNALLING_VOLATILES	PLANT_SIGNAL-SULFURIC_VOLATILE_METABOLISM	PLANT_SIGNAL-H2S-VOLATILE_PATHWAY	cysNC->PGPT0002395	1
DIRECT_EFFECTS	PHYTOHORMONE|PLANT_SIGNAL_PRODUCTION	PLANT_SIGNALLING_VOLATILES	PLANT_SIGNAL-SULFURIC_VOLATILE_METABOLISM	PLANT_SIGNAL-H2S-VOLATILE_PATHWAY	cysQ->PGPT0002975	1
DIRECT_EFFECTS	PHYTOHORMONE|PLANT_SIGNAL_PRODUCTION	PLANT_SIGNALLING_VOLATILES	PLANT_SIGNAL-SULFURIC_VOLATILE_METABOLISM	PLANT_SIGNAL-H2S-VOLATILE_PATHWAY	cysS->PGPT0002985	2
DIRECT_EFFECTS	PHYTOHORMONE|PLANT_SIGNAL_PRODUCTION	PLANT_SIGNALLING_VOLATILES	PLANT_SIGNAL-SULFURIC_VOLATILE_METABOLISM	PLANT_SIGNAL-H2S-VOLATILE_PATHWAY	cysZ->PGPT0003010	1
DIRECT_EFFECTS	PHYTOHORMONE|PLANT_SIGNAL_PRODUCTION	PLANT_SIGNALLING_VOLATILES	PLANT_SIGNAL-SULFURIC_VOLATILE_METABOLISM	PLANT_SIGNAL-H2S-VOLATILE_PATHWAY	metB|met|cysA->PGPT0001980	2
DIRECT_EFFECTS	PHYTOHORMONE|PLANT_SIGNAL_PRODUCTION	PLANT_SIGNALLING_VOLATILES	PLANT_SIGNAL-SULFURIC_VOLATILE_METABOLISM	PLANT_SIGNAL-H2S-VOLATILE_PATHWAY	sat|met3->PGPT0002410	1
DIRECT_EFFECTS	PHYTOHORMONE|PLANT_SIGNAL_PRODUCTION	PLANT_SIGNALLING_VOLATILES	PLANT_SIGNAL-SULFURIC_VOLATILE_METABOLISM	PLANT_SIGNAL-H2S-VOLATILE_PATHWAY	sir->PGPT0002825	1
DIRECT_EFFECTS	PHYTOHORMONE|PLANT_SIGNAL_PRODUCTION	PLANT_SIGNALLING_VOLATILES	PLANT_SIGNAL-VOLATILE_RELATED_METABOLISM	PLANT_SIGNAL-VOLATILE_RELATED_ALCOHOL|KETONE_PATHWAY	bdh->PGPT0008310	1
DIRECT_EFFECTS	PHYTOHORMONE|PLANT_SIGNAL_PRODUCTION	PLANT_SIGNALLING_VOLATILES	PLANT_SIGNAL-VOLATILE_RELATED_METABOLISM	PLANT_SIGNAL-VOLATILE_RELATED_ALCOHOL|KETONE_PATHWAY	hmgL->PGPT0008315	1
DIRECT_EFFECTS	PHYTOHORMONE|PLANT_SIGNAL_PRODUCTION	PLANT_SIGNALLING_VOLATILES	PLANT_SIGNAL-VOLATILE_RELATED_METABOLISM	PLANT_SIGNAL-VOLATILE_RELATED_FATTY_ACID_PATHWAY	accB|bccP->PGPT0001700	1
DIRECT_EFFECTS	PHYTOHORMONE|PLANT_SIGNAL_PRODUCTION	PLANT_SIGNALLING_VOLATILES	PLANT_SIGNAL-VOLATILE_RELATED_METABOLISM	PLANT_SIGNAL-VOLATILE_RELATED_FATTY_ACID_PATHWAY	accC->PGPT0001705	2
DIRECT_EFFECTS	PHYTOHORMONE|PLANT_SIGNAL_PRODUCTION	PLANT_SIGNALLING_VOLATILES	PLANT_SIGNAL-VOLATILE_RELATED_METABOLISM	PLANT_SIGNAL-VOLATILE_RELATED_FATTY_ACID_PATHWAY	accD->PGPT0008345	1
DIRECT_EFFECTS	PHYTOHORMONE|PLANT_SIGNAL_PRODUCTION	PLANT_SIGNALLING_VOLATILES	PLANT_SIGNAL-VOLATILE_RELATED_METABOLISM	PLANT_SIGNAL-VOLATILE_RELATED_FATTY_ACID_PATHWAY	acd->PGPT0008385	10
						15
DIRECT_EFFECTS	PHYTOHORMONE|PLANT_SIGNAL_PRODUCTION	PLANT_SIGNALLING_VOLATILES	PLANT_SIGNAL-VOLATILE_RELATED_METABOLISM	PLANT_SIGNAL-VOLATILE_RELATED_FATTY_ACID_PATHWAY	fabD|bmyD->PGPT0008350	1
DIRECT_EFFECTS	PHYTOHORMONE|PLANT_SIGNAL_PRODUCTION	PLANT_SIGNALLING_VOLATILES	PLANT_SIGNAL-VOLATILE_RELATED_METABOLISM	PLANT_SIGNAL-VOLATILE_RELATED_FATTY_ACID_PATHWAY	fabF->PGPT0008360	5
						4
DIRECT_EFFECTS	PHYTOHORMONE|PLANT_SIGNAL_PRODUCTION	PLANT_SIGNALLING_VOLATILES	PLANT_SIGNAL-VOLATILE_RELATED_METABOLISM	PLANT_SIGNAL-VOLATILE_RELATED_ALCOHOL|KETONE_PATHWAY	adh2_1->PGPT0008290	1
DIRECT_EFFECTS	PHYTOHORMONE|PLANT_SIGNAL_PRODUCTION	PLANT_SIGNALLING_VOLATILES	PLANT_SIGNAL-VOLATILE_RELATED_METABOLISM	PLANT_SIGNAL-VOLATILE_RELATED_FATTY_ACID_PATHWAY	fabH->PGPT0008355	2
						4
DIRECT_EFFECTS	PHYTOHORMONE|PLANT_SIGNAL_PRODUCTION	PLANT_SIGNALLING_VOLATILES	PLANT_SIGNAL-VOLATILE_RELATED_METABOLISM	PLANT_SIGNAL-VOLATILE_RELATED_FATTY_ACID_PATHWAY	fabI->PGPT0008370	1
DIRECT_EFFECTS	PHYTOHORMONE|PLANT_SIGNAL_PRODUCTION	PLANT_SIGNALLING_VOLATILES	PLANT_SIGNAL-VOLATILE_RELATED_METABOLISM	PLANT_SIGNAL-VOLATILE_RELATED_FATTY_ACID_PATHWAY	fadD->PGPT0008380	13
						17
DIRECT_EFFECTS	PHYTOHORMONE|PLANT_SIGNAL_PRODUCTION	PLANT_SIGNALLING_VOLATILES	PLANT_SIGNAL-VOLATILE_RELATED_METABOLISM	PLANT_SIGNAL-VOLATILE_RELATED_FATTY_ACID_PATHWAY	ymfI|fabG|efpI->PGPT0003180	16
						25
DIRECT_EFFECTS	PHYTOHORMONE|PLANT_SIGNAL_PRODUCTION	PLANT_VITAMIN_PRODUCTION	PLANT_VITAMIN-MOLYBDENUM_COFACTOR_METABOLISM	PLANT_VITAMIN-MOLYBDENUM_COFACTOR_BIOSYNTHESIS	moaA->PGPT0008410	1
DIRECT_EFFECTS	PHYTOHORMONE|PLANT_SIGNAL_PRODUCTION	PLANT_VITAMIN_PRODUCTION	PLANT_VITAMIN-MOLYBDENUM_COFACTOR_METABOLISM	PLANT_VITAMIN-MOLYBDENUM_COFACTOR_BIOSYNTHESIS	moaC_->PGPT0008405	1
DIRECT_EFFECTS	PHYTOHORMONE|PLANT_SIGNAL_PRODUCTION	PLANT_VITAMIN_PRODUCTION	PLANT_VITAMIN-MOLYBDENUM_COFACTOR_METABOLISM	PLANT_VITAMIN-MOLYBDENUM_COFACTOR_BIOSYNTHESIS	moaX->PGPT0008415	1
DIRECT_EFFECTS	PHYTOHORMONE|PLANT_SIGNAL_PRODUCTION	PLANT_VITAMIN_PRODUCTION	PLANT_VITAMIN-MOLYBDENUM_COFACTOR_METABOLISM	PLANT_VITAMIN-MOLYBDENUM_COFACTOR_BIOSYNTHESIS	moeA->PGPT0008430	3
DIRECT_EFFECTS	PHYTOHORMONE|PLANT_SIGNAL_PRODUCTION	PLANT_VITAMIN_PRODUCTION	PLANT_VITAMIN-MOLYBDENUM_COFACTOR_METABOLISM	PLANT_VITAMIN-MOLYBDENUM_COFACTOR_TRANSPORT	modA->PGPT0008435	1
DIRECT_EFFECTS	PHYTOHORMONE|PLANT_SIGNAL_PRODUCTION	PLANT_VITAMIN_PRODUCTION	PLANT_VITAMIN-MOLYBDENUM_COFACTOR_METABOLISM	PLANT_VITAMIN-MOLYBDENUM_COFACTOR_TRANSPORT	modB->PGPT0008440	1
DIRECT_EFFECTS	PHYTOHORMONE|PLANT_SIGNAL_PRODUCTION	PLANT_VITAMIN_PRODUCTION	PLANT_VITAMIN-MOLYBDENUM_COFACTOR_METABOLISM	PLANT_VITAMIN-MOLYBDENUM_COFACTOR_TRANSPORT	modC->PGPT0008445	1
DIRECT_EFFECTS	PHYTOHORMONE|PLANT_SIGNAL_PRODUCTION	PLANT_SIGNALLING_VOLATILES	PLANT_SIGNAL-VOLATILE_RELATED_METABOLISM	PLANT_SIGNAL-VOLATILE_RELATED_FATTY_ACID_PATHWAY	fadB->PGPT0008390	2
DIRECT_EFFECTS	PHYTOHORMONE|PLANT_SIGNAL_PRODUCTION	PLANT_VITAMIN_PRODUCTION	PLANT_VITAMIN_B12|COBALAMIN_METABOLISM	PLANT_VITAMIN_B12-RELATED_PROTEINS	bluB|drgA->PGPT0006810	1
DIRECT_EFFECTS	PHYTOHORMONE|PLANT_SIGNAL_PRODUCTION	PLANT_VITAMIN_PRODUCTION	PLANT_VITAMIN_B12|COBALAMIN_METABOLISM	PLANT_VITAMIN_B12|COBALAMIN_BIOSYNTHESIS	cbiA->PGPT0004605	2
						1
DIRECT_EFFECTS	PHYTOHORMONE|PLANT_SIGNAL_PRODUCTION	PLANT_VITAMIN_PRODUCTION	PLANT_VITAMIN_B12|COBALAMIN_METABOLISM	PLANT_VITAMIN_B12|COBALAMIN_BIOSYNTHESIS	cbiB|cobD->PGPT0004660	1
DIRECT_EFFECTS	PHYTOHORMONE|PLANT_SIGNAL_PRODUCTION	PLANT_VITAMIN_PRODUCTION	PLANT_VITAMIN_B12|COBALAMIN_METABOLISM	PLANT_VITAMIN_B12|COBALAMIN_BIOSYNTHESIS	cbiC->PGPT0004610	1
DIRECT_EFFECTS	PHYTOHORMONE|PLANT_SIGNAL_PRODUCTION	PLANT_VITAMIN_PRODUCTION	PLANT_VITAMIN_B12|COBALAMIN_METABOLISM	PLANT_VITAMIN_B12|COBALAMIN_BIOSYNTHESIS	cbiD->PGPT0004615	1
DIRECT_EFFECTS	PHYTOHORMONE|PLANT_SIGNAL_PRODUCTION	PLANT_VITAMIN_PRODUCTION	PLANT_VITAMIN_B12|COBALAMIN_METABOLISM	PLANT_VITAMIN_B12|COBALAMIN_BIOSYNTHESIS	cbiF->PGPT0004625	1
DIRECT_EFFECTS	PHYTOHORMONE|PLANT_SIGNAL_PRODUCTION	PLANT_VITAMIN_PRODUCTION	PLANT_VITAMIN_B12|COBALAMIN_METABOLISM	PLANT_VITAMIN_B12|COBALAMIN_BIOSYNTHESIS	cbiGH_cobJ->PGPT0009255	1
DIRECT_EFFECTS	PHYTOHORMONE|PLANT_SIGNAL_PRODUCTION	PLANT_VITAMIN_PRODUCTION	PLANT_VITAMIN_B12|COBALAMIN_METABOLISM	PLANT_VITAMIN_B12|COBALAMIN_BIOSYNTHESIS	cbiL->PGPT0004690	1
DIRECT_EFFECTS	PHYTOHORMONE|PLANT_SIGNAL_PRODUCTION	PLANT_VITAMIN_PRODUCTION	PLANT_VITAMIN_B12|COBALAMIN_METABOLISM	PLANT_VITAMIN_B12|COBALAMIN_BIOSYNTHESIS	cbiX->PGPT0009235	1
DIRECT_EFFECTS	PHYTOHORMONE|PLANT_SIGNAL_PRODUCTION	PLANT_VITAMIN_PRODUCTION	PLANT_VITAMIN_B12|COBALAMIN_METABOLISM	PLANT_VITAMIN_B12|COBALAMIN_BIOSYNTHESIS	cbiZ->PGPT0009300	1
DIRECT_EFFECTS	PHYTOHORMONE|PLANT_SIGNAL_PRODUCTION	PLANT_VITAMIN_PRODUCTION	PLANT_VITAMIN_B12|COBALAMIN_METABOLISM	PLANT_VITAMIN_B12|COBALAMIN_BIOSYNTHESIS	cobA|btuR->PGPT0004645	1
DIRECT_EFFECTS	PHYTOHORMONE|PLANT_SIGNAL_PRODUCTION	PLANT_VITAMIN_PRODUCTION	PLANT_VITAMIN_B12|COBALAMIN_METABOLISM	PLANT_VITAMIN_B12|COBALAMIN_BIOSYNTHESIS	cobF->PGPT0009265	1
DIRECT_EFFECTS	PHYTOHORMONE|PLANT_SIGNAL_PRODUCTION	PLANT_VITAMIN_PRODUCTION	PLANT_VITAMIN_B12|COBALAMIN_METABOLISM	PLANT_VITAMIN_B12|COBALAMIN_BIOSYNTHESIS	cobL->PGPT0009270	1
DIRECT_EFFECTS	PHYTOHORMONE|PLANT_SIGNAL_PRODUCTION	PLANT_VITAMIN_PRODUCTION	PLANT_VITAMIN_B12|COBALAMIN_METABOLISM	PLANT_VITAMIN_B12|COBALAMIN_BIOSYNTHESIS	cobN->PGPT0009280	1
DIRECT_EFFECTS	PHYTOHORMONE|PLANT_SIGNAL_PRODUCTION	PLANT_VITAMIN_PRODUCTION	PLANT_VITAMIN_B12|COBALAMIN_METABOLISM	PLANT_VITAMIN_B12|COBALAMIN_BIOSYNTHESIS	cobQ|cbiP->PGPT0004580	1
DIRECT_EFFECTS	PHYTOHORMONE|PLANT_SIGNAL_PRODUCTION	PLANT_VITAMIN_PRODUCTION	PLANT_VITAMIN_B12|COBALAMIN_METABOLISM	PLANT_VITAMIN_B12|COBALAMIN_BIOSYNTHESIS	cobS|cobV->PGPT0004590	1
					cobU|cobT->PGPT0004595
DIRECT_EFFECTS	PHYTOHORMONE|PLANT_SIGNAL_PRODUCTION	PLANT_VITAMIN_PRODUCTION	PLANT_VITAMIN_B12|COBALAMIN_METABOLISM	PLANT_VITAMIN_B12|COBALAMIN_BIOSYNTHESIS	rhnA_cobC->PGPT0004575	1
DIRECT_EFFECTS	PHYTOHORMONE|PLANT_SIGNAL_PRODUCTION	PLANT_VITAMIN_PRODUCTION	PLANT_VITAMIN_B12|COBALAMIN_METABOLISM	PLANT_VITAMIN_B12|COBALAMIN_BIOSYNTHESIS	cobU|cobT->PGPT0004595	2
DIRECT_EFFECTS	PHYTOHORMONE|PLANT_SIGNAL_PRODUCTION	PLANT_VITAMIN_PRODUCTION	PLANT_VITAMIN_B12|COBALAMIN_METABOLISM	PLANT_VITAMIN_B12|COBALAMIN_TRANSPORT	feuB|feuC|chuU|yfhA|hmuU|ABC_FEV_P|fatC|fatD->PGPT0003770	7
						8
DIRECT_EFFECTS	PHYTOHORMONE|PLANT_SIGNAL_PRODUCTION	PLANT_VITAMIN_PRODUCTION	PLANT_VITAMIN_B1|THIAMIN_METABOLISM	PLANT_VITAMIN_B1|THIAMIN_BIOSYNTHESIS	adk|AK->PGPT0009040	1
DIRECT_EFFECTS	PHYTOHORMONE|PLANT_SIGNAL_PRODUCTION	PLANT_VITAMIN_PRODUCTION	PLANT_VITAMIN_B1|THIAMIN_METABOLISM	PLANT_VITAMIN_B1|THIAMIN_BIOSYNTHESIS	dxs->PGPT0008960	1
DIRECT_EFFECTS	PHYTOHORMONE|PLANT_SIGNAL_PRODUCTION	PLANT_VITAMIN_PRODUCTION	PLANT_VITAMIN_B1|THIAMIN_METABOLISM	PLANT_VITAMIN_B1|THIAMIN_BIOSYNTHESIS	nifS|iscS->PGPT0000065	2
DIRECT_EFFECTS	PHYTOHORMONE|PLANT_SIGNAL_PRODUCTION	PLANT_VITAMIN_PRODUCTION	PLANT_VITAMIN_B1|THIAMIN_METABOLISM	PLANT_VITAMIN_B1|THIAMIN_BIOSYNTHESIS	rsgA|engC->PGPT0009020	2
DIRECT_EFFECTS	PHYTOHORMONE|PLANT_SIGNAL_PRODUCTION	PLANT_VITAMIN_PRODUCTION	PLANT_VITAMIN_B1|THIAMIN_METABOLISM	PLANT_VITAMIN_B1|THIAMIN_BIOSYNTHESIS	thiC->PGPT0008905	1
DIRECT_EFFECTS	PHYTOHORMONE|PLANT_SIGNAL_PRODUCTION	PLANT_VITAMIN_PRODUCTION	PLANT_VITAMIN_B1|THIAMIN_METABOLISM	PLANT_VITAMIN_B1|THIAMIN_BIOSYNTHESIS	thiD->PGPT0008915	1
DIRECT_EFFECTS	PHYTOHORMONE|PLANT_SIGNAL_PRODUCTION	PLANT_VITAMIN_PRODUCTION	PLANT_VITAMIN_B1|THIAMIN_METABOLISM	PLANT_VITAMIN_B1|THIAMIN_BIOSYNTHESIS	thiE->PGPT0008995	2
DIRECT_EFFECTS	PHYTOHORMONE|PLANT_SIGNAL_PRODUCTION	PLANT_VITAMIN_PRODUCTION	PLANT_VITAMIN_B1|THIAMIN_METABOLISM	PLANT_VITAMIN_B1|THIAMIN_BIOSYNTHESIS	thiG->PGPT0008965	1
						2
DIRECT_EFFECTS	PHYTOHORMONE|PLANT_SIGNAL_PRODUCTION	PLANT_VITAMIN_PRODUCTION	PLANT_VITAMIN_B1|THIAMIN_METABOLISM	PLANT_VITAMIN_B1|THIAMIN_BIOSYNTHESIS	thiL->PGPT0009010	1
DIRECT_EFFECTS	PHYTOHORMONE|PLANT_SIGNAL_PRODUCTION	PLANT_VITAMIN_PRODUCTION	PLANT_VITAMIN_B1|THIAMIN_METABOLISM	PLANT_VITAMIN_B1|THIAMIN_BIOSYNTHESIS	thiO->PGPT0008955	1
DIRECT_EFFECTS	PHYTOHORMONE|PLANT_SIGNAL_PRODUCTION	PLANT_VITAMIN_PRODUCTION	PLANT_VITAMIN_B2|RIBOFLAVIN_METABOLISM	PLANT_VITAMIN_B2|RIBOFLAVIN_BIOSYNTHESIS	RIB7|arfC->PGPT0008560	2
						1
DIRECT_EFFECTS	PHYTOHORMONE|PLANT_SIGNAL_PRODUCTION	PLANT_VITAMIN_PRODUCTION	PLANT_VITAMIN_B2|RIBOFLAVIN_METABOLISM	PLANT_VITAMIN_B2|RIBOFLAVIN_BIOSYNTHESIS	nfrA2|ycnD->PGPT0000295	1
DIRECT_EFFECTS	PHYTOHORMONE|PLANT_SIGNAL_PRODUCTION	PLANT_VITAMIN_PRODUCTION	PLANT_VITAMIN_B2|RIBOFLAVIN_METABOLISM	PLANT_VITAMIN_B2|RIBOFLAVIN_BIOSYNTHESIS	ribA->PGPT0007985	1
DIRECT_EFFECTS	PHYTOHORMONE|PLANT_SIGNAL_PRODUCTION	PLANT_VITAMIN_PRODUCTION	PLANT_VITAMIN_B2|RIBOFLAVIN_METABOLISM	PLANT_VITAMIN_B2|RIBOFLAVIN_BIOSYNTHESIS	bluB|drgA->PGPT0006810	1
DIRECT_EFFECTS	PHYTOHORMONE|PLANT_SIGNAL_PRODUCTION	PLANT_VITAMIN_PRODUCTION	PLANT_VITAMIN_B2|RIBOFLAVIN_METABOLISM	PLANT_VITAMIN_B2|RIBOFLAVIN_BIOSYNTHESIS	ribBA->PGPT0007990	1
DIRECT_EFFECTS	PHYTOHORMONE|PLANT_SIGNAL_PRODUCTION	PLANT_VITAMIN_PRODUCTION	PLANT_VITAMIN_B2|RIBOFLAVIN_METABOLISM	PLANT_VITAMIN_B2|RIBOFLAVIN_BIOSYNTHESIS	ribD->PGPT0008555	2
						3
DIRECT_EFFECTS	PHYTOHORMONE|PLANT_SIGNAL_PRODUCTION	PLANT_VITAMIN_PRODUCTION	PLANT_VITAMIN_B2|RIBOFLAVIN_METABOLISM	PLANT_VITAMIN_B2|RIBOFLAVIN_BIOSYNTHESIS	ribE|RIB5|ribC->PGPT0008610	1
DIRECT_EFFECTS	PHYTOHORMONE|PLANT_SIGNAL_PRODUCTION	PLANT_VITAMIN_PRODUCTION	PLANT_VITAMIN_B2|RIBOFLAVIN_METABOLISM	PLANT_VITAMIN_B2|RIBOFLAVIN_BIOSYNTHESIS	ribF->PGPT0008625	1
DIRECT_EFFECTS	PHYTOHORMONE|PLANT_SIGNAL_PRODUCTION	PLANT_VITAMIN_PRODUCTION	PLANT_VITAMIN_B2|RIBOFLAVIN_METABOLISM	PLANT_VITAMIN_B2|RIBOFLAVIN_BIOSYNTHESIS	ribH|RIB4->PGPT0008605	1
DIRECT_EFFECTS	PHYTOHORMONE|PLANT_SIGNAL_PRODUCTION	PLANT_VITAMIN_PRODUCTION	PLANT_VITAMIN_B2|RIBOFLAVIN_METABOLISM	PLANT_VITAMIN_B2|RIBOFLAVIN_BIOSYNTHESIS	ribL->PGPT0008670	1
DIRECT_EFFECTS	PHYTOHORMONE|PLANT_SIGNAL_PRODUCTION	PLANT_VITAMIN_PRODUCTION	PLANT_VITAMIN_B2|RIBOFLAVIN_METABOLISM	PLANT_VITAMIN_B2|RIBOFLAVIN_BIOSYNTHESIS	ssuE->PGPT0003045	1
DIRECT_EFFECTS	PHYTOHORMONE|PLANT_SIGNAL_PRODUCTION	PLANT_VITAMIN_PRODUCTION	PLANT_VITAMIN_B2|RIBOFLAVIN_METABOLISM	PLANT_VITAMIN_B2|RIBOFLAVIN_BIOSYNTHESIS	tgnA->PGPT0000905	1
DIRECT_EFFECTS	PHYTOHORMONE|PLANT_SIGNAL_PRODUCTION	PLANT_VITAMIN_PRODUCTION	PLANT_VITAMIN_B2|RIBOFLAVIN_METABOLISM	PLANT_VITAMIN_B2|RIBOFLAVIN_BIOSYNTHESIS	ycsE|yitU|ywtE->PGPT0008595	1
DIRECT_EFFECTS	PHYTOHORMONE|PLANT_SIGNAL_PRODUCTION	PLANT_VITAMIN_PRODUCTION	PLANT_VITAMIN_B2|RIBOFLAVIN_METABOLISM	PLANT_VITAMIN_B2|RIBOFLAVIN_BIOSYNTHESIS	yigB->PGPT0008585	1
DIRECT_EFFECTS	PHYTOHORMONE|PLANT_SIGNAL_PRODUCTION	PLANT_VITAMIN_PRODUCTION	PLANT_VITAMIN_B5|PANTOTHENIC_ACID|CO_FACTOR_METABOLISM	PLANT_VITAMIN_B5|PANTOTHENIC_ACID|CO_FACTOR_BIOSYNTHESIS	LYS5|acpT->PGPT0008845	2
						1
DIRECT_EFFECTS	PHYTOHORMONE|PLANT_SIGNAL_PRODUCTION	PLANT_VITAMIN_PRODUCTION	PLANT_VITAMIN_B5|PANTOTHENIC_ACID|CO_FACTOR_METABOLISM	PLANT_VITAMIN_B5|PANTOTHENIC_ACID|CO_FACTOR_BIOSYNTHESIS	PPCDC|coaC->PGPT0008810	2
						1
DIRECT_EFFECTS	PHYTOHORMONE|PLANT_SIGNAL_PRODUCTION	PLANT_VITAMIN_PRODUCTION	PLANT_VITAMIN_B5|PANTOTHENIC_ACID|CO_FACTOR_METABOLISM	PLANT_VITAMIN_B5|PANTOTHENIC_ACID|CO_FACTOR_BIOSYNTHESIS	UPB1_like|pydC->PGPT0008885	1
DIRECT_EFFECTS	PHYTOHORMONE|PLANT_SIGNAL_PRODUCTION	PLANT_VITAMIN_PRODUCTION	PLANT_VITAMIN_B5|PANTOTHENIC_ACID|CO_FACTOR_METABOLISM	PLANT_VITAMIN_B5|PANTOTHENIC_ACID|CO_FACTOR_BIOSYNTHESIS	acpS->PGPT0008840	1
DIRECT_EFFECTS	PHYTOHORMONE|PLANT_SIGNAL_PRODUCTION	PLANT_VITAMIN_PRODUCTION	PLANT_VITAMIN_B5|PANTOTHENIC_ACID|CO_FACTOR_METABOLISM	PLANT_VITAMIN_B5|PANTOTHENIC_ACID|CO_FACTOR_BIOSYNTHESIS	budB|ilvK|alsS|ilvB|ilvG|ilvI->PGPT0008185	3
						4
DIRECT_EFFECTS	PHYTOHORMONE|PLANT_SIGNAL_PRODUCTION	PLANT_VITAMIN_PRODUCTION	PLANT_VITAMIN_B5|PANTOTHENIC_ACID|CO_FACTOR_METABOLISM	PLANT_VITAMIN_B5|PANTOTHENIC_ACID|CO_FACTOR_BIOSYNTHESIS	coaBC|dfp->PGPT0008815	1
DIRECT_EFFECTS	PHYTOHORMONE|PLANT_SIGNAL_PRODUCTION	PLANT_VITAMIN_PRODUCTION	PLANT_VITAMIN_B5|PANTOTHENIC_ACID|CO_FACTOR_METABOLISM	PLANT_VITAMIN_B5|PANTOTHENIC_ACID|CO_FACTOR_BIOSYNTHESIS	coaD|kdtB->PGPT0008825	1
						2
DIRECT_EFFECTS	PHYTOHORMONE|PLANT_SIGNAL_PRODUCTION	PLANT_VITAMIN_PRODUCTION	PLANT_VITAMIN_B5|PANTOTHENIC_ACID|CO_FACTOR_METABOLISM	PLANT_VITAMIN_B5|PANTOTHENIC_ACID|CO_FACTOR_BIOSYNTHESIS	coaE->PGPT0008835	1
DIRECT_EFFECTS	PHYTOHORMONE|PLANT_SIGNAL_PRODUCTION	PLANT_VITAMIN_PRODUCTION	PLANT_VITAMIN_B5|PANTOTHENIC_ACID|CO_FACTOR_METABOLISM	PLANT_VITAMIN_B5|PANTOTHENIC_ACID|CO_FACTOR_BIOSYNTHESIS	ilvC->PGPT0008735	1
DIRECT_EFFECTS	PHYTOHORMONE|PLANT_SIGNAL_PRODUCTION	PLANT_VITAMIN_PRODUCTION	PLANT_VITAMIN_B5|PANTOTHENIC_ACID|CO_FACTOR_METABOLISM	PLANT_VITAMIN_B5|PANTOTHENIC_ACID|CO_FACTOR_BIOSYNTHESIS	ilvD->PGPT0001875	1
DIRECT_EFFECTS	PHYTOHORMONE|PLANT_SIGNAL_PRODUCTION	PLANT_VITAMIN_PRODUCTION	PLANT_VITAMIN_B5|PANTOTHENIC_ACID|CO_FACTOR_METABOLISM	PLANT_VITAMIN_B5|PANTOTHENIC_ACID|CO_FACTOR_BIOSYNTHESIS	ilvE->PGPT0008860	1
DIRECT_EFFECTS	PHYTOHORMONE|PLANT_SIGNAL_PRODUCTION	PLANT_VITAMIN_PRODUCTION	PLANT_VITAMIN_B5|PANTOTHENIC_ACID|CO_FACTOR_METABOLISM	PLANT_VITAMIN_B5|PANTOTHENIC_ACID|CO_FACTOR_BIOSYNTHESIS	ilvH|ilvN->PGPT0008205	1
DIRECT_EFFECTS	PHYTOHORMONE|PLANT_SIGNAL_PRODUCTION	PLANT_VITAMIN_PRODUCTION	PLANT_VITAMIN_B5|PANTOTHENIC_ACID|CO_FACTOR_METABOLISM	PLANT_VITAMIN_B5|PANTOTHENIC_ACID|CO_FACTOR_BIOSYNTHESIS	mfnA|adc->PGPT0008895	1
DIRECT_EFFECTS	PHYTOHORMONE|PLANT_SIGNAL_PRODUCTION	PLANT_VITAMIN_PRODUCTION	PLANT_VITAMIN_B5|PANTOTHENIC_ACID|CO_FACTOR_METABOLISM	PLANT_VITAMIN_B5|PANTOTHENIC_ACID|CO_FACTOR_BIOSYNTHESIS	panB->PGPT0008740	1
DIRECT_EFFECTS	PHYTOHORMONE|PLANT_SIGNAL_PRODUCTION	PLANT_VITAMIN_PRODUCTION	PLANT_VITAMIN_B5|PANTOTHENIC_ACID|CO_FACTOR_METABOLISM	PLANT_VITAMIN_B5|PANTOTHENIC_ACID|CO_FACTOR_BIOSYNTHESIS	panC->PGPT0008750	1
DIRECT_EFFECTS	PHYTOHORMONE|PLANT_SIGNAL_PRODUCTION	PLANT_VITAMIN_PRODUCTION	PLANT_VITAMIN_B5|PANTOTHENIC_ACID|CO_FACTOR_METABOLISM	PLANT_VITAMIN_B5|PANTOTHENIC_ACID|CO_FACTOR_BIOSYNTHESIS	panD->PGPT0008890	1
						2
DIRECT_EFFECTS	PHYTOHORMONE|PLANT_SIGNAL_PRODUCTION	PLANT_VITAMIN_PRODUCTION	PLANT_VITAMIN_B6|PYRIDOXINE|PYRIDOXAL|PYRIDOXAMINE_METABOLISM	PLANT_VITAMIN_B6|PYRIDOXINE|PYRIDOXAL|PYRIDOXAMINE_BIOSYNTHESIS	pdxA->PGPT0009165	1
DIRECT_EFFECTS	PHYTOHORMONE|PLANT_SIGNAL_PRODUCTION	PLANT_VITAMIN_PRODUCTION	PLANT_VITAMIN_B6|PYRIDOXINE|PYRIDOXAL|PYRIDOXAMINE_METABOLISM	PLANT_VITAMIN_B6|PYRIDOXINE|PYRIDOXAL|PYRIDOXAMINE_BIOSYNTHESIS	pdxH->PGPT0009115	1
DIRECT_EFFECTS	PHYTOHORMONE|PLANT_SIGNAL_PRODUCTION	PLANT_VITAMIN_PRODUCTION	PLANT_VITAMIN_B6|PYRIDOXINE|PYRIDOXAL|PYRIDOXAMINE_METABOLISM	PLANT_VITAMIN_B6|PYRIDOXINE|PYRIDOXAL|PYRIDOXAMINE_BIOSYNTHESIS	pdxS|pdx1|yaaD->PGPT0009180	1
DIRECT_EFFECTS	PHYTOHORMONE|PLANT_SIGNAL_PRODUCTION	PLANT_VITAMIN_PRODUCTION	PLANT_VITAMIN_B6|PYRIDOXINE|PYRIDOXAL|PYRIDOXAMINE_METABOLISM	PLANT_VITAMIN_B6|PYRIDOXINE|PYRIDOXAL|PYRIDOXAMINE_BIOSYNTHESIS	pdxT|pdx2|yaaE->PGPT0009185	1
DIRECT_EFFECTS	PHYTOHORMONE|PLANT_SIGNAL_PRODUCTION	PLANT_VITAMIN_PRODUCTION	PLANT_VITAMIN_B6|PYRIDOXINE|PYRIDOXAL|PYRIDOXAMINE_METABOLISM	PLANT_VITAMIN_B6|PYRIDOXINE|PYRIDOXAL|PYRIDOXAMINE_BIOSYNTHESIS	serA->PGPT0009155	3
						2
DIRECT_EFFECTS	PHYTOHORMONE|PLANT_SIGNAL_PRODUCTION	PLANT_VITAMIN_PRODUCTION	PLANT_VITAMIN_B6|PYRIDOXINE|PYRIDOXAL|PYRIDOXAMINE_METABOLISM	PLANT_VITAMIN_B6|PYRIDOXINE|PYRIDOXAL|PYRIDOXAMINE_BIOSYNTHESIS	serC|pdxF->PGPT0009160	1
DIRECT_EFFECTS	PHYTOHORMONE|PLANT_SIGNAL_PRODUCTION	PLANT_VITAMIN_PRODUCTION	PLANT_VITAMIN_B6|PYRIDOXINE|PYRIDOXAL|PYRIDOXAMINE_METABOLISM	PLANT_VITAMIN_B6|PYRIDOXINE|PYRIDOXAL|PYRIDOXAMINE_BIOSYNTHESIS	thrC->PGPT0009175	3
DIRECT_EFFECTS	PHYTOHORMONE|PLANT_SIGNAL_PRODUCTION	PLANT_VITAMIN_PRODUCTION	PLANT_VITAMIN_B6|PYRIDOXINE|PYRIDOXAL|PYRIDOXAMINE_METABOLISM	PLANT_VITAMIN_B6|PYRIDOXINE|PYRIDOXAL|PYRIDOXAMINE_BIOSYNTHESIS	ydbC->PGPT0009140	4
						2
DIRECT_EFFECTS	PHYTOHORMONE|PLANT_SIGNAL_PRODUCTION	PLANT_VITAMIN_PRODUCTION	PLANT_VITAMIN_B9|FOLATE_METABOLISM	PLANT_VITAMIN_B9|FOLATE_BIOSYNTHESIS	GTP_cyclohydrolase_I->PGPT0007885	1
DIRECT_EFFECTS	PHYTOHORMONE|PLANT_SIGNAL_PRODUCTION	PLANT_VITAMIN_PRODUCTION	PLANT_VITAMIN_B9|FOLATE_METABOLISM	PLANT_VITAMIN_B9|FOLATE_BIOSYNTHESIS	fmt->PGPT0008125	2
DIRECT_EFFECTS	PHYTOHORMONE|PLANT_SIGNAL_PRODUCTION	PLANT_VITAMIN_PRODUCTION	PLANT_VITAMIN_B9|FOLATE_METABOLISM	PLANT_VITAMIN_B9|FOLATE_BIOSYNTHESIS	folB->PGPT0007905	1
DIRECT_EFFECTS	PHYTOHORMONE|PLANT_SIGNAL_PRODUCTION	PLANT_VITAMIN_PRODUCTION	PLANT_VITAMIN_B9|FOLATE_METABOLISM	PLANT_VITAMIN_B9|FOLATE_BIOSYNTHESIS	folC->PGPT0007975	1
DIRECT_EFFECTS	PHYTOHORMONE|PLANT_SIGNAL_PRODUCTION	PLANT_VITAMIN_PRODUCTION	PLANT_VITAMIN_B9|FOLATE_METABOLISM	PLANT_VITAMIN_B9|FOLATE_BIOSYNTHESIS	folD->PGPT0008075	2
DIRECT_EFFECTS	PHYTOHORMONE|PLANT_SIGNAL_PRODUCTION	PLANT_VITAMIN_PRODUCTION	PLANT_VITAMIN_B9|FOLATE_METABOLISM	PLANT_VITAMIN_B9|FOLATE_BIOSYNTHESIS	folE->PGPT0007875	1
DIRECT_EFFECTS	PHYTOHORMONE|PLANT_SIGNAL_PRODUCTION	PLANT_VITAMIN_PRODUCTION	PLANT_VITAMIN_B9|FOLATE_METABOLISM	PLANT_VITAMIN_B9|FOLATE_BIOSYNTHESIS	folK->PGPT0007910	1
DIRECT_EFFECTS	PHYTOHORMONE|PLANT_SIGNAL_PRODUCTION	PLANT_VITAMIN_PRODUCTION	PLANT_VITAMIN_B9|FOLATE_METABOLISM	PLANT_VITAMIN_B9|FOLATE_BIOSYNTHESIS	folP->PGPT0007915	2
DIRECT_EFFECTS	PHYTOHORMONE|PLANT_SIGNAL_PRODUCTION	PLANT_VITAMIN_PRODUCTION	PLANT_VITAMIN_B9|FOLATE_METABOLISM	PLANT_VITAMIN_B9|FOLATE_BIOSYNTHESIS	gcvT->PGPT0008130	2
DIRECT_EFFECTS	PHYTOHORMONE|PLANT_SIGNAL_PRODUCTION	PLANT_VITAMIN_PRODUCTION	PLANT_VITAMIN_B9|FOLATE_METABOLISM	PLANT_VITAMIN_B9|FOLATE_BIOSYNTHESIS	glyA->PGPT0008090	2
DIRECT_EFFECTS	PHYTOHORMONE|PLANT_SIGNAL_PRODUCTION	PLANT_VITAMIN_PRODUCTION	PLANT_VITAMIN_B9|FOLATE_METABOLISM	PLANT_VITAMIN_B9|FOLATE_BIOSYNTHESIS	metF->PGPT0008160	1
DIRECT_EFFECTS	PHYTOHORMONE|PLANT_SIGNAL_PRODUCTION	PLANT_VITAMIN_PRODUCTION	PLANT_VITAMIN_B9|FOLATE_METABOLISM	PLANT_VITAMIN_B9|FOLATE_BIOSYNTHESIS	metH->PGPT0008135	1
DIRECT_EFFECTS	PHYTOHORMONE|PLANT_SIGNAL_PRODUCTION	PLANT_VITAMIN_PRODUCTION	PLANT_VITAMIN_B9|FOLATE_METABOLISM	PLANT_VITAMIN_B9|FOLATE_BIOSYNTHESIS	pabA->PGPT0008000	1
DIRECT_EFFECTS	PHYTOHORMONE|PLANT_SIGNAL_PRODUCTION	PLANT_VITAMIN_PRODUCTION	PLANT_VITAMIN_B9|FOLATE_METABOLISM	PLANT_VITAMIN_B9|FOLATE_BIOSYNTHESIS	pabB->PGPT0008005	1
DIRECT_EFFECTS	PHYTOHORMONE|PLANT_SIGNAL_PRODUCTION	PLANT_VITAMIN_PRODUCTION	PLANT_VITAMIN_B9|FOLATE_METABOLISM	PLANT_VITAMIN_B9|FOLATE_BIOSYNTHESIS	pabC->PGPT0008020	1
DIRECT_EFFECTS	PHYTOHORMONE|PLANT_SIGNAL_PRODUCTION	PLANT_VITAMIN_PRODUCTION	PLANT_VITAMIN_B9|FOLATE_METABOLISM	PLANT_VITAMIN_B9|FOLATE_BIOSYNTHESIS	purH->PGPT0008110	1
DIRECT_EFFECTS	PHYTOHORMONE|PLANT_SIGNAL_PRODUCTION	PLANT_VITAMIN_PRODUCTION	PLANT_VITAMIN_B9|FOLATE_METABOLISM	PLANT_VITAMIN_B9|FOLATE_BIOSYNTHESIS	purN->PGPT0008095	1
DIRECT_EFFECTS	PHYTOHORMONE|PLANT_SIGNAL_PRODUCTION	PLANT_VITAMIN_PRODUCTION	PLANT_VITAMIN_B9|FOLATE_METABOLISM	PLANT_VITAMIN_B9|FOLATE_BIOSYNTHESIS	ribA->PGPT0007985	1
DIRECT_EFFECTS	PHYTOHORMONE|PLANT_SIGNAL_PRODUCTION	PLANT_VITAMIN_PRODUCTION	PLANT_VITAMIN_B9|FOLATE_METABOLISM	PLANT_VITAMIN_B9|FOLATE_BIOSYNTHESIS	ribBA->PGPT0007990	1
DIRECT_EFFECTS	PHYTOHORMONE|PLANT_SIGNAL_PRODUCTION	PLANT_VITAMIN_PRODUCTION	PLANT_VITAMIN_B9|FOLATE_METABOLISM	PLANT_VITAMIN_B9|FOLATE_BIOSYNTHESIS	thyX|thy1->PGPT0008150	1
DIRECT_EFFECTS	PHYTOHORMONE|PLANT_SIGNAL_PRODUCTION	PLANT_VITAMIN_PRODUCTION	PLANT_VITAMIN_B9|FOLATE_METABOLISM	PLANT_VITAMIN_B9|FOLATE_BIOSYNTHESIS	ygfA|fthC|yqgN|folN->PGPT0008170	1
DIRECT_EFFECTS	PHYTOHORMONE|PLANT_SIGNAL_PRODUCTION	PLANT_VITAMIN_PRODUCTION	PLANT_VITAMIN_C|ASCORBIC_ACID_METABOLISM	PLANT_VITAMIN_C|ASCORBIC_ACID_BIOSYNTHESIS	GULO_like->PGPT0009350	2
						3
DIRECT_EFFECTS	PHYTOHORMONE|PLANT_SIGNAL_PRODUCTION	PLANT_VITAMIN_PRODUCTION	PLANT_VITAMIN_C|ASCORBIC_ACID_METABOLISM	PLANT_VITAMIN_C|ASCORBIC_ACID_BIOSYNTHESIS	dkgA->PGPT0001320	1
DIRECT_EFFECTS	PHYTOHORMONE|PLANT_SIGNAL_PRODUCTION	PLANT_VITAMIN_PRODUCTION	PLANT_VITAMIN_E_METABOLISM	PLANT_VITAMIN_E_BIOSYNTHESIS	hppD->PGPT0009480	1
DIRECT_EFFECTS	PHYTOHORMONE|PLANT_SIGNAL_PRODUCTION	PLANT_VITAMIN_PRODUCTION	PLANT_VITAMIN_K_METABOLISM	PLANT_VITAMIN_K_BIOSYNTHESIS	menC->PGPT0009375	1
DIRECT_EFFECTS	PHYTOHORMONE|PLANT_SIGNAL_PRODUCTION	PLANT_VITAMIN_PRODUCTION	PLANT_VITAMIN_K_METABOLISM	PLANT_VITAMIN_K_BIOSYNTHESIS	menI|ydiI|ydiL|ydiI|ybdB->PGPT0001845	1
DIRECT_EFFECTS	PHYTOHORMONE|PLANT_SIGNAL_PRODUCTION	PLANT_VITAMIN_PRODUCTION	PLANT_VITAMIN_K_METABOLISM	PLANT_VITAMIN_K_BIOSYNTHESIS	mqnA->PGPT0009415	1
DIRECT_EFFECTS	PHYTOHORMONE|PLANT_SIGNAL_PRODUCTION	PLANT_VITAMIN_PRODUCTION	PLANT_VITAMIN_K_METABOLISM	PLANT_VITAMIN_K_BIOSYNTHESIS	mqnB->PGPT0009435	1
DIRECT_EFFECTS	PHYTOHORMONE|PLANT_SIGNAL_PRODUCTION	PLANT_VITAMIN_PRODUCTION	PLANT_VITAMIN_K_METABOLISM	PLANT_VITAMIN_K_BIOSYNTHESIS	mqnC->PGPT0009445	1
DIRECT_EFFECTS	PHYTOHORMONE|PLANT_SIGNAL_PRODUCTION	PLANT_VITAMIN_PRODUCTION	PLANT_VITAMIN_K_METABOLISM	PLANT_VITAMIN_K_BIOSYNTHESIS	mqnD->PGPT0009450	1
DIRECT_EFFECTS	PHYTOHORMONE|PLANT_SIGNAL_PRODUCTION	PLANT_VITAMIN_PRODUCTION	PLANT_VITAMIN_K_METABOLISM	PLANT_VITAMIN_K_BIOSYNTHESIS	mqnE->PGPT0009420	1
DIRECT_EFFECTS	PHYTOHORMONE|PLANT_SIGNAL_PRODUCTION	PLANT_VITAMIN_PRODUCTION	PLANT_VITAMIN_K_METABOLISM	PLANT_VITAMIN_K_BIOSYNTHESIS	qorB->PGPT0009465	1
						4
DIRECT_EFFECTS	PHYTOHORMONE|PLANT_SIGNAL_PRODUCTION	PLANT_VITAMIN_PRODUCTION	PLANT_VITAMIN_K_METABOLISM	PLANT_VITAMIN_K_BIOSYNTHESIS	wrbA->PGPT0009460	1
						2
DIRECT_EFFECTS	PHYTOHORMONE|PLANT_SIGNAL_PRODUCTION	PLANT_VITAMIN_PRODUCTION	PLANT_VITAMIN_RELATED_HEME_METABOLISM	PLANT_VITAMIN-HEME|SIRO-BIOSYNTHESIS	cobA_hemD->PGPT0003670	1
DIRECT_EFFECTS	PHYTOHORMONE|PLANT_SIGNAL_PRODUCTION	PLANT_VITAMIN_PRODUCTION	PLANT_VITAMIN_RELATED_HEME_METABOLISM	PLANT_VITAMIN-HEME|SIRO-BIOSYNTHESIS	ctaA->PGPT0008525	1
DIRECT_EFFECTS	PHYTOHORMONE|PLANT_SIGNAL_PRODUCTION	PLANT_VITAMIN_PRODUCTION	PLANT_VITAMIN_RELATED_HEME_METABOLISM	PLANT_VITAMIN-HEME|SIRO-BIOSYNTHESIS	ctaB|cyoE->PGPT0008520	2
DIRECT_EFFECTS	PHYTOHORMONE|PLANT_SIGNAL_PRODUCTION	PLANT_VITAMIN_PRODUCTION	PLANT_VITAMIN_RELATED_HEME_METABOLISM	PLANT_VITAMIN-HEME|SIRO-BIOSYNTHESIS	cysG->PGPT0003690	1
DIRECT_EFFECTS	PHYTOHORMONE|PLANT_SIGNAL_PRODUCTION	PLANT_VITAMIN_PRODUCTION	PLANT_VITAMIN_RELATED_HEME_METABOLISM	PLANT_VITAMIN-HEME|SIRO-BIOSYNTHESIS	gltX->PGPT0008460	1
DIRECT_EFFECTS	PHYTOHORMONE|PLANT_SIGNAL_PRODUCTION	PLANT_VITAMIN_PRODUCTION	PLANT_VITAMIN_RELATED_HEME_METABOLISM	PLANT_VITAMIN-HEME|SIRO-BIOSYNTHESIS	hemA->PGPT0003650	1
DIRECT_EFFECTS	PHYTOHORMONE|PLANT_SIGNAL_PRODUCTION	PLANT_VITAMIN_PRODUCTION	PLANT_VITAMIN_RELATED_HEME_METABOLISM	PLANT_VITAMIN-HEME|SIRO-BIOSYNTHESIS	hemB->PGPT0003655	1
DIRECT_EFFECTS	PHYTOHORMONE|PLANT_SIGNAL_PRODUCTION	PLANT_VITAMIN_PRODUCTION	PLANT_VITAMIN_RELATED_HEME_METABOLISM	PLANT_VITAMIN-HEME|SIRO-BIOSYNTHESIS	hemC->PGPT0003660	1
DIRECT_EFFECTS	PHYTOHORMONE|PLANT_SIGNAL_PRODUCTION	PLANT_VITAMIN_PRODUCTION	PLANT_VITAMIN_RELATED_HEME_METABOLISM	PLANT_VITAMIN-HEME|SIRO-BIOSYNTHESIS	hemD->PGPT0003665	1
DIRECT_EFFECTS	PHYTOHORMONE|PLANT_SIGNAL_PRODUCTION	PLANT_VITAMIN_PRODUCTION	PLANT_VITAMIN_RELATED_HEME_METABOLISM	PLANT_VITAMIN-HEME|SIRO-BIOSYNTHESIS	hemE->PGPT0008465	1
DIRECT_EFFECTS	PHYTOHORMONE|PLANT_SIGNAL_PRODUCTION	PLANT_VITAMIN_PRODUCTION	PLANT_VITAMIN_RELATED_HEME_METABOLISM	PLANT_VITAMIN-HEME|SIRO-BIOSYNTHESIS	hemH|ywfI->PGPT0008485	1
DIRECT_EFFECTS	PHYTOHORMONE|PLANT_SIGNAL_PRODUCTION	PLANT_VITAMIN_PRODUCTION	PLANT_VITAMIN_RELATED_HEME_METABOLISM	PLANT_VITAMIN-HEME|SIRO-BIOSYNTHESIS	hemL->PGPT0003680	1
DIRECT_EFFECTS	PHYTOHORMONE|PLANT_SIGNAL_PRODUCTION	PLANT_VITAMIN_PRODUCTION	PLANT_VITAMIN_RELATED_HEME_METABOLISM	PLANT_VITAMIN-HEME|SIRO-BIOSYNTHESIS	hemN|hemZ->PGPT0003200	2
DIRECT_EFFECTS	PHYTOHORMONE|PLANT_SIGNAL_PRODUCTION	PLANT_VITAMIN_PRODUCTION	PLANT_VITAMIN_RELATED_HEME_METABOLISM	PLANT_VITAMIN-HEME|SIRO-BIOSYNTHESIS	hemQ->PGPT0008490	1
DIRECT_EFFECTS	PHYTOHORMONE|PLANT_SIGNAL_PRODUCTION	PLANT_VITAMIN_PRODUCTION	PLANT_VITAMIN_RELATED_HEME_METABOLISM	PLANT_VITAMIN-HEME|SIRO-BIOSYNTHESIS	hemY->PGPT0008475	2
						1
DIRECT_EFFECTS	PHYTOHORMONE|PLANT_SIGNAL_PRODUCTION	PLANT_VITAMIN_PRODUCTION	PLANT_VITAMIN_RESTORAGE-LIPOIC_ACID	PLANT_VITAMIN_RESTORAGE-LIPOIC_ACID_BIOSYNTHESIS	lipA->PGPT0003935	1
INDIRECT_EFFECTS	COLONIZING_PLANT_SYSTEM	COLONIZATION-ADAPTION_TO_PLANT_IMMUNE_SYSTEM	ADAPTION_TO_PIS-GALLATE|TANNINE_DEGRADATION	ADAPTION_TO_PIS-GALLATE_DEGRADATION_PATHWAY	ligK|galC->PGPT0002085	1
INDIRECT_EFFECTS	COLONIZING_PLANT_SYSTEM	COLONIZATION-ADAPTION_TO_PLANT_IMMUNE_SYSTEM	ADAPTION_TO_PIS-INHIBITION_OF_SALICYLIC_ACID|JASMONIC_ACID	ADAPTION_TO_PIS-REGULATION_BY_Nod_FACTORS	cysNC->PGPT0002395	1
INDIRECT_EFFECTS	COLONIZING_PLANT_SYSTEM	COLONIZATION-ADAPTION_TO_PLANT_IMMUNE_SYSTEM	ADAPTION_TO_PIS-INHIBITION_OF_SALICYLIC_ACID|JASMONIC_ACID	ADAPTION_TO_PIS-REGULATION_BY_Nod_FACTORS	nodI->PGPT0015275	1
INDIRECT_EFFECTS	COLONIZING_PLANT_SYSTEM	COLONIZATION-ADAPTION_TO_PLANT_IMMUNE_SYSTEM	ADAPTION_TO_PIS-INHIBITION_OF_SALICYLIC_ACID|JASMONIC_ACID	ADAPTION_TO_PIS-REGULATION_BY_Nod_FACTORS	nodJ->PGPT0015280	2
INDIRECT_EFFECTS	COLONIZING_PLANT_SYSTEM	COLONIZATION-ADAPTION_TO_PLANT_IMMUNE_SYSTEM	ADAPTION_TO_PIS-INHIBITION_OF_SALICYLIC_ACID|JASMONIC_ACID	ADAPTION_TO_PIS-SALICYLIC_ACID_DEGRADATION	ubiX|bsdB->PGPT0009565	1
INDIRECT_EFFECTS	COLONIZING_PLANT_SYSTEM	COLONIZATION-ADAPTION_TO_PLANT_IMMUNE_SYSTEM	ADAPTION_TO_PIS-PLANT_3-NITROPROPIONATE|3-NPA_RESISTANCE	ADAPTION_TO_PIS-3-NITROPROPIONATE|3-NPA_DETOXIFICATION	ncd2|npd|pnoA->PGPT0006800	1
INDIRECT_EFFECTS	COLONIZING_PLANT_SYSTEM	COLONIZATION-ADAPTION_TO_PLANT_IMMUNE_SYSTEM	ADAPTION_TO_PIS-PLANT_CINNAMATE_DEGRADATION	ADAPTION_TO_PIS-CA_DEGRADATION-ACETALDEHYDE_PATHWAY	hcaC->PGPT0019745	1
INDIRECT_EFFECTS	COLONIZING_PLANT_SYSTEM	COLONIZATION-ADAPTION_TO_PLANT_IMMUNE_SYSTEM	ADAPTION_TO_PIS-PLANT_CINNAMATE_DEGRADATION	ADAPTION_TO_PIS-CA_DEGRADATION-ACETALDEHYDE_PATHWAY	hcaD|cndC1->PGPT0019730	1
INDIRECT_EFFECTS	COLONIZING_PLANT_SYSTEM	COLONIZATION-ADAPTION_TO_PLANT_IMMUNE_SYSTEM	ADAPTION_TO_PIS-PLANT_CINNAMATE_DEGRADATION	ADAPTION_TO_PIS-CA_DEGRADATION-ACETALDEHYDE_PATHWAY	mhpC->PGPT0019765	2
						1
INDIRECT_EFFECTS	COLONIZING_PLANT_SYSTEM	COLONIZATION-ADAPTION_TO_PLANT_IMMUNE_SYSTEM	ADAPTION_TO_PIS-PLANT_CINNAMATE_DEGRADATION	ADAPTION_TO_PIS-CA_DEGRADATION-ACETALDEHYDE_PATHWAY	mhpD->PGPT0006005	2
						3
INDIRECT_EFFECTS	COLONIZING_PLANT_SYSTEM	COLONIZATION-ADAPTION_TO_PLANT_IMMUNE_SYSTEM	ADAPTION_TO_PIS-PLANT_CINNAMATE_DEGRADATION	ADAPTION_TO_PIS-CA_DEGRADATION-ACETALDEHYDE_PATHWAY	mhpE->PGPT0002050	3
						5
INDIRECT_EFFECTS	COLONIZING_PLANT_SYSTEM	COLONIZATION-ADAPTION_TO_PLANT_IMMUNE_SYSTEM	ADAPTION_TO_PIS-PLANT_CINNAMATE_DEGRADATION	ADAPTION_TO_PIS-CA_DEGRADATION-ACETALDEHYDE_PATHWAY	mhpF->PGPT0006010	3
						4
INDIRECT_EFFECTS	COLONIZING_PLANT_SYSTEM	COLONIZATION-ADAPTION_TO_PLANT_IMMUNE_SYSTEM	ADAPTION_TO_PIS-PLANT_CURCUMIN_RESISTANCE	ADAPTION_TO_PIS-CURCUMIN_DEGRADATION	curA|yncB->PGPT0023605	1
INDIRECT_EFFECTS	COLONIZING_PLANT_SYSTEM	COLONIZATION-ADAPTION_TO_PLANT_IMMUNE_SYSTEM	ADAPTION_TO_PIS-PLANT_HYDROXYCINNAMIC_ACID_RESISTANCE	ADAPTION_TO_PIS-HCA_DEGRADATION-VANILLIN_INTERMEDIEATE	paaF|echA->PGPT0001860	6
						8
INDIRECT_EFFECTS	COLONIZING_PLANT_SYSTEM	COLONIZATION-ADAPTION_TO_PLANT_IMMUNE_SYSTEM	ADAPTION_TO_PIS-PLANT_HYDROXYCINNAMIC_ACID_RESISTANCE	ADAPTION_TO_PIS-HCA_DEGRADATION-VANILLIN_INTERMEDIEATE	vdh->PGPT0019900	1
INDIRECT_EFFECTS	COLONIZING_PLANT_SYSTEM	COLONIZATION-ADAPTION_TO_PLANT_IMMUNE_SYSTEM	ADAPTION_TO_PIS-PLANT_HYDROXYCINNAMIC_ACID_RESISTANCE	ADAPTION_TO_PIS-PROTOCATECHUIC_ACID_DEGRADATION	pcaB->PGPT0005000	1
INDIRECT_EFFECTS	COLONIZING_PLANT_SYSTEM	COLONIZATION-ADAPTION_TO_PLANT_IMMUNE_SYSTEM	ADAPTION_TO_PIS-PLANT_HYDROXYCINNAMIC_ACID_RESISTANCE	ADAPTION_TO_PIS-PROTOCATECHUIC_ACID_DEGRADATION	pcaC->PGPT0005005	1
INDIRECT_EFFECTS	COLONIZING_PLANT_SYSTEM	COLONIZATION-ADAPTION_TO_PLANT_IMMUNE_SYSTEM	ADAPTION_TO_PIS-PLANT_HYDROXYCINNAMIC_ACID_RESISTANCE	ADAPTION_TO_PIS-PROTOCATECHUIC_ACID_DEGRADATION	pcaD|catD->PGPT0004995	4
						5
INDIRECT_EFFECTS	COLONIZING_PLANT_SYSTEM	COLONIZATION-ADAPTION_TO_PLANT_IMMUNE_SYSTEM	ADAPTION_TO_PIS-PLANT_LIPOIC_ACID_INTERFERRENCE	PLANT_LIPOIC_ACID_BIOSYNTHESIS	lipA->PGPT0003935	1
INDIRECT_EFFECTS	COLONIZING_PLANT_SYSTEM	COLONIZATION-MOTILITY|CHEMOTAXIS	CHEMOTAXIS_PROTEINS	CHEMOTAXIS_RELATED_PROTEINS	dnaA->PGPT0014800	1
INDIRECT_EFFECTS	COLONIZING_PLANT_SYSTEM	COLONIZATION-MOTILITY|CHEMOTAXIS	CHEMOTAXIS_PROTEINS	CHEMOTAXIS_TOWARDS_SUGARS	rbsB->PGPT0015740	2
INDIRECT_EFFECTS	COLONIZING_PLANT_SYSTEM	COLONIZATION-MOTILITY|CHEMOTAXIS	MOTILITY-FLAGELLUM_CONTROL	MOTILITY-FLAGELLUM_REGULATION	dnaA->PGPT0014800	1
			CHEMOTAXIS_PROTEINS	METHYL-ACCEPTING_CHEMOTAXIS_PROTEINS	mcp|tlpC|tlpA|dcrA->PGPT0015710
INDIRECT_EFFECTS	COLONIZING_PLANT_SYSTEM	COLONIZATION-MOTILITY|CHEMOTAXIS	MOTILITY-FLAGELLUM_CONTROL	MOTILITY-FLAGELLUM_REGULATION	exoR->PGPT0000855	1
					dnaA->PGPT0014800
INDIRECT_EFFECTS	COLONIZING_PLANT_SYSTEM	COLONIZATION-MOTILITY|CHEMOTAXIS	MOTILITY-GAS_VESICLE_FORMATION	MOTILITY-GAS_VESICLE_BIOSYNTHESIS	gvpA->PGPT0016275	1
INDIRECT_EFFECTS	COLONIZING_PLANT_SYSTEM	COLONIZATION-MOTILITY|CHEMOTAXIS	MOTILITY-PILUS|FIMBRIAE_SYSTEM	MOTILITY-PILUS_SYSTEM	cpaF->PGPT0016025	3
					cpaE->PGPT0016020	1
INDIRECT_EFFECTS	COLONIZING_PLANT_SYSTEM	COLONIZATION-MOTILITY|CHEMOTAXIS	MOTILITY-PILUS|FIMBRIAE_SYSTEM	MOTILITY-PILUS_SYSTEM	dnaA->PGPT0014800	1
					cpaF->PGPT0016025	4
INDIRECT_EFFECTS	COLONIZING_PLANT_SYSTEM	COLONIZATION-MOTILITY|CHEMOTAXIS	MOTILITY-PILUS|FIMBRIAE_SYSTEM	MOTILITY-PILUS_SYSTEM	pleD->PGPT0015900	1
					dnaA->PGPT0014800
INDIRECT_EFFECTS	COLONIZING_PLANT_SYSTEM	COLONIZATION-MOTILITY|CHEMOTAXIS	MOTILITY-PILUS|FIMBRIAE_SYSTEM	MOTILITY-PILUS_SYSTEM	rseP->PGPT0011685	1
					pleD->PGPT0015900
INDIRECT_EFFECTS	COLONIZING_PLANT_SYSTEM	COLONIZATION-MOTILITY|CHEMOTAXIS	MOTILITY-PILUS|FIMBRIAE_SYSTEM	MOTILITY-PILUS_SYSTEM-TWITCHING_MOTILITY	pilH->PGPT0015840	1
				MOTILITY-PILUS_SYSTEM	rseP->PGPT0011685
INDIRECT_EFFECTS	COLONIZING_PLANT_SYSTEM	COLONIZATION-MOTILITY|CHEMOTAXIS	MOTILITY-PILUS|FIMBRIAE_SYSTEM	MOTILITY-TYPE_IVa_PILUS_HOMOLOGOUS_SYSTEM	yggT|ylmG->PGPT0013730	1
INDIRECT_EFFECTS	COLONIZING_PLANT_SYSTEM	COLONIZATION-MOTILITY|CHEMOTAXIS	OTHER_MOTILITY_REGULATING_FUNCTIONS	MOTILITY-QUORUMSENSING_RELATED_REGULATION	sylA->PGPT0016255	1
INDIRECT_EFFECTS	COLONIZING_PLANT_SYSTEM	COLONIZATION-MOTILITY|CHEMOTAXIS	OTHER_MOTILITY_REGULATING_FUNCTIONS	MOTILITY-ACIDITY|NITROGEN_RELATED_REGULATION	exoR->PGPT0000855	1
INDIRECT_EFFECTS	COLONIZING_PLANT_SYSTEM	COLONIZATION-MOTILITY|CHEMOTAXIS	OTHER_MOTILITY_REGULATING_FUNCTIONS	MOTILITY-SWARMING_REGULATOR	efp->PGPT0016205	1
INDIRECT_EFFECTS	COLONIZING_PLANT_SYSTEM	COLONIZATION-MOTILITY|CHEMOTAXIS	OTHER_MOTILITY_REGULATING_FUNCTIONS	MOTILITY-SWARMING_REGULATOR	swrC|yerP->PGPT0016195	1
INDIRECT_EFFECTS	COLONIZING_PLANT_SYSTEM	COLONIZATION-MOTILITY|CHEMOTAXIS	OTHER_MOTILITY_REGULATING_FUNCTIONS	MOTILITY-SWARMING_REGULATOR	ycdX->PGPT0016200	1
INDIRECT_EFFECTS	COLONIZING_PLANT_SYSTEM	COLONIZATION-MOTILITY|CHEMOTAXIS	OTHER_MOTILITY_REGULATING_FUNCTIONS	MOTILITY-TEMPERATURE_DEPENDENT_REGULATION	hosA->PGPT0016185	1
				OTHER_MOTILITY_REGULATION	sigM|rpoE->PGPT0015025	4
INDIRECT_EFFECTS	COLONIZING_PLANT_SYSTEM	COLONIZATION-MOTILITY|CHEMOTAXIS	OTHER_MOTILITY_REGULATING_FUNCTIONS	OTHER_MOTILITY_REGULATION	sigM|rpoE->PGPT0015025	3
		COLONIZATION-PLANT_CELL_WALL|MEMBRANE_DEGRADATION	PLANT_DEGRADATIVE_GLYCOSIDASES|GLYCOSYLHYDROLASES	PLANT_DEGRADATIVE_APIOSE_CATBALIC_ENZYMES	apsD->PGPT0019152	1
INDIRECT_EFFECTS	COLONIZING_PLANT_SYSTEM	COLONIZATION-PLANT_CELL_WALL|MEMBRANE_DEGRADATION	PLANT_DEGRADATIVE_GLYCOSIDASES|GLYCOSYLHYDROLASES	PLANT_DEGRADATIVE_GS|GH-ALPHA_L_FUCOSIDASE	afcA->PGPT0018650	1
INDIRECT_EFFECTS	COLONIZING_PLANT_SYSTEM	COLONIZATION-PLANT_CELL_WALL|MEMBRANE_DEGRADATION	PLANT_DEGRADATIVE_GLYCOSIDASES|GLYCOSYLHYDROLASES	PLANT_DEGRADATIVE_GS|GH-AMYLASE	ISA|treX->PGPT0019225	1
						2
INDIRECT_EFFECTS	COLONIZING_PLANT_SYSTEM	COLONIZATION-PLANT_CELL_WALL|MEMBRANE_DEGRADATION	PLANT_DEGRADATIVE_GLYCOSIDASES|GLYCOSYLHYDROLASES	PLANT_DEGRADATIVE_GS|GH-AMYLASE	amyA|malS->PGPT0018575	2
INDIRECT_EFFECTS	COLONIZING_PLANT_SYSTEM	COLONIZATION-PLANT_CELL_WALL|MEMBRANE_DEGRADATION	PLANT_DEGRADATIVE_GLYCOSIDASES|GLYCOSYLHYDROLASES	PLANT_DEGRADATIVE_GS|GH-AMYLASE	treS->PGPT0014120	1
INDIRECT_EFFECTS	COLONIZING_PLANT_SYSTEM	COLONIZATION-PLANT_CELL_WALL|MEMBRANE_DEGRADATION	PLANT_DEGRADATIVE_GLYCOSIDASES|GLYCOSYLHYDROLASES	PLANT_DEGRADATIVE_GS|GH-ARABINANASE	abnA->PGPT0019090	3
						4
INDIRECT_EFFECTS	COLONIZING_PLANT_SYSTEM	COLONIZATION-PLANT_CELL_WALL|MEMBRANE_DEGRADATION	PLANT_DEGRADATIVE_GLYCOSIDASES|GLYCOSYLHYDROLASES	PLANT_DEGRADATIVE_GS|GH-ARABINOFURANOSIDASE	xynD->PGPT0019095	1
INDIRECT_EFFECTS	COLONIZING_PLANT_SYSTEM	COLONIZATION-PLANT_CELL_WALL|MEMBRANE_DEGRADATION	PLANT_DEGRADATIVE_GLYCOSIDASES|GLYCOSYLHYDROLASES	PLANT_DEGRADATIVE_GS|GH-CELLOBIOSIDASE	cbhA->PGPT0018680	1
INDIRECT_EFFECTS	COLONIZING_PLANT_SYSTEM	COLONIZATION-PLANT_CELL_WALL|MEMBRANE_DEGRADATION	PLANT_DEGRADATIVE_GLYCOSIDASES|GLYCOSYLHYDROLASES	PLANT_DEGRADATIVE_GS|GH-CELLULASES	celJ|eglA|eglS->PGPT0018620	2
INDIRECT_EFFECTS	COLONIZING_PLANT_SYSTEM	COLONIZATION-PLANT_CELL_WALL|MEMBRANE_DEGRADATION	PLANT_DEGRADATIVE_GLYCOSIDASES|GLYCOSYLHYDROLASES	PLANT_DEGRADATIVE_GS|GH-EXO-SIALIDASE	neu1|nanA|nanB|nanH->PGPT0018755	1
				PLANT_DEGRADATIVE_GS|GH-FRUCTOFURANOSIDASE	sacA->PGPT0018815
INDIRECT_EFFECTS	COLONIZING_PLANT_SYSTEM	COLONIZATION-PLANT_CELL_WALL|MEMBRANE_DEGRADATION	PLANT_DEGRADATIVE_GLYCOSIDASES|GLYCOSYLHYDROLASES	PLANT_DEGRADATIVE_GS|GH-FRUCTOFURANOSIDASE	sacA->PGPT0018815	1
				PLANT_DEGRADATIVE_GS|GH-GALACTOSAMINIDASE	HEXA_B_like|exo|chb->PGPT0012150
INDIRECT_EFFECTS	COLONIZING_PLANT_SYSTEM	COLONIZATION-PLANT_CELL_WALL|MEMBRANE_DEGRADATION	PLANT_DEGRADATIVE_GLYCOSIDASES|GLYCOSYLHYDROLASES	PLANT_DEGRADATIVE_GS|GH-GALACTOSAMINIDASE	nagZ->PGPT0012175	4
INDIRECT_EFFECTS	COLONIZING_PLANT_SYSTEM	COLONIZATION-PLANT_CELL_WALL|MEMBRANE_DEGRADATION	PLANT_DEGRADATIVE_GLYCOSIDASES|GLYCOSYLHYDROLASES	PLANT_DEGRADATIVE_GS|GH-GALACTOSIDASE	bgaB|lacA->PGPT0017815	2
INDIRECT_EFFECTS	COLONIZING_PLANT_SYSTEM	COLONIZATION-PLANT_CELL_WALL|MEMBRANE_DEGRADATION	PLANT_DEGRADATIVE_GLYCOSIDASES|GLYCOSYLHYDROLASES	PLANT_DEGRADATIVE_GS|GH-GALACTOSIDASE	rafA|galA->PGPT0018835	2
INDIRECT_EFFECTS	COLONIZING_PLANT_SYSTEM	COLONIZATION-PLANT_CELL_WALL|MEMBRANE_DEGRADATION	PLANT_DEGRADATIVE_GLYCOSIDASES|GLYCOSYLHYDROLASES	PLANT_DEGRADATIVE_GS|GH-GLUCANASE	xghA->PGPT0018630	1
INDIRECT_EFFECTS	COLONIZING_PLANT_SYSTEM	COLONIZATION-PLANT_CELL_WALL|MEMBRANE_DEGRADATION	PLANT_DEGRADATIVE_GLYCOSIDASES|GLYCOSYLHYDROLASES	PLANT_DEGRADATIVE_GS|GH-GLUCANASE	xynY|xynZ|xynD|xynA->PGPT0018625	4
INDIRECT_EFFECTS	COLONIZING_PLANT_SYSTEM	COLONIZATION-PLANT_CELL_WALL|MEMBRANE_DEGRADATION	PLANT_DEGRADATIVE_GLYCOSIDASES|GLYCOSYLHYDROLASES	PLANT_DEGRADATIVE_GS|GH-GLUCOSIDASE	bglB->PGPT0019165	4
						5
INDIRECT_EFFECTS	COLONIZING_PLANT_SYSTEM	COLONIZATION-PLANT_CELL_WALL|MEMBRANE_DEGRADATION	PLANT_DEGRADATIVE_GLYCOSIDASES|GLYCOSYLHYDROLASES	PLANT_DEGRADATIVE_GS|GH-GLUCOSIDASE	bglX->PGPT0019110	1
INDIRECT_EFFECTS	COLONIZING_PLANT_SYSTEM	COLONIZATION-PLANT_CELL_WALL|MEMBRANE_DEGRADATION	PLANT_DEGRADATIVE_GLYCOSIDASES|GLYCOSYLHYDROLASES	PLANT_DEGRADATIVE_GS|GH-GLUCOSYLCERAMIDASE	srfJ|xynC->PGPT0018770	1
INDIRECT_EFFECTS	COLONIZING_PLANT_SYSTEM	COLONIZATION-PLANT_CELL_WALL|MEMBRANE_DEGRADATION	PLANT_DEGRADATIVE_GLYCOSIDASES|GLYCOSYLHYDROLASES	PLANT_DEGRADATIVE_GS|GH-HYDROLASE	xylS|yicI->PGPT0019340	1
INDIRECT_EFFECTS	COLONIZING_PLANT_SYSTEM	COLONIZATION-PLANT_CELL_WALL|MEMBRANE_DEGRADATION	PLANT_DEGRADATIVE_GLYCOSIDASES|GLYCOSYLHYDROLASES	PLANT_DEGRADATIVE_GS|GH-LYSOZYME	acm->PGPT0019160	1
INDIRECT_EFFECTS	COLONIZING_PLANT_SYSTEM	COLONIZATION-PLANT_CELL_WALL|MEMBRANE_DEGRADATION	PLANT_DEGRADATIVE_GLYCOSIDASES|GLYCOSYLHYDROLASES	PLANT_DEGRADATIVE_GS|GH-TREHALASE	EC_3_2_1_28|alpha_trehalase->PGPT0014070	1
INDIRECT_EFFECTS	COLONIZING_PLANT_SYSTEM	COLONIZATION-PLANT_CELL_WALL|MEMBRANE_DEGRADATION	PLANT_DEGRADATIVE_GLYCOSIDASES|GLYCOSYLHYDROLASES	PLANT_DEGRADATIVE_GS|GH-XYLANASE	xynC->PGPT0018640	1
INDIRECT_EFFECTS	COLONIZING_PLANT_SYSTEM	COLONIZATION-PLANT_CELL_WALL|MEMBRANE_DEGRADATION	PLANT_MEMBRANE_LIPID_DEGRADATION	PLANT_PHOPSHO-|LIPID_DEGRADATION	ysiA|fadR->PGPT0023505	2
						5
INDIRECT_EFFECTS	COLONIZING_PLANT_SYSTEM	COLONIZATION-PLANT_CELL_WALL|MEMBRANE_DEGRADATION	PLANT_LIGNIN_DEGRADATION|LIGNINASES	PLANT_LIGNIN_DEGRADATION-LACCASES_ACTIVITY	cueO->PGPT0004130	1
INDIRECT_EFFECTS	COLONIZING_PLANT_SYSTEM	COLONIZATION-PLANT_CELL_WALL|MEMBRANE_DEGRADATION	PLANT_MEMBRANE_POLYSACCHARIDE_DEGRADING_FUNCTIONS	PLANT_MEMBRANE_PECTATE_LYASE|ESTERASE	PLY_like->PGPT0018235	1
INDIRECT_EFFECTS	COLONIZING_PLANT_SYSTEM	COLONIZATION-PLANT_CELL_WALL|MEMBRANE_DEGRADATION	PLANT_MEMBRANE_POLYSACCHARIDE_DEGRADING_FUNCTIONS	PLANT_MEMBRANE_PECTATE_LYASE|ESTERASE	pel|plyB->PGPT0018225	4
						5
INDIRECT_EFFECTS	COLONIZING_PLANT_SYSTEM	COLONIZATION-PLANT_CELL_WALL|MEMBRANE_DEGRADATION	PLANT_MEMBRANE_POLYSACCHARIDE_DEGRADING_FUNCTIONS	PLANT_MEMBRANE_EXPANSINES	yoaJ|exlX->PGPT0023540	1
INDIRECT_EFFECTS	COLONIZING_PLANT_SYSTEM	COLONIZATION-PLANT_CELL_WALL|MEMBRANE_DEGRADATION	PLANT_MEMBRANE_POLYSACCHARIDE_DEGRADING_FUNCTIONS	PLANT_MEMBRANE_RHAMNOGALACTURONAN_ENDOLYASE	yesW->PGPT0018715	1
INDIRECT_EFFECTS	COLONIZING_PLANT_SYSTEM	COLONIZATION-PLANT_DERIVED_SUBSTRATE_USAGE	PLANT_DERIVED_ACROBIC_ACID|VITAMIN_C_UTILIZATION	PLANT_DERIVED_VITAMIN_C_UTILIZATION	araD|ulaF|sgaE|sgbE->PGPT0017420	1
INDIRECT_EFFECTS	COLONIZING_PLANT_SYSTEM	COLONIZATION-PLANT_DERIVED_SUBSTRATE_USAGE	PLANT_DERIVED_ACROBIC_ACID|VITAMIN_C_UTILIZATION	PLANT_DERIVED_VITAMIN_C_UTILIZATION	ulaG->PGPT0019580	1
INDIRECT_EFFECTS	COLONIZING_PLANT_SYSTEM	COLONIZATION-PLANT_DERIVED_SUBSTRATE_USAGE	PLANT_DERIVED_AMINE_USAGE	PLANT_DERIVED_PUTRESCINE_DEGRADATION	aldH|dhaS->PGPT0006875	7
						6
INDIRECT_EFFECTS	COLONIZING_PLANT_SYSTEM	COLONIZATION-PLANT_DERIVED_SUBSTRATE_USAGE	PLANT_DERIVED_AMINE_USAGE	PLANT_DERIVED_PUTRESCINE_DEGRADATION	aofH->PGPT0007641	1
INDIRECT_EFFECTS	COLONIZING_PLANT_SYSTEM	COLONIZATION-PLANT_DERIVED_SUBSTRATE_USAGE	PLANT_DERIVED_ACROBIC_ACID|VITAMIN_C_UTILIZATION	PLANT_DERIVED_VITAMIN_C_UTILIZATION	ulaE|sgaU|sgbU->PGPT0017530	1
INDIRECT_EFFECTS	COLONIZING_PLANT_SYSTEM	COLONIZATION-PLANT_DERIVED_SUBSTRATE_USAGE	PLANT_DERIVED_AMINE_USAGE	PLANT_DERIVED_PUTRESCINE_DEGRADATION	puuR->PGPT0019781	1
INDIRECT_EFFECTS	COLONIZING_PLANT_SYSTEM	COLONIZATION-PLANT_DERIVED_SUBSTRATE_USAGE	PLANT_DERIVED_AMINE_USAGE	PLANT_DERIVED_PUTRESCINE_DEGRADATION	spuC->PGPT0007865	2
						1
INDIRECT_EFFECTS	COLONIZING_PLANT_SYSTEM	COLONIZATION-PLANT_DERIVED_SUBSTRATE_USAGE	PLANT_DERIVED_AMINO_ACID_DEPENDENT_PATHWAYS	PLANT_DERIVED_OPINE_METABOLISM	iolI->PGPT0018495	1
INDIRECT_EFFECTS	COLONIZING_PLANT_SYSTEM	COLONIZATION-PLANT_DERIVED_SUBSTRATE_USAGE	PLANT_DERIVED_AMINO_ACID_DEPENDENT_PATHWAYS	PLANT_DERIVED_OPINE_METABOLISM	lhpC->PGPT0020395	2
						1
INDIRECT_EFFECTS	COLONIZING_PLANT_SYSTEM	COLONIZATION-PLANT_DERIVED_SUBSTRATE_USAGE	PLANT_DERIVED_AMINO_ACID_DEPENDENT_PATHWAYS	PLANT_DERIVED_OPINE_METABOLISM	lhpD->PGPT0020400	1
INDIRECT_EFFECTS	COLONIZING_PLANT_SYSTEM	COLONIZATION-PLANT_DERIVED_SUBSTRATE_USAGE	PLANT_DERIVED_AMINO_ACID_DEPENDENT_PATHWAYS	PLANT_DERIVED_OPINE_METABOLISM	mocC->PGPT0016785	1
INDIRECT_EFFECTS	COLONIZING_PLANT_SYSTEM	COLONIZATION-PLANT_DERIVED_SUBSTRATE_USAGE	PLANT_DERIVED_AMINO_ACID_DEPENDENT_PATHWAYS	PLANT_DERIVED_OPINE_METABOLISM	mocR->PGPT0016790	2
INDIRECT_EFFECTS	COLONIZING_PLANT_SYSTEM	COLONIZATION-PLANT_DERIVED_SUBSTRATE_USAGE	PLANT_DERIVED_AMINO_ACID_DEPENDENT_PATHWAYS	PLANT_DERIVED_OPINE_METABOLISM	putative_saccharopine_dehydrogenase->PGPT0020900	1
INDIRECT_EFFECTS	COLONIZING_PLANT_SYSTEM	COLONIZATION-PLANT_DERIVED_SUBSTRATE_USAGE	PLANT_DERIVED_AMINO_ACID_DEPENDENT_PATHWAYS	PLANT_DERIVED_PEPTIDE_METABOLISM	PREP->PGPT0020970	1
INDIRECT_EFFECTS	COLONIZING_PLANT_SYSTEM	COLONIZATION-PLANT_DERIVED_SUBSTRATE_USAGE	PLANT_DERIVED_AMINO_ACID_DEPENDENT_PATHWAYS	PLANT_DERIVED_PEPTIDE_METABOLISM	acdP->PGPT0020950	1
INDIRECT_EFFECTS	COLONIZING_PLANT_SYSTEM	COLONIZATION-PLANT_DERIVED_SUBSTRATE_USAGE	PLANT_DERIVED_AMINO_ACID_DEPENDENT_PATHWAYS	PLANT_DERIVED_PEPTIDE_METABOLISM	ddpA|ABC_PE_S->PGPT0004430	8
INDIRECT_EFFECTS	COLONIZING_PLANT_SYSTEM	COLONIZATION-PLANT_DERIVED_SUBSTRATE_USAGE	PLANT_DERIVED_AMINO_ACID_DEPENDENT_PATHWAYS	PLANT_DERIVED_PEPTIDE_METABOLISM	ddpB|appB->PGPT0004445	8
						7
INDIRECT_EFFECTS	COLONIZING_PLANT_SYSTEM	COLONIZATION-PLANT_DERIVED_SUBSTRATE_USAGE	PLANT_DERIVED_AMINO_ACID_DEPENDENT_PATHWAYS	PLANT_DERIVED_PEPTIDE_METABOLISM	ddpC|appC->PGPT0004450	8
						7
INDIRECT_EFFECTS	COLONIZING_PLANT_SYSTEM	COLONIZATION-PLANT_DERIVED_SUBSTRATE_USAGE	PLANT_DERIVED_AMINO_ACID_DEPENDENT_PATHWAYS	PLANT_DERIVED_PEPTIDE_METABOLISM	ddpD->PGPT0004435	4
INDIRECT_EFFECTS	COLONIZING_PLANT_SYSTEM	COLONIZATION-PLANT_DERIVED_SUBSTRATE_USAGE	PLANT_DERIVED_AMINO_ACID_DEPENDENT_PATHWAYS	PLANT_DERIVED_PEPTIDE_METABOLISM	ddpF->PGPT0004440	7
INDIRECT_EFFECTS	COLONIZING_PLANT_SYSTEM	COLONIZATION-PLANT_DERIVED_SUBSTRATE_USAGE	PLANT_DERIVED_AMINO_ACID_DEPENDENT_PATHWAYS	PLANT_DERIVED_PEPTIDE_METABOLISM	map->PGPT0020010	3
INDIRECT_EFFECTS	COLONIZING_PLANT_SYSTEM	COLONIZATION-PLANT_DERIVED_SUBSTRATE_USAGE	PLANT_DERIVED_AMINO_ACID_DEPENDENT_PATHWAYS	PLANT_DERIVED_PEPTIDE_METABOLISM	opaA|pepQ->PGPT0006760	1
INDIRECT_EFFECTS	COLONIZING_PLANT_SYSTEM	COLONIZATION-PLANT_DERIVED_SUBSTRATE_USAGE	PLANT_DERIVED_AMINO_ACID_DEPENDENT_PATHWAYS	PLANT_DERIVED_PEPTIDE_METABOLISM	oppA|mppA->PGPT0021015	2
INDIRECT_EFFECTS	COLONIZING_PLANT_SYSTEM	COLONIZATION-PLANT_DERIVED_SUBSTRATE_USAGE	PLANT_DERIVED_AMINO_ACID_DEPENDENT_PATHWAYS	PLANT_DERIVED_PEPTIDE_METABOLISM	oppB->PGPT0021020	2
INDIRECT_EFFECTS	COLONIZING_PLANT_SYSTEM	COLONIZATION-PLANT_DERIVED_SUBSTRATE_USAGE	PLANT_DERIVED_AMINO_ACID_DEPENDENT_PATHWAYS	PLANT_DERIVED_PEPTIDE_METABOLISM	oppC->PGPT0021025	2
INDIRECT_EFFECTS	COLONIZING_PLANT_SYSTEM	COLONIZATION-PLANT_DERIVED_SUBSTRATE_USAGE	PLANT_DERIVED_AMINO_ACID_DEPENDENT_PATHWAYS	PLANT_DERIVED_PEPTIDE_METABOLISM	oppD->PGPT0021030	3
						4
INDIRECT_EFFECTS	COLONIZING_PLANT_SYSTEM	COLONIZATION-PLANT_DERIVED_SUBSTRATE_USAGE	PLANT_DERIVED_AMINO_ACID_DEPENDENT_PATHWAYS	PLANT_DERIVED_PEPTIDE_METABOLISM	oppF->PGPT0021035	4
INDIRECT_EFFECTS	COLONIZING_PLANT_SYSTEM	COLONIZATION-PLANT_DERIVED_SUBSTRATE_USAGE	PLANT_DERIVED_AMINO_ACID_DEPENDENT_PATHWAYS	PLANT_DERIVED_PEPTIDE_METABOLISM	pepD->PGPT0021000	4
INDIRECT_EFFECTS	COLONIZING_PLANT_SYSTEM	COLONIZATION-PLANT_DERIVED_SUBSTRATE_USAGE	PLANT_DERIVED_AMINO_ACID_DEPENDENT_PATHWAYS	PLANT_DERIVED_PEPTIDE_METABOLISM	pepP->PGPT0006770	3
						2
INDIRECT_EFFECTS	COLONIZING_PLANT_SYSTEM	COLONIZATION-PLANT_DERIVED_SUBSTRATE_USAGE	PLANT_DERIVED_AMINO_ACID_DEPENDENT_PATHWAYS	PLANT_DERIVED_PEPTIDE_METABOLISM	pepT->PGPT0020915	1
INDIRECT_EFFECTS	COLONIZING_PLANT_SYSTEM	COLONIZATION-PLANT_DERIVED_SUBSTRATE_USAGE	PLANT_DERIVED_AMINO_ACID_DEPENDENT_PATHWAYS	PLANT_DERIVED_PEPTIDE_METABOLISM	ptrB->PGPT0020980	1
INDIRECT_EFFECTS	COLONIZING_PLANT_SYSTEM	COLONIZATION-PLANT_DERIVED_SUBSTRATE_USAGE	PLANT_DERIVED_AMINO_ACID_DEPENDENT_PATHWAYS	PLANT_DERIVED_PEPTIDE_METABOLISM	ykfC->PGPT0020945	1
INDIRECT_EFFECTS	COLONIZING_PLANT_SYSTEM	COLONIZATION-PLANT_DERIVED_SUBSTRATE_USAGE	PLANT_DERIVED_AMINO_ACID_TRANSPORT	PLANT_DERIVED_ARGININE_TRANSPORT	lysE|argO->PGPT0020651	2
INDIRECT_EFFECTS	COLONIZING_PLANT_SYSTEM	COLONIZATION-PLANT_DERIVED_SUBSTRATE_USAGE	PLANT_DERIVED_AMINO_ACID_TRANSPORT	PLANT_DERIVED_BRANCHED-CHAIN_AMINO_ACID_TRANSPORT	livF->PGPT0020785	4
						6
INDIRECT_EFFECTS	COLONIZING_PLANT_SYSTEM	COLONIZATION-PLANT_DERIVED_SUBSTRATE_USAGE	PLANT_DERIVED_AMINO_ACID_TRANSPORT	PLANT_DERIVED_BRANCHED-CHAIN_AMINO_ACID_TRANSPORT	livG->PGPT0020780	4
						7
INDIRECT_EFFECTS	COLONIZING_PLANT_SYSTEM	COLONIZATION-PLANT_DERIVED_SUBSTRATE_USAGE	PLANT_DERIVED_AMINO_ACID_TRANSPORT	PLANT_DERIVED_BRANCHED-CHAIN_AMINO_ACID_TRANSPORT	livH->PGPT0020770	4
						6
INDIRECT_EFFECTS	COLONIZING_PLANT_SYSTEM	COLONIZATION-PLANT_DERIVED_SUBSTRATE_USAGE	PLANT_DERIVED_AMINO_ACID_TRANSPORT	PLANT_DERIVED_BRANCHED-CHAIN_AMINO_ACID_TRANSPORT	livK->PGPT0020765	7
						9
INDIRECT_EFFECTS	COLONIZING_PLANT_SYSTEM	COLONIZATION-PLANT_DERIVED_SUBSTRATE_USAGE	PLANT_DERIVED_AMINO_ACID_TRANSPORT	PLANT_DERIVED_BRANCHED-CHAIN_AMINO_ACID_TRANSPORT	livM->PGPT0020775	4
						6
INDIRECT_EFFECTS	COLONIZING_PLANT_SYSTEM	COLONIZATION-PLANT_DERIVED_SUBSTRATE_USAGE	PLANT_DERIVED_AMINO_ACID_TRANSPORT	PLANT_DERIVED_GENERAL_AMINO_ACID_TRANSPORT	TC_APA|yhdG->PGPT0020810	2
INDIRECT_EFFECTS	COLONIZING_PLANT_SYSTEM	COLONIZATION-PLANT_DERIVED_SUBSTRATE_USAGE	PLANT_DERIVED_AMINO_ACID_TRANSPORT	PLANT_DERIVED_GLUTAMATE_TRANSPORT	gltS->PGPT0000810	3
INDIRECT_EFFECTS	COLONIZING_PLANT_SYSTEM	COLONIZATION-PLANT_DERIVED_SUBSTRATE_USAGE	PLANT_DERIVED_AMINO_ACID_TRANSPORT	PLANT_DERIVED_GLUTAMATE_TRANSPORT	gluA->PGPT0000785	1
INDIRECT_EFFECTS	COLONIZING_PLANT_SYSTEM	COLONIZATION-PLANT_DERIVED_SUBSTRATE_USAGE	PLANT_DERIVED_AMINO_ACID_TRANSPORT	PLANT_DERIVED_GLUTAMATE_TRANSPORT	gluB->PGPT0000770	2
INDIRECT_EFFECTS	COLONIZING_PLANT_SYSTEM	COLONIZATION-PLANT_DERIVED_SUBSTRATE_USAGE	PLANT_DERIVED_AMINO_ACID_TRANSPORT	PLANT_DERIVED_GLUTAMATE_TRANSPORT	gluC->PGPT0000775	1
INDIRECT_EFFECTS	COLONIZING_PLANT_SYSTEM	COLONIZATION-PLANT_DERIVED_SUBSTRATE_USAGE	PLANT_DERIVED_AMINO_ACID_TRANSPORT	PLANT_DERIVED_GLUTAMATE_TRANSPORT	gluD->PGPT0000780	1
INDIRECT_EFFECTS	COLONIZING_PLANT_SYSTEM	COLONIZATION-PLANT_DERIVED_SUBSTRATE_USAGE	PLANT_DERIVED_AMINO_ACID_TRANSPORT	PLANT_DERIVED_LYSINE_TRANSPORT	lysE|argO->PGPT0020651	2
INDIRECT_EFFECTS	COLONIZING_PLANT_SYSTEM	COLONIZATION-PLANT_DERIVED_SUBSTRATE_USAGE	PLANT_DERIVED_AMINO_ACID_TRANSPORT	PLANT_DERIVED_POLAR_AMINO_ACID_TRANSPORT	ABC_PA_A->PGPT0020790	2
INDIRECT_EFFECTS	COLONIZING_PLANT_SYSTEM	COLONIZATION-PLANT_DERIVED_SUBSTRATE_USAGE	PLANT_DERIVED_AMINO_ACID_TRANSPORT	PLANT_DERIVED_POLAR_AMINO_ACID_TRANSPORT	ABC_PA_P->PGPT0020795	2
INDIRECT_EFFECTS	COLONIZING_PLANT_SYSTEM	COLONIZATION-PLANT_DERIVED_SUBSTRATE_USAGE	PLANT_DERIVED_AMINO_ACID_TRANSPORT	PLANT_DERIVED_POLAR_AMINO_ACID_TRANSPORT	ABC_PA_S->PGPT0020800	2
						3
INDIRECT_EFFECTS	COLONIZING_PLANT_SYSTEM	COLONIZATION-PLANT_DERIVED_SUBSTRATE_USAGE	PLANT_DERIVED_AMINO_ACID_TRANSPORT	PLANT_DERIVED_METHIONINE_TRANSPORT	metN->PGPT0020520	1
INDIRECT_EFFECTS	COLONIZING_PLANT_SYSTEM	COLONIZATION-PLANT_DERIVED_SUBSTRATE_USAGE	PLANT_DERIVED_AMINO_ACID_TRANSPORT	PLANT_DERIVED_PROLINE_TRANSPORT	TC_SSS|yerK|opuE->PGPT0013955	1
						2
INDIRECT_EFFECTS	COLONIZING_PLANT_SYSTEM	COLONIZATION-PLANT_DERIVED_SUBSTRATE_USAGE	PLANT_DERIVED_AMINO_ACID_UTILIZATION	PLANT_DERIVED_ALANINE_DEGRADATION	ala->PGPT0020065	1
INDIRECT_EFFECTS	COLONIZING_PLANT_SYSTEM	COLONIZATION-PLANT_DERIVED_SUBSTRATE_USAGE	PLANT_DERIVED_AMINO_ACID_UTILIZATION	PLANT_DERIVED_ALANINE_DEGRADATION	ald->PGPT0020070	1
INDIRECT_EFFECTS	COLONIZING_PLANT_SYSTEM	COLONIZATION-PLANT_DERIVED_SUBSTRATE_USAGE	PLANT_DERIVED_AMINO_ACID_UTILIZATION	PLANT_DERIVED_ALANINE_DEGRADATION	alr->PGPT0020040	1
INDIRECT_EFFECTS	COLONIZING_PLANT_SYSTEM	COLONIZATION-PLANT_DERIVED_SUBSTRATE_USAGE	PLANT_DERIVED_AMINO_ACID_UTILIZATION	PLANT_DERIVED_ALANINE_DEGRADATION	ddl->PGPT0020050	2
INDIRECT_EFFECTS	COLONIZING_PLANT_SYSTEM	COLONIZATION-PLANT_DERIVED_SUBSTRATE_USAGE	PLANT_DERIVED_AMINO_ACID_UTILIZATION	PLANT_DERIVED_ALANINE_DEGRADATION	dltA->PGPT0020055	3
						6
INDIRECT_EFFECTS	COLONIZING_PLANT_SYSTEM	COLONIZATION-PLANT_DERIVED_SUBSTRATE_USAGE	PLANT_DERIVED_AMINO_ACID_UTILIZATION	PLANT_DERIVED_ALANINE_DEGRADATION	ycjG->PGPT0020045	1
INDIRECT_EFFECTS	COLONIZING_PLANT_SYSTEM	COLONIZATION-PLANT_DERIVED_SUBSTRATE_USAGE	PLANT_DERIVED_AMINO_ACID_UTILIZATION	PLANT_DERIVED_ARGININE_DEGRADATION	ahrC->PGPT0020105	1
INDIRECT_EFFECTS	COLONIZING_PLANT_SYSTEM	COLONIZATION-PLANT_DERIVED_SUBSTRATE_USAGE	PLANT_DERIVED_AMINO_ACID_UTILIZATION	PLANT_DERIVED_ARGININE_DEGRADATION	arcA->PGPT0020075	1
INDIRECT_EFFECTS	COLONIZING_PLANT_SYSTEM	COLONIZATION-PLANT_DERIVED_SUBSTRATE_USAGE	PLANT_DERIVED_AMINO_ACID_UTILIZATION	PLANT_DERIVED_ARGININE_DEGRADATION	arcB|argF|argI->PGPT0020080	2
						3
INDIRECT_EFFECTS	COLONIZING_PLANT_SYSTEM	COLONIZATION-PLANT_DERIVED_SUBSTRATE_USAGE	PLANT_DERIVED_AMINO_ACID_UTILIZATION	PLANT_DERIVED_ARGININE_DEGRADATION	dauA->PGPT0020092	1
INDIRECT_EFFECTS	COLONIZING_PLANT_SYSTEM	COLONIZATION-PLANT_DERIVED_SUBSTRATE_USAGE	PLANT_DERIVED_AMINO_ACID_UTILIZATION	PLANT_DERIVED_ARGININE_DEGRADATION	nos|nosA->PGPT0020095	1
INDIRECT_EFFECTS	COLONIZING_PLANT_SYSTEM	COLONIZATION-PLANT_DERIVED_SUBSTRATE_USAGE	PLANT_DERIVED_AMINO_ACID_UTILIZATION	PLANT_DERIVED_ARGININE_DEGRADATION	rocF->PGPT0020100	1
INDIRECT_EFFECTS	COLONIZING_PLANT_SYSTEM	COLONIZATION-PLANT_DERIVED_SUBSTRATE_USAGE	PLANT_DERIVED_AMINO_ACID_UTILIZATION	PLANT_DERIVED_ASPARAGINE_DEGRADATION	asnB->PGPT0020150	6
						4
INDIRECT_EFFECTS	COLONIZING_PLANT_SYSTEM	COLONIZATION-PLANT_DERIVED_SUBSTRATE_USAGE	PLANT_DERIVED_AMINO_ACID_UTILIZATION	PLANT_DERIVED_ASPARTATE_DEGRADATION	argG->PGPT0020130	3
INDIRECT_EFFECTS	COLONIZING_PLANT_SYSTEM	COLONIZATION-PLANT_DERIVED_SUBSTRATE_USAGE	PLANT_DERIVED_AMINO_ACID_UTILIZATION	PLANT_DERIVED_ASPARTATE_DEGRADATION	asnB->PGPT0020150	6
						4
INDIRECT_EFFECTS	COLONIZING_PLANT_SYSTEM	COLONIZATION-PLANT_DERIVED_SUBSTRATE_USAGE	PLANT_DERIVED_AMINO_ACID_UTILIZATION	PLANT_DERIVED_ASPARTATE_DEGRADATION	dthadh->PGPT0020170	1
INDIRECT_EFFECTS	COLONIZING_PLANT_SYSTEM	COLONIZATION-PLANT_DERIVED_SUBSTRATE_USAGE	PLANT_DERIVED_AMINO_ACID_UTILIZATION	PLANT_DERIVED_ASPARTATE_DEGRADATION	hom->PGPT0020155	1
INDIRECT_EFFECTS	COLONIZING_PLANT_SYSTEM	COLONIZATION-PLANT_DERIVED_SUBSTRATE_USAGE	PLANT_DERIVED_AMINO_ACID_UTILIZATION	PLANT_DERIVED_ASPARTATE_DEGRADATION	lysC->PGPT0014040	1
INDIRECT_EFFECTS	COLONIZING_PLANT_SYSTEM	COLONIZATION-PLANT_DERIVED_SUBSTRATE_USAGE	PLANT_DERIVED_AMINO_ACID_UTILIZATION	PLANT_DERIVED_ASPARTATE_DEGRADATION	nadB->PGPT0013355	1
INDIRECT_EFFECTS	COLONIZING_PLANT_SYSTEM	COLONIZATION-PLANT_DERIVED_SUBSTRATE_USAGE	PLANT_DERIVED_AMINO_ACID_UTILIZATION	PLANT_DERIVED_ASPARTATE_DEGRADATION	panD->PGPT0008890	1
						2
INDIRECT_EFFECTS	COLONIZING_PLANT_SYSTEM	COLONIZATION-PLANT_DERIVED_SUBSTRATE_USAGE	PLANT_DERIVED_AMINO_ACID_UTILIZATION	PLANT_DERIVED_ASPARTATE_DEGRADATION	purA->PGPT0020140	2
INDIRECT_EFFECTS	COLONIZING_PLANT_SYSTEM	COLONIZATION-PLANT_DERIVED_SUBSTRATE_USAGE	PLANT_DERIVED_AMINO_ACID_UTILIZATION	PLANT_DERIVED_ASPARTATE_DEGRADATION	yhdR->PGPT0020120	1
INDIRECT_EFFECTS	COLONIZING_PLANT_SYSTEM	COLONIZATION-PLANT_DERIVED_SUBSTRATE_USAGE	PLANT_DERIVED_AMINO_ACID_UTILIZATION	PLANT_DERIVED_CYSTEINE_DEGRADATION|CONVERSION	cysK->PGPT0002810	1
						2
INDIRECT_EFFECTS	COLONIZING_PLANT_SYSTEM	COLONIZATION-PLANT_DERIVED_SUBSTRATE_USAGE	PLANT_DERIVED_AMINO_ACID_UTILIZATION	PLANT_DERIVED_CYSTEINE_DEGRADATION|CONVERSION	cysK2->PGPT0002815	1
INDIRECT_EFFECTS	COLONIZING_PLANT_SYSTEM	COLONIZATION-PLANT_DERIVED_SUBSTRATE_USAGE	PLANT_DERIVED_AMINO_ACID_UTILIZATION	PLANT_DERIVED_CYSTEINE_DEGRADATION|CONVERSION	metB|met|cysA->PGPT0001980	2
INDIRECT_EFFECTS	COLONIZING_PLANT_SYSTEM	COLONIZATION-PLANT_DERIVED_SUBSTRATE_USAGE	PLANT_DERIVED_AMINO_ACID_UTILIZATION	PLANT_DERIVED_CYSTEINE_DEGRADATION|CONVERSION	nifS|iscS->PGPT0000065	2
INDIRECT_EFFECTS	COLONIZING_PLANT_SYSTEM	COLONIZATION-PLANT_DERIVED_SUBSTRATE_USAGE	PLANT_DERIVED_AMINO_ACID_UTILIZATION	PLANT_DERIVED_CYSTEINE_DEGRADATION|CONVERSION	patB|malY->PGPT0001990	1
INDIRECT_EFFECTS	COLONIZING_PLANT_SYSTEM	COLONIZATION-PLANT_DERIVED_SUBSTRATE_USAGE	PLANT_DERIVED_AMINO_ACID_UTILIZATION	PLANT_DERIVED_CYSTEINE_DEGRADATION|CONVERSION	sseA->PGPT0002045	3
INDIRECT_EFFECTS	COLONIZING_PLANT_SYSTEM	COLONIZATION-PLANT_DERIVED_SUBSTRATE_USAGE	PLANT_DERIVED_AMINO_ACID_UTILIZATION	PLANT_DERIVED_CYSTEINE_DEGRADATION|CONVERSION	sufS->PGPT0020195	4
						5
INDIRECT_EFFECTS	COLONIZING_PLANT_SYSTEM	COLONIZATION-PLANT_DERIVED_SUBSTRATE_USAGE	PLANT_DERIVED_AMINO_ACID_UTILIZATION	PLANT_DERIVED_CYSTEINE_DEGRADATION|CONVERSION	yhdR->PGPT0020120	1
INDIRECT_EFFECTS	COLONIZING_PLANT_SYSTEM	COLONIZATION-PLANT_DERIVED_SUBSTRATE_USAGE	PLANT_DERIVED_AMINO_ACID_UTILIZATION	PLANT_DERIVED_D-AMINO_ACID_DEGRADATION	dadA->PGPT0020315	1
INDIRECT_EFFECTS	COLONIZING_PLANT_SYSTEM	COLONIZATION-PLANT_DERIVED_SUBSTRATE_USAGE	PLANT_DERIVED_AMINO_ACID_UTILIZATION	PLANT_DERIVED_GLUTAMATE_DEGRADATION|CONVERSION	gdhA->PGPT0000690	2
INDIRECT_EFFECTS	COLONIZING_PLANT_SYSTEM	COLONIZATION-PLANT_DERIVED_SUBSTRATE_USAGE	PLANT_DERIVED_AMINO_ACID_UTILIZATION	PLANT_DERIVED_GLUTAMATE_DEGRADATION|CONVERSION	glnA->PGPT0000645	3
INDIRECT_EFFECTS	COLONIZING_PLANT_SYSTEM	COLONIZATION-PLANT_DERIVED_SUBSTRATE_USAGE	PLANT_DERIVED_AMINO_ACID_UTILIZATION	PLANT_DERIVED_GLUTAMATE_DEGRADATION|CONVERSION	putA->PGPT0020210	1
INDIRECT_EFFECTS	COLONIZING_PLANT_SYSTEM	COLONIZATION-PLANT_DERIVED_SUBSTRATE_USAGE	PLANT_DERIVED_AMINO_ACID_UTILIZATION	PLANT_DERIVED_GLUTAMINE_DEGRADATION	glmS|nodM->PGPT0017630	3
INDIRECT_EFFECTS	COLONIZING_PLANT_SYSTEM	COLONIZATION-PLANT_DERIVED_SUBSTRATE_USAGE	PLANT_DERIVED_AMINO_ACID_UTILIZATION	PLANT_DERIVED_GLUTAMINE_DEGRADATION	gltB->PGPT0000635	1
INDIRECT_EFFECTS	COLONIZING_PLANT_SYSTEM	COLONIZATION-PLANT_DERIVED_SUBSTRATE_USAGE	PLANT_DERIVED_AMINO_ACID_UTILIZATION	PLANT_DERIVED_GLUTAMATE_DEGRADATION|CONVERSION	glmE|mutE|mamB->PGPT0000647	1
INDIRECT_EFFECTS	COLONIZING_PLANT_SYSTEM	COLONIZATION-PLANT_DERIVED_SUBSTRATE_USAGE	PLANT_DERIVED_AMINO_ACID_UTILIZATION	PLANT_DERIVED_GLUTAMINE_DEGRADATION	gltD->PGPT0000640	1
INDIRECT_EFFECTS	COLONIZING_PLANT_SYSTEM	COLONIZATION-PLANT_DERIVED_SUBSTRATE_USAGE	PLANT_DERIVED_AMINO_ACID_UTILIZATION	PLANT_DERIVED_GLUTAMINE_DEGRADATION	purF->PGPT0020225	1
INDIRECT_EFFECTS	COLONIZING_PLANT_SYSTEM	COLONIZATION-PLANT_DERIVED_SUBSTRATE_USAGE	PLANT_DERIVED_AMINO_ACID_UTILIZATION	PLANT_DERIVED_GLUTAMINE_DEGRADATION	purQ->PGPT0020220	1
INDIRECT_EFFECTS	COLONIZING_PLANT_SYSTEM	COLONIZATION-PLANT_DERIVED_SUBSTRATE_USAGE	PLANT_DERIVED_AMINO_ACID_UTILIZATION	PLANT_DERIVED_GLYCINE_DEGRADATION	gcvP->PGPT0020480	1
INDIRECT_EFFECTS	COLONIZING_PLANT_SYSTEM	COLONIZATION-PLANT_DERIVED_SUBSTRATE_USAGE	PLANT_DERIVED_AMINO_ACID_UTILIZATION	PLANT_DERIVED_GLYCINE_DEGRADATION	gcvT->PGPT0008130	2
INDIRECT_EFFECTS	COLONIZING_PLANT_SYSTEM	COLONIZATION-PLANT_DERIVED_SUBSTRATE_USAGE	PLANT_DERIVED_AMINO_ACID_UTILIZATION	PLANT_DERIVED_GLYCINE_DEGRADATION	glyA->PGPT0008090	2
INDIRECT_EFFECTS	COLONIZING_PLANT_SYSTEM	COLONIZATION-PLANT_DERIVED_SUBSTRATE_USAGE	PLANT_DERIVED_AMINO_ACID_UTILIZATION	PLANT_DERIVED_GLYCINE_DEGRADATION	kbl->PGPT0020495	1
INDIRECT_EFFECTS	COLONIZING_PLANT_SYSTEM	COLONIZATION-PLANT_DERIVED_SUBSTRATE_USAGE	PLANT_DERIVED_AMINO_ACID_UTILIZATION	PLANT_DERIVED_GLYCINE_DEGRADATION	lpdA->PGPT0020470	1
INDIRECT_EFFECTS	COLONIZING_PLANT_SYSTEM	COLONIZATION-PLANT_DERIVED_SUBSTRATE_USAGE	PLANT_DERIVED_AMINO_ACID_UTILIZATION	PLANT_DERIVED_GLYCINE_DEGRADATION	ltaE->PGPT0020465	1
INDIRECT_EFFECTS	COLONIZING_PLANT_SYSTEM	COLONIZATION-PLANT_DERIVED_SUBSTRATE_USAGE	PLANT_DERIVED_AMINO_ACID_UTILIZATION	PLANT_DERIVED_GLYCINE_DEGRADATION	thiG->PGPT0008965	1
						2
INDIRECT_EFFECTS	COLONIZING_PLANT_SYSTEM	COLONIZATION-PLANT_DERIVED_SUBSTRATE_USAGE	PLANT_DERIVED_AMINO_ACID_UTILIZATION	PLANT_DERIVED_GLYCINE_DEGRADATION	thiO->PGPT0008955	1
INDIRECT_EFFECTS	COLONIZING_PLANT_SYSTEM	COLONIZATION-PLANT_DERIVED_SUBSTRATE_USAGE	PLANT_DERIVED_AMINO_ACID_UTILIZATION	PLANT_DERIVED_HISTIDINE_DEGRADATION	egtD->PGPT0020260	1
INDIRECT_EFFECTS	COLONIZING_PLANT_SYSTEM	COLONIZATION-PLANT_DERIVED_SUBSTRATE_USAGE	PLANT_DERIVED_AMINO_ACID_UTILIZATION	PLANT_DERIVED_HISTIDINE_DEGRADATION	hutF->PGPT0020245	1
INDIRECT_EFFECTS	COLONIZING_PLANT_SYSTEM	COLONIZATION-PLANT_DERIVED_SUBSTRATE_USAGE	PLANT_DERIVED_AMINO_ACID_UTILIZATION	PLANT_DERIVED_HISTIDINE_DEGRADATION	hutH->PGPT0020230	1
INDIRECT_EFFECTS	COLONIZING_PLANT_SYSTEM	COLONIZATION-PLANT_DERIVED_SUBSTRATE_USAGE	PLANT_DERIVED_AMINO_ACID_UTILIZATION	PLANT_DERIVED_HISTIDINE_DEGRADATION	hutI->PGPT0020235	2
INDIRECT_EFFECTS	COLONIZING_PLANT_SYSTEM	COLONIZATION-PLANT_DERIVED_SUBSTRATE_USAGE	PLANT_DERIVED_AMINO_ACID_UTILIZATION	PLANT_DERIVED_HISTIDINE_DEGRADATION	hutU->PGPT0020250	1
INDIRECT_EFFECTS	COLONIZING_PLANT_SYSTEM	COLONIZATION-PLANT_DERIVED_SUBSTRATE_USAGE	PLANT_DERIVED_AMINO_ACID_UTILIZATION	PLANT_DERIVED_HISTIDINE_DEGRADATION	pmsA|hdc|basG->PGPT0003385	1
INDIRECT_EFFECTS	COLONIZING_PLANT_SYSTEM	COLONIZATION-PLANT_DERIVED_SUBSTRATE_USAGE	PLANT_DERIVED_AMINO_ACID_UTILIZATION	PLANT_DERIVED_LEUCINE_DEGRADATION	bkdA1->PGPT0008861	2
INDIRECT_EFFECTS	COLONIZING_PLANT_SYSTEM	COLONIZATION-PLANT_DERIVED_SUBSTRATE_USAGE	PLANT_DERIVED_AMINO_ACID_UTILIZATION	PLANT_DERIVED_LEUCINE_DEGRADATION	bkdA2|bfmBAB->PGPT0008862	2
INDIRECT_EFFECTS	COLONIZING_PLANT_SYSTEM	COLONIZATION-PLANT_DERIVED_SUBSTRATE_USAGE	PLANT_DERIVED_AMINO_ACID_UTILIZATION	PLANT_DERIVED_LEUCINE_DEGRADATION	ilvE->PGPT0008860	1
INDIRECT_EFFECTS	COLONIZING_PLANT_SYSTEM	COLONIZATION-PLANT_DERIVED_SUBSTRATE_USAGE	PLANT_DERIVED_AMINO_ACID_UTILIZATION	PLANT_DERIVED_LYSINE_DEGRADATION	kamD->PGPT0020365	1
INDIRECT_EFFECTS	COLONIZING_PLANT_SYSTEM	COLONIZATION-PLANT_DERIVED_SUBSTRATE_USAGE	PLANT_DERIVED_AMINO_ACID_UTILIZATION	PLANT_DERIVED_LYSINE_DEGRADATION	kamE->PGPT0020370	1
INDIRECT_EFFECTS	COLONIZING_PLANT_SYSTEM	COLONIZATION-PLANT_DERIVED_SUBSTRATE_USAGE	PLANT_DERIVED_AMINO_ACID_UTILIZATION	PLANT_DERIVED_LYSINE_DEGRADATION	kce->PGPT0020344	2
INDIRECT_EFFECTS	COLONIZING_PLANT_SYSTEM	COLONIZATION-PLANT_DERIVED_SUBSTRATE_USAGE	PLANT_DERIVED_AMINO_ACID_UTILIZATION	PLANT_DERIVED_METHIONINE_DEGRADATION	cbs->PGPT0020005	1
INDIRECT_EFFECTS	COLONIZING_PLANT_SYSTEM	COLONIZATION-PLANT_DERIVED_SUBSTRATE_USAGE	PLANT_DERIVED_AMINO_ACID_UTILIZATION	PLANT_DERIVED_METHIONINE_DEGRADATION	map->PGPT0020010	3
INDIRECT_EFFECTS	COLONIZING_PLANT_SYSTEM	COLONIZATION-PLANT_DERIVED_SUBSTRATE_USAGE	PLANT_DERIVED_AMINO_ACID_UTILIZATION	PLANT_DERIVED_METHIONINE_DEGRADATION	mdeA->PGPT0020020	2
INDIRECT_EFFECTS	COLONIZING_PLANT_SYSTEM	COLONIZATION-PLANT_DERIVED_SUBSTRATE_USAGE	PLANT_DERIVED_AMINO_ACID_UTILIZATION	PLANT_DERIVED_METHIONINE_DEGRADATION	metK->PGPT0020000	1
INDIRECT_EFFECTS	COLONIZING_PLANT_SYSTEM	COLONIZATION-PLANT_DERIVED_SUBSTRATE_USAGE	PLANT_DERIVED_AMINO_ACID_UTILIZATION	PLANT_DERIVED_METHIONINE_DEGRADATION	ridA|tdcF->PGPT0020030	3
						2
INDIRECT_EFFECTS	COLONIZING_PLANT_SYSTEM	COLONIZATION-PLANT_DERIVED_SUBSTRATE_USAGE	PLANT_DERIVED_AMINO_ACID_UTILIZATION	PLANT_DERIVED_PHENYLALANINE_DEGRADATION	aaaT->PGPT0020290	2
						1
INDIRECT_EFFECTS	COLONIZING_PLANT_SYSTEM	COLONIZATION-PLANT_DERIVED_SUBSTRATE_USAGE	PLANT_DERIVED_AMINO_ACID_UTILIZATION	PLANT_DERIVED_PHENYLALANINE_DEGRADATION	dadA->PGPT0020315	1
INDIRECT_EFFECTS	COLONIZING_PLANT_SYSTEM	COLONIZATION-PLANT_DERIVED_SUBSTRATE_USAGE	PLANT_DERIVED_AMINO_ACID_UTILIZATION	PLANT_DERIVED_PHENYLALANINE_DEGRADATION	hisC->PGPT0020305	3
INDIRECT_EFFECTS	COLONIZING_PLANT_SYSTEM	COLONIZATION-PLANT_DERIVED_SUBSTRATE_USAGE	PLANT_DERIVED_AMINO_ACID_UTILIZATION	PLANT_DERIVED_PHENYLALANINE_DEGRADATION	ilvE->PGPT0008860	1
INDIRECT_EFFECTS	COLONIZING_PLANT_SYSTEM	COLONIZATION-PLANT_DERIVED_SUBSTRATE_USAGE	PLANT_DERIVED_AMINO_ACID_UTILIZATION	PLANT_DERIVED_PHENYLALANINE_DEGRADATION	katG->PGPT0013165	1
INDIRECT_EFFECTS	COLONIZING_PLANT_SYSTEM	COLONIZATION-PLANT_DERIVED_SUBSTRATE_USAGE	PLANT_DERIVED_AMINO_ACID_UTILIZATION	PLANT_DERIVED_PHENYLALANINE_DEGRADATION	yhdR->PGPT0020120	1
INDIRECT_EFFECTS	COLONIZING_PLANT_SYSTEM	COLONIZATION-PLANT_DERIVED_SUBSTRATE_USAGE	PLANT_DERIVED_AMINO_ACID_UTILIZATION	PLANT_DERIVED_PROLINE_DEGRADATION	lhpB2->PGPT0020390	2
						1
INDIRECT_EFFECTS	COLONIZING_PLANT_SYSTEM	COLONIZATION-PLANT_DERIVED_SUBSTRATE_USAGE	PLANT_DERIVED_AMINO_ACID_UTILIZATION	PLANT_DERIVED_PROLINE_DEGRADATION	lhpC->PGPT0020395	2
						1
INDIRECT_EFFECTS	COLONIZING_PLANT_SYSTEM	COLONIZATION-PLANT_DERIVED_SUBSTRATE_USAGE	PLANT_DERIVED_AMINO_ACID_UTILIZATION	PLANT_DERIVED_PROLINE_DEGRADATION	lhpD->PGPT0020400	1
INDIRECT_EFFECTS	COLONIZING_PLANT_SYSTEM	COLONIZATION-PLANT_DERIVED_SUBSTRATE_USAGE	PLANT_DERIVED_AMINO_ACID_UTILIZATION	PLANT_DERIVED_PROLINE_DEGRADATION	ocd->PGPT0014250	1
INDIRECT_EFFECTS	COLONIZING_PLANT_SYSTEM	COLONIZATION-PLANT_DERIVED_SUBSTRATE_USAGE	PLANT_DERIVED_AMINO_ACID_UTILIZATION	PLANT_DERIVED_PROLINE_DEGRADATION	prdF->PGPT0014240	2
INDIRECT_EFFECTS	COLONIZING_PLANT_SYSTEM	COLONIZATION-PLANT_DERIVED_SUBSTRATE_USAGE	PLANT_DERIVED_AMINO_ACID_UTILIZATION	PLANT_DERIVED_PROLINE_DEGRADATION	proC->PGPT0014225	1
INDIRECT_EFFECTS	COLONIZING_PLANT_SYSTEM	COLONIZATION-PLANT_DERIVED_SUBSTRATE_USAGE	PLANT_DERIVED_AMINO_ACID_UTILIZATION	PLANT_DERIVED_PROLINE_DEGRADATION	putA->PGPT0020210	1
INDIRECT_EFFECTS	COLONIZING_PLANT_SYSTEM	COLONIZATION-PLANT_DERIVED_SUBSTRATE_USAGE	PLANT_DERIVED_AMINO_ACID_UTILIZATION	PLANT_DERIVED_SERINE_DEGRADATION	cysM2->PGPT0020270	1
INDIRECT_EFFECTS	COLONIZING_PLANT_SYSTEM	COLONIZATION-PLANT_DERIVED_SUBSTRATE_USAGE	PLANT_DERIVED_AMINO_ACID_UTILIZATION	PLANT_DERIVED_SERINE_DEGRADATION	hom->PGPT0020155	1
INDIRECT_EFFECTS	COLONIZING_PLANT_SYSTEM	COLONIZATION-PLANT_DERIVED_SUBSTRATE_USAGE	PLANT_DERIVED_AMINO_ACID_UTILIZATION	PLANT_DERIVED_SERINE_DEGRADATION	thrB->PGPT0020275	1
INDIRECT_EFFECTS	COLONIZING_PLANT_SYSTEM	COLONIZATION-PLANT_DERIVED_SUBSTRATE_USAGE	PLANT_DERIVED_AMINO_ACID_UTILIZATION	PLANT_DERIVED_SERINE_DEGRADATION	thrB2->PGPT0020285	1
					thrC->PGPT0009175	3
INDIRECT_EFFECTS	COLONIZING_PLANT_SYSTEM	COLONIZATION-PLANT_DERIVED_SUBSTRATE_USAGE	PLANT_DERIVED_AMINO_ACID_UTILIZATION	PLANT_DERIVED_SERINE_DEGRADATION	thrC->PGPT0009175	3
				PLANT_DERIVED_THREONINE_DEGRADATION	ilvA|tdcB->PGPT0001960
INDIRECT_EFFECTS	COLONIZING_PLANT_SYSTEM	COLONIZATION-PLANT_DERIVED_SUBSTRATE_USAGE	PLANT_DERIVED_AMINO_ACID_UTILIZATION	PLANT_DERIVED_THREONINE_DEGRADATION	ilvA|tdcB->PGPT0001960	3
					ltaE->PGPT0020465	1
INDIRECT_EFFECTS	COLONIZING_PLANT_SYSTEM	COLONIZATION-PLANT_DERIVED_SUBSTRATE_USAGE	PLANT_DERIVED_AMINO_ACID_UTILIZATION	PLANT_DERIVED_THREONINE_DEGRADATION	ltaE->PGPT0020465	1
					tdh->PGPT0020460
INDIRECT_EFFECTS	COLONIZING_PLANT_SYSTEM	COLONIZATION-PLANT_DERIVED_SUBSTRATE_USAGE	PLANT_DERIVED_AMINO_ACID_UTILIZATION	PLANT_DERIVED_TRYPTOPHANE_DEGRADATION	ddc->PGPT0020450	1
INDIRECT_EFFECTS	COLONIZING_PLANT_SYSTEM	COLONIZATION-PLANT_DERIVED_SUBSTRATE_USAGE	PLANT_DERIVED_AMINO_ACID_UTILIZATION	PLANT_DERIVED_TRYPTOPHANE_DEGRADATION	kynA->PGPT0020505	3
INDIRECT_EFFECTS	COLONIZING_PLANT_SYSTEM	COLONIZATION-PLANT_DERIVED_SUBSTRATE_USAGE	PLANT_DERIVED_AMINO_ACID_UTILIZATION	PLANT_DERIVED_TYROSINE_DEGRADATION	ddc->PGPT0020450	1
INDIRECT_EFFECTS	COLONIZING_PLANT_SYSTEM	COLONIZATION-PLANT_DERIVED_SUBSTRATE_USAGE	PLANT_DERIVED_AMINO_ACID_UTILIZATION	PLANT_DERIVED_TYROSINE_DEGRADATION	hisC->PGPT0020305	3
INDIRECT_EFFECTS	COLONIZING_PLANT_SYSTEM	COLONIZATION-PLANT_DERIVED_SUBSTRATE_USAGE	PLANT_DERIVED_AMINO_ACID_UTILIZATION	PLANT_DERIVED_TYROSINE_DEGRADATION	hppD->PGPT0009480	1
INDIRECT_EFFECTS	COLONIZING_PLANT_SYSTEM	COLONIZATION-PLANT_DERIVED_SUBSTRATE_USAGE	PLANT_DERIVED_AMINO_ACID_UTILIZATION	PLANT_DERIVED_TYROSINE_DEGRADATION	hutH->PGPT0020435	1
					mfnA|adc->PGPT0008895
INDIRECT_EFFECTS	COLONIZING_PLANT_SYSTEM	COLONIZATION-PLANT_DERIVED_SUBSTRATE_USAGE	PLANT_DERIVED_AMINO_ACID_UTILIZATION	PLANT_DERIVED_TYROSINE_DEGRADATION	yhdR->PGPT0020120	1
INDIRECT_EFFECTS	COLONIZING_PLANT_SYSTEM	COLONIZATION-PLANT_DERIVED_SUBSTRATE_USAGE	PLANT_DERIVED_AMINO_ACID_UTILIZATION	PLANT_DERIVED_VALINE_DEGRADATION	ilvE->PGPT0008860	1
INDIRECT_EFFECTS	COLONIZING_PLANT_SYSTEM	COLONIZATION-PLANT_DERIVED_SUBSTRATE_USAGE	PLANT_DERIVED_AMINO_ACID_UTILIZATION	PLANT_DERIVED_VALINE_DEGRADATION	vdh->PGPT0019900	1
INDIRECT_EFFECTS	COLONIZING_PLANT_SYSTEM	COLONIZATION-PLANT_DERIVED_SUBSTRATE_USAGE	PLANT_DERIVED_AMINO|NUCLEOTIDE_SUGAR_UTILIZATION	PLANT_DERIVED_ARABINAN_BREAKDOWN	abfB->PGPT0019093	1
INDIRECT_EFFECTS	COLONIZING_PLANT_SYSTEM	COLONIZATION-PLANT_DERIVED_SUBSTRATE_USAGE	PLANT_DERIVED_AMINO|NUCLEOTIDE_SUGAR_UTILIZATION	PLANT_DERIVED_ARABINAN_BREAKDOWN	abnA->PGPT0019090	3
						4
INDIRECT_EFFECTS	COLONIZING_PLANT_SYSTEM	COLONIZATION-PLANT_DERIVED_SUBSTRATE_USAGE	PLANT_DERIVED_AMINO|NUCLEOTIDE_SUGAR_UTILIZATION	PLANT_DERIVED_ARABINAN_BREAKDOWN	xynD->PGPT0019095	1
INDIRECT_EFFECTS	COLONIZING_PLANT_SYSTEM	COLONIZATION-PLANT_DERIVED_SUBSTRATE_USAGE	PLANT_DERIVED_AMINO|NUCLEOTIDE_SUGAR_UTILIZATION	PLANT_DERIVED_ARABINAN_BREAKDOWN	xynY|xynZ|xynD|xynA->PGPT0018625	4
INDIRECT_EFFECTS	COLONIZING_PLANT_SYSTEM	COLONIZATION-PLANT_DERIVED_SUBSTRATE_USAGE	PLANT_DERIVED_AMINO|NUCLEOTIDE_SUGAR_UTILIZATION	PLANT_DERIVED_FRUCTOSELYSINE_BIOSYNTHESIS	frlC->PGPT0018975	1
INDIRECT_EFFECTS	COLONIZING_PLANT_SYSTEM	COLONIZATION-PLANT_DERIVED_SUBSTRATE_USAGE	PLANT_DERIVED_AMINO|NUCLEOTIDE_SUGAR_UTILIZATION	PLANT_DERIVED_ARABINAN_BREAKDOWN	hypBA->PGPT0019100	1
INDIRECT_EFFECTS	COLONIZING_PLANT_SYSTEM	COLONIZATION-PLANT_DERIVED_SUBSTRATE_USAGE	PLANT_DERIVED_AMINO|NUCLEOTIDE_SUGAR_UTILIZATION	PLANT_DERIVED_GLUCOSAMINE|GLUCOSAMINATE_DEGRADATION	glmM->PGPT0018950	1
INDIRECT_EFFECTS	COLONIZING_PLANT_SYSTEM	COLONIZATION-PLANT_DERIVED_SUBSTRATE_USAGE	PLANT_DERIVED_AMINO|NUCLEOTIDE_SUGAR_UTILIZATION	PLANT_DERIVED_GLUCOSAMINE|GLUCOSAMINATE_DEGRADATION	glmU->PGPT0018955	1
INDIRECT_EFFECTS	COLONIZING_PLANT_SYSTEM	COLONIZATION-PLANT_DERIVED_SUBSTRATE_USAGE	PLANT_DERIVED_AMINO|NUCLEOTIDE_SUGAR_UTILIZATION	PLANT_DERIVED_GLUCOSAMINE|GLUCOSAMINATE_DEGRADATION	gspK->PGPT0018875	1
INDIRECT_EFFECTS	COLONIZING_PLANT_SYSTEM	COLONIZATION-PLANT_DERIVED_SUBSTRATE_USAGE	PLANT_DERIVED_AMINO|NUCLEOTIDE_SUGAR_UTILIZATION	PLANT_DERIVED_GLUCOSAMINE|GLUCOSAMINATE_DEGRADATION	nagA->PGPT0018860	1
INDIRECT_EFFECTS	COLONIZING_PLANT_SYSTEM	COLONIZATION-PLANT_DERIVED_SUBSTRATE_USAGE	PLANT_DERIVED_AMINO|NUCLEOTIDE_SUGAR_UTILIZATION	PLANT_DERIVED_GLUCOSAMINE|GLUCOSAMINATE_DEGRADATION	nagC->PGPT0018870	7
						8
INDIRECT_EFFECTS	COLONIZING_PLANT_SYSTEM	COLONIZATION-PLANT_DERIVED_SUBSTRATE_USAGE	PLANT_DERIVED_AMINO|NUCLEOTIDE_SUGAR_UTILIZATION	PLANT_DERIVED_GLUCOSAMINE|GLUCOSAMINATE_DEGRADATION	nanE->PGPT0018900	2
						1
INDIRECT_EFFECTS	COLONIZING_PLANT_SYSTEM	COLONIZATION-PLANT_DERIVED_SUBSTRATE_USAGE	PLANT_DERIVED_AMINO|NUCLEOTIDE_SUGAR_UTILIZATION	PLANT_DERIVED_GLUCOSAMINE|GLUCOSAMINATE_DEGRADATION	wbpA->PGPT0018920	1
INDIRECT_EFFECTS	COLONIZING_PLANT_SYSTEM	COLONIZATION-PLANT_DERIVED_SUBSTRATE_USAGE	PLANT_DERIVED_AMINO|NUCLEOTIDE_SUGAR_UTILIZATION	PLANT_DERIVED_MURAMATE_DEGRADATION	amgK->PGPT0019050	1
INDIRECT_EFFECTS	COLONIZING_PLANT_SYSTEM	COLONIZATION-PLANT_DERIVED_SUBSTRATE_USAGE	PLANT_DERIVED_AMINO|NUCLEOTIDE_SUGAR_UTILIZATION	PLANT_DERIVED_MURAMATE_DEGRADATION	mupP->PGPT0019045	1
						2
INDIRECT_EFFECTS	COLONIZING_PLANT_SYSTEM	COLONIZATION-PLANT_DERIVED_SUBSTRATE_USAGE	PLANT_DERIVED_AMINO|NUCLEOTIDE_SUGAR_UTILIZATION	PLANT_DERIVED_MURAMATE_DEGRADATION	murQ->PGPT0019040	1
INDIRECT_EFFECTS	COLONIZING_PLANT_SYSTEM	COLONIZATION-PLANT_DERIVED_SUBSTRATE_USAGE	PLANT_DERIVED_AMINO|NUCLEOTIDE_SUGAR_UTILIZATION	PLANT_DERIVED_GLUCOSAMINE|GLUCOSAMINATE_DEGRADATION	pseB|wbjB->PGPT0018935	1
INDIRECT_EFFECTS	COLONIZING_PLANT_SYSTEM	COLONIZATION-PLANT_DERIVED_SUBSTRATE_USAGE	PLANT_DERIVED_AMINO|NUCLEOTIDE_SUGAR_UTILIZATION	PLANT_DERIVED_MURAMATE_DEGRADATION	murU->PGPT0019055	1
INDIRECT_EFFECTS	COLONIZING_PLANT_SYSTEM	COLONIZATION-PLANT_DERIVED_SUBSTRATE_USAGE	PLANT_DERIVED_AMINO|NUCLEOTIDE_SUGAR_UTILIZATION	PLANT_DERIVED_NDP-GLUCOSE-GLUCURONATE_DEGRADATION	ugd|tuaD->PGPT0017855	1
INDIRECT_EFFECTS	COLONIZING_PLANT_SYSTEM	COLONIZATION-PLANT_DERIVED_SUBSTRATE_USAGE	PLANT_DERIVED_AMINO|NUCLEOTIDE_SUGAR_UTILIZATION	PLANT_DERIVED_GLUCOSAMINE|GLUCOSAMINATE_DEGRADATION	wbpP->PGPT0018910	2
INDIRECT_EFFECTS	COLONIZING_PLANT_SYSTEM	COLONIZATION-PLANT_DERIVED_SUBSTRATE_USAGE	PLANT_DERIVED_AMINO|NUCLEOTIDE_SUGAR_UTILIZATION	PLANT_DERIVED_UDP-GALACTOSE-GLUCOSE_POOL	galT->PGPT0017835	1
INDIRECT_EFFECTS	COLONIZING_PLANT_SYSTEM	COLONIZATION-PLANT_DERIVED_SUBSTRATE_USAGE	PLANT_DERIVED_AROMATIC|PHENOLIC_COMPOUND_UTILIZATION	PLANT_DERIVED_BENZENE|PHENOL_DEGRADATION	ubiX|bsdB->PGPT0009565	1
			PLANT_DERIVED_AMINO|NUCLEOTIDE_SUGAR_UTILIZATION	PLANT_DERIVED_UDP-GALACTOSE-XYLOSE_POOL	uxs->PGPT0019015
INDIRECT_EFFECTS	COLONIZING_PLANT_SYSTEM	COLONIZATION-PLANT_DERIVED_SUBSTRATE_USAGE	PLANT_DERIVED_AROMATIC|PHENOLIC_COMPOUND_UTILIZATION	PLANT_DERIVED_BENZOATE_UTILIZATION	acd->PGPT0005290	1
				PLANT_DERIVED_BENZENE|PHENOL_DEGRADATION	ubiX|bsdB->PGPT0009565
INDIRECT_EFFECTS	COLONIZING_PLANT_SYSTEM	COLONIZATION-PLANT_DERIVED_SUBSTRATE_USAGE	PLANT_DERIVED_AROMATIC|PHENOLIC_COMPOUND_UTILIZATION	PLANT_DERIVED_BENZOATE_UTILIZATION	dmpH|xylI|nahK->PGPT0005205	2
						3
INDIRECT_EFFECTS	COLONIZING_PLANT_SYSTEM	COLONIZATION-PLANT_DERIVED_SUBSTRATE_USAGE	PLANT_DERIVED_AROMATIC|PHENOLIC_COMPOUND_UTILIZATION	PLANT_DERIVED_BENZOYLFORMATE_DEGRADATION	mdlC->PGPT0005425	1
				PLANT_DERIVED_BENZOATE_UTILIZATION	pimC->PGPT0005230
INDIRECT_EFFECTS	COLONIZING_PLANT_SYSTEM	COLONIZATION-PLANT_DERIVED_SUBSTRATE_USAGE	PLANT_DERIVED_AROMATIC|PHENOLIC_COMPOUND_UTILIZATION	PLANT_DERIVED_BETA-KETOADIPATE_PATHWAY	pcaB->PGPT0005000	1
				PLANT_DERIVED_BENZOYLFORMATE_DEGRADATION	mdlC->PGPT0005425
INDIRECT_EFFECTS	COLONIZING_PLANT_SYSTEM	COLONIZATION-PLANT_DERIVED_SUBSTRATE_USAGE	PLANT_DERIVED_AROMATIC|PHENOLIC_COMPOUND_UTILIZATION	PLANT_DERIVED_BETA-KETOADIPATE_PATHWAY	pcaC->PGPT0005005	1
					pcaB->PGPT0005000
INDIRECT_EFFECTS	COLONIZING_PLANT_SYSTEM	COLONIZATION-PLANT_DERIVED_SUBSTRATE_USAGE	PLANT_DERIVED_AROMATIC|PHENOLIC_COMPOUND_UTILIZATION	PLANT_DERIVED_BETA-KETOADIPATE_PATHWAY	pcaD|catD->PGPT0004995	4
						5
INDIRECT_EFFECTS	COLONIZING_PLANT_SYSTEM	COLONIZATION-PLANT_DERIVED_SUBSTRATE_USAGE	PLANT_DERIVED_AROMATIC|PHENOLIC_COMPOUND_UTILIZATION	PLANT_DERIVED_CATECHOL_DERIVATE_UTILIZATION	catE->PGPT0005050	1
INDIRECT_EFFECTS	COLONIZING_PLANT_SYSTEM	COLONIZATION-PLANT_DERIVED_SUBSTRATE_USAGE	PLANT_DERIVED_AROMATIC|PHENOLIC_COMPOUND_UTILIZATION	PLANT_DERIVED_CATECHOL_DERIVATE_UTILIZATION	dmpC|xylG|praB->PGPT0005060	2
INDIRECT_EFFECTS	COLONIZING_PLANT_SYSTEM	COLONIZATION-PLANT_DERIVED_SUBSTRATE_USAGE	PLANT_DERIVED_AROMATIC|PHENOLIC_COMPOUND_UTILIZATION	PLANT_DERIVED_CATECHOL_DERIVATE_UTILIZATION	dmpH|xylI|nahK->PGPT0005205	2
						3
INDIRECT_EFFECTS	COLONIZING_PLANT_SYSTEM	COLONIZATION-PLANT_DERIVED_SUBSTRATE_USAGE	PLANT_DERIVED_AROMATIC|PHENOLIC_COMPOUND_UTILIZATION	PLANT_DERIVED_CATECHOL_DERIVATE_UTILIZATION	mhpD->PGPT0006005	2
						3
INDIRECT_EFFECTS	COLONIZING_PLANT_SYSTEM	COLONIZATION-PLANT_DERIVED_SUBSTRATE_USAGE	PLANT_DERIVED_AROMATIC|PHENOLIC_COMPOUND_UTILIZATION	PLANT_DERIVED_CATECHOL_DERIVATE_UTILIZATION	mhpE->PGPT0002050	3
						5
INDIRECT_EFFECTS	COLONIZING_PLANT_SYSTEM	COLONIZATION-PLANT_DERIVED_SUBSTRATE_USAGE	PLANT_DERIVED_AROMATIC|PHENOLIC_COMPOUND_UTILIZATION	PLANT_DERIVED_CATECHOL_DERIVATE_UTILIZATION	mhpF->PGPT0006010	3
						4
INDIRECT_EFFECTS	COLONIZING_PLANT_SYSTEM	COLONIZATION-PLANT_DERIVED_SUBSTRATE_USAGE	PLANT_DERIVED_AROMATIC|PHENOLIC_COMPOUND_UTILIZATION	PLANT_DERIVED_CYCLOHEXANECARBOXYLIC_ACID_DEGRADATION	badH->PGPT0005315	3
INDIRECT_EFFECTS	COLONIZING_PLANT_SYSTEM	COLONIZATION-PLANT_DERIVED_SUBSTRATE_USAGE	PLANT_DERIVED_AROMATIC|PHENOLIC_COMPOUND_UTILIZATION	PLANT_DERIVED_GALLATE_CATABOLISM	ligK|galC->PGPT0002085	1
INDIRECT_EFFECTS	COLONIZING_PLANT_SYSTEM	COLONIZATION-PLANT_DERIVED_SUBSTRATE_USAGE	PLANT_DERIVED_AROMATIC|PHENOLIC_COMPOUND_UTILIZATION	PLANT_DERIVED_HCA_DEGRADATION|VANILLIN_INTERMEDIEATE	paaF|echA->PGPT0001860	6
						8
INDIRECT_EFFECTS	COLONIZING_PLANT_SYSTEM	COLONIZATION-PLANT_DERIVED_SUBSTRATE_USAGE	PLANT_DERIVED_AROMATIC|PHENOLIC_COMPOUND_UTILIZATION	PLANT_DERIVED_HCA_DEGRADATION|VANILLIN_INTERMEDIEATE	vdh->PGPT0019900	1
INDIRECT_EFFECTS	COLONIZING_PLANT_SYSTEM	COLONIZATION-PLANT_DERIVED_SUBSTRATE_USAGE	PLANT_DERIVED_AROMATIC|PHENOLIC_COMPOUND_UTILIZATION	PLANT_DERIVED_HYDROXYBENZOATE_DEGRADATION	mptG->PGPT0019885	1
				PLANT_DERIVED_LIGNIN_UTILIZATION	cueO->PGPT0004130
INDIRECT_EFFECTS	COLONIZING_PLANT_SYSTEM	COLONIZATION-PLANT_DERIVED_SUBSTRATE_USAGE	PLANT_DERIVED_AROMATIC|PHENOLIC_COMPOUND_UTILIZATION	PLANT_DERIVED_NITRO-|AMINOBENZOATE_DEGRADATION	namA->PGPT0005575	1
INDIRECT_EFFECTS	COLONIZING_PLANT_SYSTEM	COLONIZATION-PLANT_DERIVED_SUBSTRATE_USAGE	PLANT_DERIVED_AROMATIC|PHENOLIC_COMPOUND_UTILIZATION	PLANT_DERIVED_NITROBENZENE_DEGRADATION	amnA->PGPT0005480	1
INDIRECT_EFFECTS	COLONIZING_PLANT_SYSTEM	COLONIZATION-PLANT_DERIVED_SUBSTRATE_USAGE	PLANT_DERIVED_AROMATIC|PHENOLIC_COMPOUND_UTILIZATION	PLANT_DERIVED_NITROBENZENE_DEGRADATION	amnB->PGPT0005485	1
INDIRECT_EFFECTS	COLONIZING_PLANT_SYSTEM	COLONIZATION-PLANT_DERIVED_SUBSTRATE_USAGE	PLANT_DERIVED_AROMATIC|PHENOLIC_COMPOUND_UTILIZATION	PLANT_DERIVED_PHENYLACETATE_DEGRADATION	paaX->PGPT0006090	1
INDIRECT_EFFECTS	COLONIZING_PLANT_SYSTEM	COLONIZATION-PLANT_DERIVED_SUBSTRATE_USAGE	PLANT_DERIVED_AROMATIC|PHENOLIC_COMPOUND_UTILIZATION	PLANT_DERIVED_PHENYLACETATE_DEGRADATION	padA->PGPT0019920	1
INDIRECT_EFFECTS	COLONIZING_PLANT_SYSTEM	COLONIZATION-PLANT_DERIVED_SUBSTRATE_USAGE	PLANT_DERIVED_AROMATIC|PHENOLIC_COMPOUND_UTILIZATION	PLANT_DERIVED_PHENYLETHANOL_DEGRADATION	apc->PGPT0005740	1
INDIRECT_EFFECTS	COLONIZING_PLANT_SYSTEM	COLONIZATION-PLANT_DERIVED_SUBSTRATE_USAGE	PLANT_DERIVED_AROMATIC|PHENOLIC_COMPOUND_UTILIZATION	PLANT_DERIVED_PROTOCATECHUIC_ACID_DEGRADATION	pcaB->PGPT0005000	1
INDIRECT_EFFECTS	COLONIZING_PLANT_SYSTEM	COLONIZATION-PLANT_DERIVED_SUBSTRATE_USAGE	PLANT_DERIVED_AROMATIC|PHENOLIC_COMPOUND_UTILIZATION	PLANT_DERIVED_PROTOCATECHUIC_ACID_DEGRADATION	pcaC->PGPT0005005	1
INDIRECT_EFFECTS	COLONIZING_PLANT_SYSTEM	COLONIZATION-PLANT_DERIVED_SUBSTRATE_USAGE	PLANT_DERIVED_AROMATIC|PHENOLIC_COMPOUND_UTILIZATION	PLANT_DERIVED_PROTOCATECHUIC_ACID_DEGRADATION	pcaD|catD->PGPT0004995	4
						5
INDIRECT_EFFECTS	COLONIZING_PLANT_SYSTEM	COLONIZATION-PLANT_DERIVED_SUBSTRATE_USAGE	PLANT_DERIVED_AROMATIC|PHENOLIC_COMPOUND_UTILIZATION	PLANT_DERIVED_QUINATE_CATABOLISM	aroQ|qutE->PGPT0012905	1
INDIRECT_EFFECTS	COLONIZING_PLANT_SYSTEM	COLONIZATION-PLANT_DERIVED_SUBSTRATE_USAGE	PLANT_DERIVED_AROMATIC|PHENOLIC_COMPOUND_UTILIZATION	PLANT_DERIVED_THIOBENZAMIDE_DEGRADATION	ethA->PGPT0005600	1
INDIRECT_EFFECTS	COLONIZING_PLANT_SYSTEM	COLONIZATION-PLANT_DERIVED_SUBSTRATE_USAGE	PLANT_DERIVED_AROMATIC|PHENOLIC_COMPOUND_UTILIZATION	PLANT_DERIVED_VANILLIN|VANILLATE_DEGRADATION	ligW->PGPT0005515	1
INDIRECT_EFFECTS	COLONIZING_PLANT_SYSTEM	COLONIZATION-PLANT_DERIVED_SUBSTRATE_USAGE	PLANT_DERIVED_CARBOHYDRATE-GENERAL_USAGE	PLANT_DERIVED_CARBOHYDRATES-GLYCOLYSIS|GLUCONEOGENESIS	eno->PGPT0018050	1
INDIRECT_EFFECTS	COLONIZING_PLANT_SYSTEM	COLONIZATION-PLANT_DERIVED_SUBSTRATE_USAGE	PLANT_DERIVED_CARBOHYDRATE-GENERAL_USAGE	PLANT_DERIVED_CARBOHYDRATES-GLYCOLYSIS|GLUCONEOGENESIS	fbaA|cbbA->PGPT0017615	1
INDIRECT_EFFECTS	COLONIZING_PLANT_SYSTEM	COLONIZATION-PLANT_DERIVED_SUBSTRATE_USAGE	PLANT_DERIVED_CARBOHYDRATE-GENERAL_USAGE	PLANT_DERIVED_CARBOHYDRATES-GLYCOLYSIS|GLUCONEOGENESIS	fruK|fpk->PGPT0017580	2
INDIRECT_EFFECTS	COLONIZING_PLANT_SYSTEM	COLONIZATION-PLANT_DERIVED_SUBSTRATE_USAGE	PLANT_DERIVED_CARBOHYDRATE-GENERAL_USAGE	PLANT_DERIVED_CARBOHYDRATES-GLYCOLYSIS|GLUCONEOGENESIS	gapA->PGPT0018000	1
INDIRECT_EFFECTS	COLONIZING_PLANT_SYSTEM	COLONIZATION-PLANT_DERIVED_SUBSTRATE_USAGE	PLANT_DERIVED_CARBOHYDRATE-GENERAL_USAGE	PLANT_DERIVED_CARBOHYDRATES-GLYCOLYSIS|GLUCONEOGENESIS	gapN->PGPT0018005	1
INDIRECT_EFFECTS	COLONIZING_PLANT_SYSTEM	COLONIZATION-PLANT_DERIVED_SUBSTRATE_USAGE	PLANT_DERIVED_CARBOHYDRATE-GENERAL_USAGE	PLANT_DERIVED_CARBOHYDRATES-GLYCOLYSIS|GLUCONEOGENESIS	gpmA->PGPT0018030	2
INDIRECT_EFFECTS	COLONIZING_PLANT_SYSTEM	COLONIZATION-PLANT_DERIVED_SUBSTRATE_USAGE	PLANT_DERIVED_CARBOHYDRATE-GENERAL_USAGE	PLANT_DERIVED_CARBOHYDRATES-GLYCOLYSIS|GLUCONEOGENESIS	gpmB->PGPT0018035	2
INDIRECT_EFFECTS	COLONIZING_PLANT_SYSTEM	COLONIZATION-PLANT_DERIVED_SUBSTRATE_USAGE	PLANT_DERIVED_CARBOHYDRATE-GENERAL_USAGE	PLANT_DERIVED_CARBOHYDRATES-GLYCOLYSIS|GLUCONEOGENESIS	pgi->PGPT0017735	1
INDIRECT_EFFECTS	COLONIZING_PLANT_SYSTEM	COLONIZATION-PLANT_DERIVED_SUBSTRATE_USAGE	PLANT_DERIVED_CARBOHYDRATE-GENERAL_USAGE	PLANT_DERIVED_CARBOHYDRATES-GLYCOLYSIS|GLUCONEOGENESIS	pgk->PGPT0018015	1
INDIRECT_EFFECTS	COLONIZING_PLANT_SYSTEM	COLONIZATION-PLANT_DERIVED_SUBSTRATE_USAGE	PLANT_DERIVED_CARBOHYDRATE-GENERAL_USAGE	PLANT_DERIVED_CARBOHYDRATES-GLYCOLYSIS|GLUCONEOGENESIS	pgm->PGPT0017710	1
INDIRECT_EFFECTS	COLONIZING_PLANT_SYSTEM	COLONIZATION-PLANT_DERIVED_SUBSTRATE_USAGE	PLANT_DERIVED_CARBOHYDRATE-GENERAL_USAGE	PLANT_DERIVED_CARBOHYDRATES-GLYCOLYSIS|GLUCONEOGENESIS	ppgK->PGPT0017750	1
INDIRECT_EFFECTS	COLONIZING_PLANT_SYSTEM	COLONIZATION-PLANT_DERIVED_SUBSTRATE_USAGE	PLANT_DERIVED_CARBOHYDRATE-GENERAL_USAGE	PLANT_DERIVED_CARBOHYDRATES-GLYCOLYSIS|GLUCONEOGENESIS	pyk->PGPT0002020	1
INDIRECT_EFFECTS	COLONIZING_PLANT_SYSTEM	COLONIZATION-PLANT_DERIVED_SUBSTRATE_USAGE	PLANT_DERIVED_CARBOHYDRATE-GENERAL_USAGE	PLANT_DERIVED_CARBOHYDRATES-GLYCOLYSIS|GLUCONEOGENESIS	tpiA->PGPT0017995	1
INDIRECT_EFFECTS	COLONIZING_PLANT_SYSTEM	COLONIZATION-PLANT_DERIVED_SUBSTRATE_USAGE	PLANT_DERIVED_CARBOHYDRATE-GENERAL_USAGE	PLANT_DERIVED_CARBOHYDRATE_UTILIZATION_REGULATION	hexR|yebK->PGPT0017985	3
INDIRECT_EFFECTS	COLONIZING_PLANT_SYSTEM	COLONIZATION-PLANT_DERIVED_SUBSTRATE_USAGE	PLANT_DERIVED_CARBOHYDRATE-GENERAL_USAGE	PLANT_DERIVED_CARBOHYDRATE_UTILIZATION_REGULATION	lacI|galR->PGPT0017992	9
						14
INDIRECT_EFFECTS	COLONIZING_PLANT_SYSTEM	COLONIZATION-PLANT_DERIVED_SUBSTRATE_USAGE	PLANT_DERIVED_CARBOHYDRATE-GENERAL_USAGE	PLANT_DERIVED_CARBOHYDRATE_UTILIZATION_REGULATION	mlc|dgsA|nagC_like->PGPT0017991	1
INDIRECT_EFFECTS	COLONIZING_PLANT_SYSTEM	COLONIZATION-PLANT_DERIVED_SUBSTRATE_USAGE	PLANT_DERIVED_CARBOHYDRATE-HEXOSES_UTILIZATION	PLANT_DERIVED_ALDOSE_DEGRADATION	yliI->PGPT0017700	1
INDIRECT_EFFECTS	COLONIZING_PLANT_SYSTEM	COLONIZATION-PLANT_DERIVED_SUBSTRATE_USAGE	PLANT_DERIVED_CARBOHYDRATE-HEXOSES_UTILIZATION	PLANT_DERIVED_FRUCTOSE_METABOLISM|DEGRADATION	fbaA|cbbA->PGPT0017615	1
INDIRECT_EFFECTS	COLONIZING_PLANT_SYSTEM	COLONIZATION-PLANT_DERIVED_SUBSTRATE_USAGE	PLANT_DERIVED_CARBOHYDRATE-HEXOSES_UTILIZATION	PLANT_DERIVED_FRUCTOSE_METABOLISM|DEGRADATION	fruK|fpk->PGPT0017580	2
INDIRECT_EFFECTS	COLONIZING_PLANT_SYSTEM	COLONIZATION-PLANT_DERIVED_SUBSTRATE_USAGE	PLANT_DERIVED_CARBOHYDRATE-HEXOSES_UTILIZATION	PLANT_DERIVED_FRUCTOSE_METABOLISM|DEGRADATION	fruR2->PGPT0017590	2
						3
INDIRECT_EFFECTS	COLONIZING_PLANT_SYSTEM	COLONIZATION-PLANT_DERIVED_SUBSTRATE_USAGE	PLANT_DERIVED_CARBOHYDRATE-HEXOSES_UTILIZATION	PLANT_DERIVED_FRUCTOSE_METABOLISM|DEGRADATION	glmS|nodM->PGPT0017630	3
INDIRECT_EFFECTS	COLONIZING_PLANT_SYSTEM	COLONIZATION-PLANT_DERIVED_SUBSTRATE_USAGE	PLANT_DERIVED_CARBOHYDRATE-HEXOSES_UTILIZATION	PLANT_DERIVED_FRUCTOSE_METABOLISM|DEGRADATION	glpX|cbbF->PGPT0017655	1
INDIRECT_EFFECTS	COLONIZING_PLANT_SYSTEM	COLONIZATION-PLANT_DERIVED_SUBSTRATE_USAGE	PLANT_DERIVED_CARBOHYDRATE-HEXOSES_UTILIZATION	PLANT_DERIVED_FRUCTOSE_METABOLISM|DEGRADATION	scrK->PGPT0017625	1
INDIRECT_EFFECTS	COLONIZING_PLANT_SYSTEM	COLONIZATION-PLANT_DERIVED_SUBSTRATE_USAGE	PLANT_DERIVED_CARBOHYDRATE-HEXOSES_UTILIZATION	PLANT_DERIVED_FUCOSE_DEGRADATION	fucD->PGPT0017495	1
INDIRECT_EFFECTS	COLONIZING_PLANT_SYSTEM	COLONIZATION-PLANT_DERIVED_SUBSTRATE_USAGE	PLANT_DERIVED_CARBOHYDRATE-HEXOSES_UTILIZATION	PLANT_DERIVED_FUCOSE_DEGRADATION	fucI->PGPT0017505	1
INDIRECT_EFFECTS	COLONIZING_PLANT_SYSTEM	COLONIZATION-PLANT_DERIVED_SUBSTRATE_USAGE	PLANT_DERIVED_CARBOHYDRATE-HEXOSES_UTILIZATION	PLANT_DERIVED_GALACOTOSE_METABOLISM|DEGRADATION	galM->PGPT0017840	1
INDIRECT_EFFECTS	COLONIZING_PLANT_SYSTEM	COLONIZATION-PLANT_DERIVED_SUBSTRATE_USAGE	PLANT_DERIVED_CARBOHYDRATE-HEXOSES_UTILIZATION	PLANT_DERIVED_GALACOTOSE_METABOLISM|DEGRADATION	galT->PGPT0017835	1
INDIRECT_EFFECTS	COLONIZING_PLANT_SYSTEM	COLONIZATION-PLANT_DERIVED_SUBSTRATE_USAGE	PLANT_DERIVED_CARBOHYDRATE-HEXOSES_UTILIZATION	PLANT_DERIVED_GALACOTOSE_METABOLISM|DEGRADATION	ugd|tuaD->PGPT0017855	1
INDIRECT_EFFECTS	COLONIZING_PLANT_SYSTEM	COLONIZATION-PLANT_DERIVED_SUBSTRATE_USAGE	PLANT_DERIVED_CARBOHYDRATE-HEXOSES_UTILIZATION	PLANT_DERIVED_GLUCOSE_DEGRADATION	glgM->PGPT0017715	1
INDIRECT_EFFECTS	COLONIZING_PLANT_SYSTEM	COLONIZATION-PLANT_DERIVED_SUBSTRATE_USAGE	PLANT_DERIVED_CARBOHYDRATE-HEXOSES_UTILIZATION	PLANT_DERIVED_GLUCOSE_DEGRADATION	pgi->PGPT0017735	1
INDIRECT_EFFECTS	COLONIZING_PLANT_SYSTEM	COLONIZATION-PLANT_DERIVED_SUBSTRATE_USAGE	PLANT_DERIVED_CARBOHYDRATE-HEXOSES_UTILIZATION	PLANT_DERIVED_GLUCOSE_DEGRADATION	pgi_pmi->PGPT0017755	1
INDIRECT_EFFECTS	COLONIZING_PLANT_SYSTEM	COLONIZATION-PLANT_DERIVED_SUBSTRATE_USAGE	PLANT_DERIVED_CARBOHYDRATE-HEXOSES_UTILIZATION	PLANT_DERIVED_GLUCOSE_DEGRADATION	pgm->PGPT0017710	1
INDIRECT_EFFECTS	COLONIZING_PLANT_SYSTEM	COLONIZATION-PLANT_DERIVED_SUBSTRATE_USAGE	PLANT_DERIVED_CARBOHYDRATE-HEXOSES_UTILIZATION	PLANT_DERIVED_GLUCOSE_DEGRADATION	pgmB->PGPT0017720	2
INDIRECT_EFFECTS	COLONIZING_PLANT_SYSTEM	COLONIZATION-PLANT_DERIVED_SUBSTRATE_USAGE	PLANT_DERIVED_CARBOHYDRATE-HEXOSES_UTILIZATION	PLANT_DERIVED_GLUCOSE_DEGRADATION	ppgK->PGPT0017750	1
INDIRECT_EFFECTS	COLONIZING_PLANT_SYSTEM	COLONIZATION-PLANT_DERIVED_SUBSTRATE_USAGE	PLANT_DERIVED_CARBOHYDRATE-HEXOSES_UTILIZATION	PLANT_DERIVED_GLUCOSE_DEGRADATION	yidA->PGPT0017727	1
INDIRECT_EFFECTS	COLONIZING_PLANT_SYSTEM	COLONIZATION-PLANT_DERIVED_SUBSTRATE_USAGE	PLANT_DERIVED_CARBOHYDRATE-HEXOSES_UTILIZATION	PLANT_DERIVED_GLUCOSE_DEGRADATION	yigL->PGPT0017726	1
INDIRECT_EFFECTS	COLONIZING_PLANT_SYSTEM	COLONIZATION-PLANT_DERIVED_SUBSTRATE_USAGE	PLANT_DERIVED_CARBOHYDRATE-HEXOSES_UTILIZATION	PLANT_DERIVED_GLUCOSE_DEGRADATION	yihX->PGPT0017745	1
INDIRECT_EFFECTS	COLONIZING_PLANT_SYSTEM	COLONIZATION-PLANT_DERIVED_SUBSTRATE_USAGE	PLANT_DERIVED_CARBOHYDRATE-HEXOSES_UTILIZATION	PLANT_DERIVED_LACTOSE_DEGRADATION	bgaB|lacA->PGPT0017815	2
INDIRECT_EFFECTS	COLONIZING_PLANT_SYSTEM	COLONIZATION-PLANT_DERIVED_SUBSTRATE_USAGE	PLANT_DERIVED_CARBOHYDRATE-HEXOSES_UTILIZATION	PLANT_DERIVED_MANNOSE_METABOLISM|DEGRADATION	manA->PGPT0017860	1
INDIRECT_EFFECTS	COLONIZING_PLANT_SYSTEM	COLONIZATION-PLANT_DERIVED_SUBSTRATE_USAGE	PLANT_DERIVED_CARBOHYDRATE-HEXOSES_UTILIZATION	PLANT_DERIVED_MANNOSE_METABOLISM|DEGRADATION	manB|yhxB->PGPT0017865	2
INDIRECT_EFFECTS	COLONIZING_PLANT_SYSTEM	COLONIZATION-PLANT_DERIVED_SUBSTRATE_USAGE	PLANT_DERIVED_CARBOHYDRATE-HEXOSES_UTILIZATION	PLANT_DERIVED_MANNOSE_METABOLISM|DEGRADATION	mgtA->PGPT0017895	1
						2
INDIRECT_EFFECTS	COLONIZING_PLANT_SYSTEM	COLONIZATION-PLANT_DERIVED_SUBSTRATE_USAGE	PLANT_DERIVED_CARBOHYDRATE-HEXOSES_UTILIZATION	PLANT_DERIVED_MANNOSE_METABOLISM|DEGRADATION	mpg|rfbM->PGPT0017880	1
INDIRECT_EFFECTS	COLONIZING_PLANT_SYSTEM	COLONIZATION-PLANT_DERIVED_SUBSTRATE_USAGE	PLANT_DERIVED_CARBOHYDRATE-HEXOSES_UTILIZATION	PLANT_DERIVED_RHAMNOSE_DEGRADATION	LRA3_like->PGPT0017805	1
				PLANT_DERIVED_TAGATOSE_DEGRADATION	agaR->PGPT0017955
INDIRECT_EFFECTS	COLONIZING_PLANT_SYSTEM	COLONIZATION-PLANT_DERIVED_SUBSTRATE_USAGE	PLANT_DERIVED_CARBOHYDRATE-HEXOSES_UTILIZATION	PLANT_DERIVED_RHAMNOSE_DEGRADATION	rhaM|rhaU|yiiL->PGPT0017795	1
INDIRECT_EFFECTS	COLONIZING_PLANT_SYSTEM	COLONIZATION-PLANT_DERIVED_SUBSTRATE_USAGE	PLANT_DERIVED_CARBOHYDRATE-HEXOSES_UTILIZATION	PLANT_DERIVED_TAGATOSE_DEGRADATION	agaR->PGPT0017955	1
					lacD->PGPT0017935
INDIRECT_EFFECTS	COLONIZING_PLANT_SYSTEM	COLONIZATION-PLANT_DERIVED_SUBSTRATE_USAGE	PLANT_DERIVED_CARBOHYDRATE-HEXOSES_UTILIZATION	PLANT_DERIVED_TAGATOSE_DEGRADATION	dpe|lre->PGPT0017960	1
				PLANT_DERIVED_TREHALOSE_METABOLISM	EC_3_2_1_28|alpha_trehalase->PGPT0014070
INDIRECT_EFFECTS	COLONIZING_PLANT_SYSTEM	COLONIZATION-PLANT_DERIVED_SUBSTRATE_USAGE	PLANT_DERIVED_CARBOHYDRATE-HEXOSES_UTILIZATION	PLANT_DERIVED_TREHALOSE_METABOLISM	EC_3_2_1_28|alpha_trehalase->PGPT0014070	1
					otsA->PGPT0014135	2
INDIRECT_EFFECTS	COLONIZING_PLANT_SYSTEM	COLONIZATION-PLANT_DERIVED_SUBSTRATE_USAGE	PLANT_DERIVED_CARBOHYDRATE-HEXOSES_UTILIZATION	PLANT_DERIVED_TREHALOSE_METABOLISM	otsA->PGPT0014135	2
					otsB->PGPT0014140
INDIRECT_EFFECTS	COLONIZING_PLANT_SYSTEM	COLONIZATION-PLANT_DERIVED_SUBSTRATE_USAGE	PLANT_DERIVED_CARBOHYDRATE-HEXOSES_UTILIZATION	PLANT_DERIVED_TREHALOSE_METABOLISM	otsB->PGPT0014140	2
					treR2->PGPT0014110
INDIRECT_EFFECTS	COLONIZING_PLANT_SYSTEM	COLONIZATION-PLANT_DERIVED_SUBSTRATE_USAGE	PLANT_DERIVED_CARBOHYDRATE-HEXOSES_UTILIZATION	PLANT_DERIVED_TREHALOSE_METABOLISM	treS->PGPT0014120	1
INDIRECT_EFFECTS	COLONIZING_PLANT_SYSTEM	COLONIZATION-PLANT_DERIVED_SUBSTRATE_USAGE	PLANT_DERIVED_CARBOHYDRATE-HEXOSES_UTILIZATION	PLANT_DERIVED_TREHALOSE_METABOLISM	treY|glgY->PGPT0014125	1
						2
INDIRECT_EFFECTS	COLONIZING_PLANT_SYSTEM	COLONIZATION-PLANT_DERIVED_SUBSTRATE_USAGE	PLANT_DERIVED_CARBOHYDRATE-HEXOSES_UTILIZATION	PLANT_DERIVED_TREHALOSE_METABOLISM	treZ|glgZ->PGPT0014130	1
INDIRECT_EFFECTS	COLONIZING_PLANT_SYSTEM	COLONIZATION-PLANT_DERIVED_SUBSTRATE_USAGE	PLANT_DERIVED_CARBOHYDRATE-PENTOSES_UTILIZATION	PLANT_DERIVED_APIOSE_METABOLISM	oiaC->PGPT0017510	1
INDIRECT_EFFECTS	COLONIZING_PLANT_SYSTEM	COLONIZATION-PLANT_DERIVED_SUBSTRATE_USAGE	PLANT_DERIVED_CARBOHYDRATE-PENTOSES_UTILIZATION	PLANT_DERIVED_ARABINOSE_METABOLISM	araA->PGPT0017450	1
INDIRECT_EFFECTS	COLONIZING_PLANT_SYSTEM	COLONIZATION-PLANT_DERIVED_SUBSTRATE_USAGE	PLANT_DERIVED_CARBOHYDRATE-PENTOSES_UTILIZATION	PLANT_DERIVED_ARABINOSE_METABOLISM	araB|L_ribulokinase->PGPT0017410	2
INDIRECT_EFFECTS	COLONIZING_PLANT_SYSTEM	COLONIZATION-PLANT_DERIVED_SUBSTRATE_USAGE	PLANT_DERIVED_CARBOHYDRATE-PENTOSES_UTILIZATION	PLANT_DERIVED_APIOSE_METABOLISM	apsD->PGPT0019152	1
INDIRECT_EFFECTS	COLONIZING_PLANT_SYSTEM	COLONIZATION-PLANT_DERIVED_SUBSTRATE_USAGE	PLANT_DERIVED_CARBOHYDRATE-PENTOSES_UTILIZATION	PLANT_DERIVED_ARABINOSE_METABOLISM	araD|ulaF|sgaE|sgbE->PGPT0017420	1
INDIRECT_EFFECTS	COLONIZING_PLANT_SYSTEM	COLONIZATION-PLANT_DERIVED_SUBSTRATE_USAGE	PLANT_DERIVED_CARBOHYDRATE-PENTOSES_UTILIZATION	PLANT_DERIVED_ARABINOSE_METABOLISM	araR->PGPT0017490	1
						2
INDIRECT_EFFECTS	COLONIZING_PLANT_SYSTEM	COLONIZATION-PLANT_DERIVED_SUBSTRATE_USAGE	PLANT_DERIVED_CARBOHYDRATE-PENTOSES_UTILIZATION	PLANT_DERIVED_ARABINOSE_METABOLISM	fucD->PGPT0017495	1
INDIRECT_EFFECTS	COLONIZING_PLANT_SYSTEM	COLONIZATION-PLANT_DERIVED_SUBSTRATE_USAGE	PLANT_DERIVED_CARBOHYDRATE-PENTOSES_UTILIZATION	PLANT_DERIVED_ARABINOSE_METABOLISM	fucI->PGPT0017505	1
INDIRECT_EFFECTS	COLONIZING_PLANT_SYSTEM	COLONIZATION-PLANT_DERIVED_SUBSTRATE_USAGE	PLANT_DERIVED_CARBOHYDRATE-PENTOSES_UTILIZATION	PLANT_DERIVED_LYXOSE_DEGRADATION	araD|ulaF|sgaE|sgbE->PGPT0017420	1
INDIRECT_EFFECTS	COLONIZING_PLANT_SYSTEM	COLONIZATION-PLANT_DERIVED_SUBSTRATE_USAGE	PLANT_DERIVED_CARBOHYDRATE-PENTOSES_UTILIZATION	PLANT_DERIVED_PENTOSE_METABOLISM	gnd|gntZ->PGPT0017385	2
INDIRECT_EFFECTS	COLONIZING_PLANT_SYSTEM	COLONIZATION-PLANT_DERIVED_SUBSTRATE_USAGE	PLANT_DERIVED_CARBOHYDRATE-PENTOSES_UTILIZATION	PLANT_DERIVED_PENTOSE_METABOLISM	talA|talB->PGPT0017375	1
INDIRECT_EFFECTS	COLONIZING_PLANT_SYSTEM	COLONIZATION-PLANT_DERIVED_SUBSTRATE_USAGE	PLANT_DERIVED_CARBOHYDRATE-PENTOSES_UTILIZATION	PLANT_DERIVED_PENTOSE_METABOLISM	tktA|tktB->PGPT0011200	3
INDIRECT_EFFECTS	COLONIZING_PLANT_SYSTEM	COLONIZATION-PLANT_DERIVED_SUBSTRATE_USAGE	PLANT_DERIVED_CARBOHYDRATE-PENTOSES_UTILIZATION	PLANT_DERIVED_PENTOSE_METABOLISM	ykgB|pgl->PGPT0014975	1
INDIRECT_EFFECTS	COLONIZING_PLANT_SYSTEM	COLONIZATION-PLANT_DERIVED_SUBSTRATE_USAGE	PLANT_DERIVED_CARBOHYDRATE-PENTOSES_UTILIZATION	PLANT_DERIVED_LYXOSE_DEGRADATION	ulaE|sgaU|sgbU->PGPT0017530	1
INDIRECT_EFFECTS	COLONIZING_PLANT_SYSTEM	COLONIZATION-PLANT_DERIVED_SUBSTRATE_USAGE	PLANT_DERIVED_CARBOHYDRATE-PENTOSES_UTILIZATION	PLANT_DERIVED_PENTOSE_METABOLISM	zwf->PGPT0017380	1
INDIRECT_EFFECTS	COLONIZING_PLANT_SYSTEM	COLONIZATION-PLANT_DERIVED_SUBSTRATE_USAGE	PLANT_DERIVED_CARBOHYDRATE-PENTOSES_UTILIZATION	PLANT_DERIVED_RIBOSE_METABOLISM|DEGRADATION	araB|L_ribulokinase->PGPT0017410	2
INDIRECT_EFFECTS	COLONIZING_PLANT_SYSTEM	COLONIZATION-PLANT_DERIVED_SUBSTRATE_USAGE	PLANT_DERIVED_CARBOHYDRATE-PENTOSES_UTILIZATION	PLANT_DERIVED_RIBOSE_METABOLISM|DEGRADATION	araD|ulaF|sgaE|sgbE->PGPT0017420	1
INDIRECT_EFFECTS	COLONIZING_PLANT_SYSTEM	COLONIZATION-PLANT_DERIVED_SUBSTRATE_USAGE	PLANT_DERIVED_CARBOHYDRATE-PENTOSES_UTILIZATION	PLANT_DERIVED_RIBOSE_METABOLISM|DEGRADATION	deoC->PGPT0017445	1
INDIRECT_EFFECTS	COLONIZING_PLANT_SYSTEM	COLONIZATION-PLANT_DERIVED_SUBSTRATE_USAGE	PLANT_DERIVED_CARBOHYDRATE-PENTOSES_UTILIZATION	PLANT_DERIVED_RIBOSE_METABOLISM|DEGRADATION	hisG->PGPT0017400	1
INDIRECT_EFFECTS	COLONIZING_PLANT_SYSTEM	COLONIZATION-PLANT_DERIVED_SUBSTRATE_USAGE	PLANT_DERIVED_CARBOHYDRATE-PENTOSES_UTILIZATION	PLANT_DERIVED_RIBOSE_METABOLISM|DEGRADATION	rbsK->PGPT0017405	3
INDIRECT_EFFECTS	COLONIZING_PLANT_SYSTEM	COLONIZATION-PLANT_DERIVED_SUBSTRATE_USAGE	PLANT_DERIVED_CARBOHYDRATE-PENTOSES_UTILIZATION	PLANT_DERIVED_RIBOSE_METABOLISM|DEGRADATION	rpe|cbbE->PGPT0017425	1
INDIRECT_EFFECTS	COLONIZING_PLANT_SYSTEM	COLONIZATION-PLANT_DERIVED_SUBSTRATE_USAGE	PLANT_DERIVED_CARBOHYDRATE-PENTOSES_UTILIZATION	PLANT_DERIVED_RIBOSE_METABOLISM|DEGRADATION	rpiB->PGPT0017395	1
INDIRECT_EFFECTS	COLONIZING_PLANT_SYSTEM	COLONIZATION-PLANT_DERIVED_SUBSTRATE_USAGE	PLANT_DERIVED_CARBOHYDRATE-PENTOSES_UTILIZATION	PLANT_DERIVED_XYLOSE|XYLULOSE_DEGRADATION	araD|ulaF|sgaE|sgbE->PGPT0017420	1
INDIRECT_EFFECTS	COLONIZING_PLANT_SYSTEM	COLONIZATION-PLANT_DERIVED_SUBSTRATE_USAGE	PLANT_DERIVED_CARBOHYDRATE-PENTOSES_UTILIZATION	PLANT_DERIVED_XYLOSE|XYLULOSE_DEGRADATION	gutB->PGPT0017541	1
					cbr->PGPT0017555
INDIRECT_EFFECTS	COLONIZING_PLANT_SYSTEM	COLONIZATION-PLANT_DERIVED_SUBSTRATE_USAGE	PLANT_DERIVED_CARBOHYDRATE-PENTOSES_UTILIZATION	PLANT_DERIVED_XYLOSE|XYLULOSE_DEGRADATION	rpe|cbbE->PGPT0017425	1
INDIRECT_EFFECTS	COLONIZING_PLANT_SYSTEM	COLONIZATION-PLANT_DERIVED_SUBSTRATE_USAGE	PLANT_DERIVED_CARBOHYDRATE-PENTOSES_UTILIZATION	PLANT_DERIVED_XYLOSE|XYLULOSE_DEGRADATION	xdh->PGPT0017545	1
INDIRECT_EFFECTS	COLONIZING_PLANT_SYSTEM	COLONIZATION-PLANT_DERIVED_SUBSTRATE_USAGE	PLANT_DERIVED_CARBOHYDRATE-PENTOSES_UTILIZATION	PLANT_DERIVED_XYLOSE|XYLULOSE_DEGRADATION	xfp->PGPT0017575	2
						1
INDIRECT_EFFECTS	COLONIZING_PLANT_SYSTEM	COLONIZATION-PLANT_DERIVED_SUBSTRATE_USAGE	PLANT_DERIVED_CARBOHYDRATE-PENTOSES_UTILIZATION	PLANT_DERIVED_XYLOSE|XYLULOSE_DEGRADATION	xylA->PGPT0017550	1
INDIRECT_EFFECTS	COLONIZING_PLANT_SYSTEM	COLONIZATION-PLANT_DERIVED_SUBSTRATE_USAGE	PLANT_DERIVED_CARBOHYDRATE-PENTOSES_UTILIZATION	PLANT_DERIVED_XYLOSE|XYLULOSE_DEGRADATION	xylB->PGPT0017535	2
						4
INDIRECT_EFFECTS	COLONIZING_PLANT_SYSTEM	COLONIZATION-PLANT_DERIVED_SUBSTRATE_USAGE	PLANT_DERIVED_CARBOHYDRATE-PENTOSES_UTILIZATION	PLANT_DERIVED_XYLOSE|XYLULOSE_DEGRADATION	gutB->PGPT0017541	3
INDIRECT_EFFECTS	COLONIZING_PLANT_SYSTEM	COLONIZATION-PLANT_DERIVED_SUBSTRATE_USAGE	PLANT_DERIVED_CARBOHYDRATE-PENTOSES_UTILIZATION	PLANT_DERIVED_XYLOSE|XYLULOSE_DEGRADATION	yajO|iolS->PGPT0017540	3
INDIRECT_EFFECTS	COLONIZING_PLANT_SYSTEM	COLONIZATION-PLANT_DERIVED_SUBSTRATE_USAGE	PLANT_DERIVED_CARBOHYDRATE_TRANSPORT	PLANT_DERIVED_ALPHA-GLUCOSIDE_TRANSPORT	aglE|ggtB->PGPT0016395	2
INDIRECT_EFFECTS	COLONIZING_PLANT_SYSTEM	COLONIZATION-PLANT_DERIVED_SUBSTRATE_USAGE	PLANT_DERIVED_CARBOHYDRATE_TRANSPORT	PLANT_DERIVED_ALPHA-GLUCOSIDE_TRANSPORT	msmX|msmK|malK|sugC|ggtA|msiK->PGPT0016310	4
INDIRECT_EFFECTS	COLONIZING_PLANT_SYSTEM	COLONIZATION-PLANT_DERIVED_SUBSTRATE_USAGE	PLANT_DERIVED_CARBOHYDRATE_TRANSPORT	PLANT_DERIVED_ARABINOGALACTAN|GALACTOSE_OLIGOMER|MALTOOLIGOSACCHARIDE_TRANSPORT	cycB|ganO->PGPT0016315	1
INDIRECT_EFFECTS	COLONIZING_PLANT_SYSTEM	COLONIZATION-PLANT_DERIVED_SUBSTRATE_USAGE	PLANT_DERIVED_CARBOHYDRATE_TRANSPORT	PLANT_DERIVED_ARABINOGALACTAN|GALACTOSE_OLIGOMER|MALTOOLIGOSACCHARIDE_TRANSPORT	ganP->PGPT0016320	1
INDIRECT_EFFECTS	COLONIZING_PLANT_SYSTEM	COLONIZATION-PLANT_DERIVED_SUBSTRATE_USAGE	PLANT_DERIVED_CARBOHYDRATE_TRANSPORT	PLANT_DERIVED_ARABINOGALACTAN|GALACTOSE_OLIGOMER|MALTOOLIGOSACCHARIDE_TRANSPORT	ganQ->PGPT0016325	1
INDIRECT_EFFECTS	COLONIZING_PLANT_SYSTEM	COLONIZATION-PLANT_DERIVED_SUBSTRATE_USAGE	PLANT_DERIVED_CARBOHYDRATE_TRANSPORT	PLANT_DERIVED_ARABINOGALACTAN|GALACTOSE_OLIGOMER|MALTOOLIGOSACCHARIDE_TRANSPORT	msmX|msmK|malK|sugC|ggtA|msiK->PGPT0016310	4
INDIRECT_EFFECTS	COLONIZING_PLANT_SYSTEM	COLONIZATION-PLANT_DERIVED_SUBSTRATE_USAGE	PLANT_DERIVED_CARBOHYDRATE_TRANSPORT	PLANT_DERIVED_ARABINOOLOIGOSACCHARIDE_TRANSPORT	msmX|msmK|malK|sugC|ggtA|msiK->PGPT0016310	4
INDIRECT_EFFECTS	COLONIZING_PLANT_SYSTEM	COLONIZATION-PLANT_DERIVED_SUBSTRATE_USAGE	PLANT_DERIVED_CARBOHYDRATE_TRANSPORT	PLANT_DERIVED_CELLOBIOSE_TRANSPORT	cebE->PGPT0016430	3
INDIRECT_EFFECTS	COLONIZING_PLANT_SYSTEM	COLONIZATION-PLANT_DERIVED_SUBSTRATE_USAGE	PLANT_DERIVED_CARBOHYDRATE_TRANSPORT	PLANT_DERIVED_CELLOBIOSE_TRANSPORT	cebF->PGPT0016435	3
INDIRECT_EFFECTS	COLONIZING_PLANT_SYSTEM	COLONIZATION-PLANT_DERIVED_SUBSTRATE_USAGE	PLANT_DERIVED_CARBOHYDRATE_TRANSPORT	PLANT_DERIVED_CELLOBIOSE_TRANSPORT	cebG->PGPT0016440	3
INDIRECT_EFFECTS	COLONIZING_PLANT_SYSTEM	COLONIZATION-PLANT_DERIVED_SUBSTRATE_USAGE	PLANT_DERIVED_CARBOHYDRATE_TRANSPORT	PLANT_DERIVED_CELLOBIOSE_TRANSPORT	msmX|msmK|malK|sugC|ggtA|msiK->PGPT0016310	4
INDIRECT_EFFECTS	COLONIZING_PLANT_SYSTEM	COLONIZATION-PLANT_DERIVED_SUBSTRATE_USAGE	PLANT_DERIVED_CARBOHYDRATE_TRANSPORT	PLANT_DERIVED_CHITOBIOSE_TRANSPORT_I	dasA->PGPT0016445	1
INDIRECT_EFFECTS	COLONIZING_PLANT_SYSTEM	COLONIZATION-PLANT_DERIVED_SUBSTRATE_USAGE	PLANT_DERIVED_CARBOHYDRATE_TRANSPORT	PLANT_DERIVED_CHITOBIOSE_TRANSPORT_I	dasB->PGPT0016450	1
INDIRECT_EFFECTS	COLONIZING_PLANT_SYSTEM	COLONIZATION-PLANT_DERIVED_SUBSTRATE_USAGE	PLANT_DERIVED_CARBOHYDRATE_TRANSPORT	PLANT_DERIVED_CHITOBIOSE_TRANSPORT_I	dasC->PGPT0016455	1
INDIRECT_EFFECTS	COLONIZING_PLANT_SYSTEM	COLONIZATION-PLANT_DERIVED_SUBSTRATE_USAGE	PLANT_DERIVED_CARBOHYDRATE_TRANSPORT	PLANT_DERIVED_CHITOBIOSE_TRANSPORT_I	msmX|msmK|malK|sugC|ggtA|msiK->PGPT0016310	4
INDIRECT_EFFECTS	COLONIZING_PLANT_SYSTEM	COLONIZATION-PLANT_DERIVED_SUBSTRATE_USAGE	PLANT_DERIVED_CARBOHYDRATE_TRANSPORT	PLANT_DERIVED_FRUCTOOLIGOSACCHARIDE_TRANSPORT	msmX|msmK|malK|sugC|ggtA|msiK->PGPT0016310	4
INDIRECT_EFFECTS	COLONIZING_PLANT_SYSTEM	COLONIZATION-PLANT_DERIVED_SUBSTRATE_USAGE	PLANT_DERIVED_CARBOHYDRATE_TRANSPORT	PLANT_DERIVED_GALACTOFURANOSE_TRANSPORT	ytfQ->PGPT0016625	1
INDIRECT_EFFECTS	COLONIZING_PLANT_SYSTEM	COLONIZATION-PLANT_DERIVED_SUBSTRATE_USAGE	PLANT_DERIVED_CARBOHYDRATE_TRANSPORT	PLANT_DERIVED_GALACTOFURANOSE_TRANSPORT	ytfR->PGPT0016635	1
INDIRECT_EFFECTS	COLONIZING_PLANT_SYSTEM	COLONIZATION-PLANT_DERIVED_SUBSTRATE_USAGE	PLANT_DERIVED_CARBOHYDRATE_TRANSPORT	PLANT_DERIVED_GALACTOFURANOSE_TRANSPORT	ytfT|yjfF->PGPT0016630	2
INDIRECT_EFFECTS	COLONIZING_PLANT_SYSTEM	COLONIZATION-PLANT_DERIVED_SUBSTRATE_USAGE	PLANT_DERIVED_CARBOHYDRATE_TRANSPORT	PLANT_DERIVED_GLUCOSE|MANNOSE_TRANSPORT_I	msmX|msmK|malK|sugC|ggtA|msiK->PGPT0016310	4
INDIRECT_EFFECTS	COLONIZING_PLANT_SYSTEM	COLONIZATION-PLANT_DERIVED_SUBSTRATE_USAGE	PLANT_DERIVED_CARBOHYDRATE_TRANSPORT	PLANT_DERIVED_GLYCOSIDE|PENTOSIDE|HEXURONIDE_TRANSPORT	TC_GPH|yihO|xynP->PGPT0014410	2
INDIRECT_EFFECTS	COLONIZING_PLANT_SYSTEM	COLONIZATION-PLANT_DERIVED_SUBSTRATE_USAGE	PLANT_DERIVED_CARBOHYDRATE_TRANSPORT	PLANT_DERIVED_HEXOSE_PHOSPHATE_UPTAKE_SENSING	uhpB->PGPT0017175	2
						1
INDIRECT_EFFECTS	COLONIZING_PLANT_SYSTEM	COLONIZATION-PLANT_DERIVED_SUBSTRATE_USAGE	PLANT_DERIVED_CARBOHYDRATE_TRANSPORT	PLANT_DERIVED_MALTOSE|MALTODEXTRIN_TRANSPORT	msmX|msmK|malK|sugC|ggtA|msiK->PGPT0016310	4
INDIRECT_EFFECTS	COLONIZING_PLANT_SYSTEM	COLONIZATION-PLANT_DERIVED_SUBSTRATE_USAGE	PLANT_DERIVED_CARBOHYDRATE_TRANSPORT	PLANT_DERIVED_MALTOSE|TREHALOSE_TRANSPORT	thuE->PGPT0014145	1
INDIRECT_EFFECTS	COLONIZING_PLANT_SYSTEM	COLONIZATION-PLANT_DERIVED_SUBSTRATE_USAGE	PLANT_DERIVED_CARBOHYDRATE_TRANSPORT	PLANT_DERIVED_MALTOSE|TREHALOSE_TRANSPORT	thuF|sugA->PGPT0014150	1
INDIRECT_EFFECTS	COLONIZING_PLANT_SYSTEM	COLONIZATION-PLANT_DERIVED_SUBSTRATE_USAGE	PLANT_DERIVED_CARBOHYDRATE_TRANSPORT	PLANT_DERIVED_MALTOSE|TREHALOSE_TRANSPORT	thuG|sugB->PGPT0014155	1
INDIRECT_EFFECTS	COLONIZING_PLANT_SYSTEM	COLONIZATION-PLANT_DERIVED_SUBSTRATE_USAGE	PLANT_DERIVED_CARBOHYDRATE_TRANSPORT	PLANT_DERIVED_MANNITOL|SORBITOL_TRANSPORT	msmX|msmK|malK|sugC|ggtA|msiK->PGPT0016310	4
INDIRECT_EFFECTS	COLONIZING_PLANT_SYSTEM	COLONIZATION-PLANT_DERIVED_SUBSTRATE_USAGE	PLANT_DERIVED_CARBOHYDRATE_TRANSPORT	PLANT_DERIVED_MANNOSYL-GLYCERATE_PTS_SYSTEM	mngR|farR->PGPT0016955	2
INDIRECT_EFFECTS	COLONIZING_PLANT_SYSTEM	COLONIZATION-PLANT_DERIVED_SUBSTRATE_USAGE	PLANT_DERIVED_CARBOHYDRATE_TRANSPORT	PLANT_DERIVED_MULTIPLE_SUGAR_TRANSPORT_III	ABC_MS_P->PGPT0016535	8
						11
INDIRECT_EFFECTS	COLONIZING_PLANT_SYSTEM	COLONIZATION-PLANT_DERIVED_SUBSTRATE_USAGE	PLANT_DERIVED_CARBOHYDRATE_TRANSPORT	PLANT_DERIVED_MULTIPLE_SUGAR_TRANSPORT_III	ABC_MS_P1->PGPT0016540	8
						11
INDIRECT_EFFECTS	COLONIZING_PLANT_SYSTEM	COLONIZATION-PLANT_DERIVED_SUBSTRATE_USAGE	PLANT_DERIVED_CARBOHYDRATE_TRANSPORT	PLANT_DERIVED_MULTIPLE_SUGAR_TRANSPORT_III	ABC_MS_S->PGPT0016545	9
						12
INDIRECT_EFFECTS	COLONIZING_PLANT_SYSTEM	COLONIZATION-PLANT_DERIVED_SUBSTRATE_USAGE	PLANT_DERIVED_CARBOHYDRATE_TRANSPORT	PLANT_DERIVED_MULTIPLE_SUGAR_TRANSPORT_III	msmX|msmK|malK|sugC|ggtA|msiK->PGPT0016310	4
INDIRECT_EFFECTS	COLONIZING_PLANT_SYSTEM	COLONIZATION-PLANT_DERIVED_SUBSTRATE_USAGE	PLANT_DERIVED_CARBOHYDRATE_TRANSPORT	PLANT_DERIVED_N_ACETYLGLUCOSAMINE_TRANSPORT	ngcE|ABC_NGC_S->PGPT0016415	2
INDIRECT_EFFECTS	COLONIZING_PLANT_SYSTEM	COLONIZATION-PLANT_DERIVED_SUBSTRATE_USAGE	PLANT_DERIVED_CARBOHYDRATE_TRANSPORT	PLANT_DERIVED_N_ACETYLGLUCOSAMINE_TRANSPORT	ngcF|ABC_NGC_P->PGPT0016420	2
INDIRECT_EFFECTS	COLONIZING_PLANT_SYSTEM	COLONIZATION-PLANT_DERIVED_SUBSTRATE_USAGE	PLANT_DERIVED_CARBOHYDRATE_TRANSPORT	PLANT_DERIVED_N_ACETYLGLUCOSAMINE_TRANSPORT	ngcG|ABC_NGC_P1->PGPT0016425	2
INDIRECT_EFFECTS	COLONIZING_PLANT_SYSTEM	COLONIZATION-PLANT_DERIVED_SUBSTRATE_USAGE	PLANT_DERIVED_CARBOHYDRATE_TRANSPORT	PLANT_DERIVED_REAFFINOSE|STACHYOSE|MELIBIOSE_TRANSPORT	msmE->PGPT0016330	1
INDIRECT_EFFECTS	COLONIZING_PLANT_SYSTEM	COLONIZATION-PLANT_DERIVED_SUBSTRATE_USAGE	PLANT_DERIVED_CARBOHYDRATE_TRANSPORT	PLANT_DERIVED_REAFFINOSE|STACHYOSE|MELIBIOSE_TRANSPORT	msmF->PGPT0016335	1
INDIRECT_EFFECTS	COLONIZING_PLANT_SYSTEM	COLONIZATION-PLANT_DERIVED_SUBSTRATE_USAGE	PLANT_DERIVED_CARBOHYDRATE_TRANSPORT	PLANT_DERIVED_REAFFINOSE|STACHYOSE|MELIBIOSE_TRANSPORT	msmG->PGPT0016340	1
INDIRECT_EFFECTS	COLONIZING_PLANT_SYSTEM	COLONIZATION-PLANT_DERIVED_SUBSTRATE_USAGE	PLANT_DERIVED_CARBOHYDRATE_TRANSPORT	PLANT_DERIVED_REAFFINOSE|STACHYOSE|MELIBIOSE_TRANSPORT	msmX|msmK|malK|sugC|ggtA|msiK->PGPT0016310	4
INDIRECT_EFFECTS	COLONIZING_PLANT_SYSTEM	COLONIZATION-PLANT_DERIVED_SUBSTRATE_USAGE	PLANT_DERIVED_CARBOHYDRATE_TRANSPORT	PLANT_DERIVED_RIBOSE|AUTOINDUCER|XYLOSE_TRANSPORT	rbsA->PGPT0016600	2
INDIRECT_EFFECTS	COLONIZING_PLANT_SYSTEM	COLONIZATION-PLANT_DERIVED_SUBSTRATE_USAGE	PLANT_DERIVED_CARBOHYDRATE_TRANSPORT	PLANT_DERIVED_RIBOSE|AUTOINDUCER|XYLOSE_TRANSPORT	rbsB->PGPT0015740	2
INDIRECT_EFFECTS	COLONIZING_PLANT_SYSTEM	COLONIZATION-PLANT_DERIVED_SUBSTRATE_USAGE	PLANT_DERIVED_CARBOHYDRATE_TRANSPORT	PLANT_DERIVED_RIBOSE|AUTOINDUCER|XYLOSE_TRANSPORT	rbsC->PGPT0016590	2
INDIRECT_EFFECTS	COLONIZING_PLANT_SYSTEM	COLONIZATION-PLANT_DERIVED_SUBSTRATE_USAGE	PLANT_DERIVED_CARBOHYDRATE_TRANSPORT	PLANT_DERIVED_XYLOBIOSE_TRANSPORT	bxlE->PGPT0016495	1
INDIRECT_EFFECTS	COLONIZING_PLANT_SYSTEM	COLONIZATION-PLANT_DERIVED_SUBSTRATE_USAGE	PLANT_DERIVED_CARBOHYDRATE_TRANSPORT	PLANT_DERIVED_XYLOBIOSE_TRANSPORT	bxlF->PGPT0016500	1
INDIRECT_EFFECTS	COLONIZING_PLANT_SYSTEM	COLONIZATION-PLANT_DERIVED_SUBSTRATE_USAGE	PLANT_DERIVED_CARBOHYDRATE_TRANSPORT	PLANT_DERIVED_XYLOBIOSE_TRANSPORT	bxlG->PGPT0016505	1
INDIRECT_EFFECTS	COLONIZING_PLANT_SYSTEM	COLONIZATION-PLANT_DERIVED_SUBSTRATE_USAGE	PLANT_DERIVED_CARBOHYDRATE_TRANSPORT	PLANT_DERIVED_XYLOSE_TRANSPORT_I	xylF->PGPT0016650	1
INDIRECT_EFFECTS	COLONIZING_PLANT_SYSTEM	COLONIZATION-PLANT_DERIVED_SUBSTRATE_USAGE	PLANT_DERIVED_CARBOHYDRATE_TRANSPORT	PLANT_DERIVED_XYLOSE_TRANSPORT_I	xylG->PGPT0016660	1
INDIRECT_EFFECTS	COLONIZING_PLANT_SYSTEM	COLONIZATION-PLANT_DERIVED_SUBSTRATE_USAGE	PLANT_DERIVED_CARBOHYDRATE_TRANSPORT	PLANT_DERIVED_XYLOSE_TRANSPORT_I	xylH->PGPT0016655	1
INDIRECT_EFFECTS	COLONIZING_PLANT_SYSTEM	COLONIZATION-PLANT_DERIVED_SUBSTRATE_USAGE	PLANT_DERIVED_CARBOHYDRATE_TRANSPORT	PLANT_DERIVED_sn-GLYCEROL-3P_TRANSPORT	ugpA->PGPT0016840	1
INDIRECT_EFFECTS	COLONIZING_PLANT_SYSTEM	COLONIZATION-PLANT_DERIVED_SUBSTRATE_USAGE	PLANT_DERIVED_CARBOHYDRATE_TRANSPORT	PLANT_DERIVED_sn-GLYCEROL-3P_TRANSPORT	ugpB->PGPT0016835	1
INDIRECT_EFFECTS	COLONIZING_PLANT_SYSTEM	COLONIZATION-PLANT_DERIVED_SUBSTRATE_USAGE	PLANT_DERIVED_CARBOHYDRATE_TRANSPORT	PLANT_DERIVED_sn-GLYCEROL-3P_TRANSPORT	ugpE->PGPT0016845	1
INDIRECT_EFFECTS	COLONIZING_PLANT_SYSTEM	COLONIZATION-PLANT_DERIVED_SUBSTRATE_USAGE	PLANT_DERIVED_CARBOHYDRATE_USAGE-OTHERS	PLANT_DERIVED_CARBON_CATEBOLITE_REGULATION	ccpA->PGPT0019459	2
INDIRECT_EFFECTS	COLONIZING_PLANT_SYSTEM	COLONIZATION-PLANT_DERIVED_SUBSTRATE_USAGE	PLANT_DERIVED_CARBOHYDRATE_USAGE-OTHERS	PLANT_DERIVED_CHITIN_DEGRADATION	chiA|chtA|chiI->PGPT0012130	5
					HEXA_B_like|exo|chb->PGPT0012150	1
INDIRECT_EFFECTS	COLONIZING_PLANT_SYSTEM	COLONIZATION-PLANT_DERIVED_SUBSTRATE_USAGE	PLANT_DERIVED_CARBOHYDRATE_USAGE-OTHERS	PLANT_DERIVED_PROPANEDIOL_UTILIZATION	pflA|pflC|pflE|bssD->PGPT0019432	1
				PLANT_DERIVED_CHITIN_DEGRADATION	chiA|chtA|chiI->PGPT0012130	5
INDIRECT_EFFECTS	COLONIZING_PLANT_SYSTEM	COLONIZATION-PLANT_DERIVED_SUBSTRATE_USAGE	PLANT_DERIVED_CARBOHYDRATE_USAGE-OTHERS	PLANT_DERIVED_PROPANEDIOL_UTILIZATION	pta->PGPT0001370	1
INDIRECT_EFFECTS	COLONIZING_PLANT_SYSTEM	COLONIZATION-PLANT_DERIVED_SUBSTRATE_USAGE	PLANT_DERIVED_CARBOHYDRATE_USAGE-OTHERS	PLANT_DERIVED_PROPIONATE|PROPANOATE_UTILIZATION	bkdA1->PGPT0008861	2
INDIRECT_EFFECTS	COLONIZING_PLANT_SYSTEM	COLONIZATION-PLANT_DERIVED_SUBSTRATE_USAGE	PLANT_DERIVED_CARBOHYDRATE_USAGE-OTHERS	PLANT_DERIVED_PROPIONATE|PROPANOATE_UTILIZATION	bkdA2|bfmBAB->PGPT0008862	2
INDIRECT_EFFECTS	COLONIZING_PLANT_SYSTEM	COLONIZATION-PLANT_DERIVED_SUBSTRATE_USAGE	PLANT_DERIVED_CARBOHYDRATE_USAGE-OTHERS	PLANT_DERIVED_PROPIONATE|PROPANOATE_UTILIZATION	pccA->PGPT0001711	1
INDIRECT_EFFECTS	COLONIZING_PLANT_SYSTEM	COLONIZATION-PLANT_DERIVED_SUBSTRATE_USAGE	PLANT_DERIVED_CARBOHYDRATE_USAGE-OTHERS	PLANT_DERIVED_PROPIONATE|PROPANOATE_UTILIZATION	pccB->PGPT0001712	1
						2
INDIRECT_EFFECTS	COLONIZING_PLANT_SYSTEM	COLONIZATION-PLANT_DERIVED_SUBSTRATE_USAGE	PLANT_DERIVED_COMPLEX_SUGAR_UTILIZATION	PLANT_DERIVED_CELLULOSE|HEMICELLULOSE_DEGRADATION	afcA->PGPT0018650	1
INDIRECT_EFFECTS	COLONIZING_PLANT_SYSTEM	COLONIZATION-PLANT_DERIVED_SUBSTRATE_USAGE	PLANT_DERIVED_COMPLEX_SUGAR_UTILIZATION	PLANT_DERIVED_CELLULOSE|HEMICELLULOSE_DEGRADATION	bgaB|lacA->PGPT0017815	2
INDIRECT_EFFECTS	COLONIZING_PLANT_SYSTEM	COLONIZATION-PLANT_DERIVED_SUBSTRATE_USAGE	PLANT_DERIVED_COMPLEX_SUGAR_UTILIZATION	PLANT_DERIVED_CELLULOSE|HEMICELLULOSE_DEGRADATION	bxlA->PGPT0018670	1
INDIRECT_EFFECTS	COLONIZING_PLANT_SYSTEM	COLONIZATION-PLANT_DERIVED_SUBSTRATE_USAGE	PLANT_DERIVED_COMPLEX_SUGAR_UTILIZATION	PLANT_DERIVED_CELLULOSE|HEMICELLULOSE_DEGRADATION	cbhA->PGPT0018680	1
INDIRECT_EFFECTS	COLONIZING_PLANT_SYSTEM	COLONIZATION-PLANT_DERIVED_SUBSTRATE_USAGE	PLANT_DERIVED_COMPLEX_SUGAR_UTILIZATION	PLANT_DERIVED_CELLULOSE|HEMICELLULOSE_DEGRADATION	celJ|eglA|eglS->PGPT0018620	2
INDIRECT_EFFECTS	COLONIZING_PLANT_SYSTEM	COLONIZATION-PLANT_DERIVED_SUBSTRATE_USAGE	PLANT_DERIVED_COMPLEX_SUGAR_UTILIZATION	PLANT_DERIVED_CELLULOSE|HEMICELLULOSE_DEGRADATION	pda|pgdA->PGPT0018645	4
INDIRECT_EFFECTS	COLONIZING_PLANT_SYSTEM	COLONIZATION-PLANT_DERIVED_SUBSTRATE_USAGE	PLANT_DERIVED_COMPLEX_SUGAR_UTILIZATION	PLANT_DERIVED_CELLULOSE|HEMICELLULOSE_DEGRADATION	xghA->PGPT0018630	1
INDIRECT_EFFECTS	COLONIZING_PLANT_SYSTEM	COLONIZATION-PLANT_DERIVED_SUBSTRATE_USAGE	PLANT_DERIVED_COMPLEX_SUGAR_UTILIZATION	PLANT_DERIVED_CELLULOSE|HEMICELLULOSE_DEGRADATION	xynY|xynZ|xynD|xynA->PGPT0018625	4
INDIRECT_EFFECTS	COLONIZING_PLANT_SYSTEM	COLONIZATION-PLANT_DERIVED_SUBSTRATE_USAGE	PLANT_DERIVED_COMPLEX_SUGAR_UTILIZATION	PLANT_DERIVED_GLUCAN|GLYCAN_BREAKDOWN	afcA->PGPT0018650	1
INDIRECT_EFFECTS	COLONIZING_PLANT_SYSTEM	COLONIZATION-PLANT_DERIVED_SUBSTRATE_USAGE	PLANT_DERIVED_COMPLEX_SUGAR_UTILIZATION	PLANT_DERIVED_CELLULOSE|HEMICELLULOSE_DEGRADATION	xynC->PGPT0018640	1
INDIRECT_EFFECTS	COLONIZING_PLANT_SYSTEM	COLONIZATION-PLANT_DERIVED_SUBSTRATE_USAGE	PLANT_DERIVED_COMPLEX_SUGAR_UTILIZATION	PLANT_DERIVED_GLUCAN|GLYCAN_BREAKDOWN	nagZ->PGPT0012175	4
INDIRECT_EFFECTS	COLONIZING_PLANT_SYSTEM	COLONIZATION-PLANT_DERIVED_SUBSTRATE_USAGE	PLANT_DERIVED_COMPLEX_SUGAR_UTILIZATION	PLANT_DERIVED_GLUCAN|GLYCAN_BREAKDOWN	neu1|nanA|nanB|nanH->PGPT0018755	1
					srfJ|xynC->PGPT0018770
INDIRECT_EFFECTS	COLONIZING_PLANT_SYSTEM	COLONIZATION-PLANT_DERIVED_SUBSTRATE_USAGE	PLANT_DERIVED_COMPLEX_SUGAR_UTILIZATION	PLANT_DERIVED_GLUCAN|GLYCAN_BREAKDOWN	HEXA_B_like|exo|chb->PGPT0012150	1
INDIRECT_EFFECTS	COLONIZING_PLANT_SYSTEM	COLONIZATION-PLANT_DERIVED_SUBSTRATE_USAGE	PLANT_DERIVED_COMPLEX_SUGAR_UTILIZATION	PLANT_DERIVED_MALTOSE_DEGRADATION	glgE->PGPT0018610	1
INDIRECT_EFFECTS	COLONIZING_PLANT_SYSTEM	COLONIZATION-PLANT_DERIVED_SUBSTRATE_USAGE	PLANT_DERIVED_COMPLEX_SUGAR_UTILIZATION	PLANT_DERIVED_MALTOSE_DEGRADATION	maa|nodL->PGPT0018611	3
						2
INDIRECT_EFFECTS	COLONIZING_PLANT_SYSTEM	COLONIZATION-PLANT_DERIVED_SUBSTRATE_USAGE	PLANT_DERIVED_COMPLEX_SUGAR_UTILIZATION	PLANT_DERIVED_MALTOSE_DEGRADATION	malT->PGPT0018616	1
INDIRECT_EFFECTS	COLONIZING_PLANT_SYSTEM	COLONIZATION-PLANT_DERIVED_SUBSTRATE_USAGE	PLANT_DERIVED_COMPLEX_SUGAR_UTILIZATION	PLANT_DERIVED_PECTIN_DEGRADATION	pel|plyB->PGPT0018225	4
						5
INDIRECT_EFFECTS	COLONIZING_PLANT_SYSTEM	COLONIZATION-PLANT_DERIVED_SUBSTRATE_USAGE	PLANT_DERIVED_COMPLEX_SUGAR_UTILIZATION	PLANT_DERIVED_PECTIN_DEGRADATION	yesW->PGPT0018715	1
INDIRECT_EFFECTS	COLONIZING_PLANT_SYSTEM	COLONIZATION-PLANT_DERIVED_SUBSTRATE_USAGE	PLANT_DERIVED_COMPLEX_SUGAR_UTILIZATION	PLANT_DERIVED_RAFFINOSE|STACHYOSE_DEGRADATION	rafA|galA->PGPT0018835	2
INDIRECT_EFFECTS	COLONIZING_PLANT_SYSTEM	COLONIZATION-PLANT_DERIVED_SUBSTRATE_USAGE	PLANT_DERIVED_COMPLEX_SUGAR_UTILIZATION	PLANT_DERIVED_MALTOSE_DEGRADATION	malQ->PGPT0018570	1
INDIRECT_EFFECTS	COLONIZING_PLANT_SYSTEM	COLONIZATION-PLANT_DERIVED_SUBSTRATE_USAGE	PLANT_DERIVED_COMPLEX_SUGAR_UTILIZATION	PLANT_DERIVED_RAFFINOSE|STACHYOSE_DEGRADATION	sacA->PGPT0018815	1
INDIRECT_EFFECTS	COLONIZING_PLANT_SYSTEM	COLONIZATION-PLANT_DERIVED_SUBSTRATE_USAGE	PLANT_DERIVED_COMPLEX_SUGAR_UTILIZATION	PLANT_DERIVED_STARCH|GLYCOGEN_DEGRADATION	amyA|malS->PGPT0018575	2
INDIRECT_EFFECTS	COLONIZING_PLANT_SYSTEM	COLONIZATION-PLANT_DERIVED_SUBSTRATE_USAGE	PLANT_DERIVED_COMPLEX_SUGAR_UTILIZATION	PLANT_DERIVED_STARCH|GLYCOGEN_DEGRADATION	malT->PGPT0018616	1
INDIRECT_EFFECTS	COLONIZING_PLANT_SYSTEM	COLONIZATION-PLANT_DERIVED_SUBSTRATE_USAGE	PLANT_DERIVED_COMPLEX_SUGAR_UTILIZATION	PLANT_DERIVED_SUCROSE_METABOLSIM|DEGRADATION	sacA->PGPT0018815	1
INDIRECT_EFFECTS	COLONIZING_PLANT_SYSTEM	COLONIZATION-PLANT_DERIVED_SUBSTRATE_USAGE	PLANT_DERIVED_FLAVONOID_UTILIZATION	PLANT_DERIVED_QUERCETIN_DEGRADATION	yhhW|pirA->PGPT0019980	2
INDIRECT_EFFECTS	COLONIZING_PLANT_SYSTEM	COLONIZATION-PLANT_DERIVED_SUBSTRATE_USAGE	PLANT_DERIVED_GLYCOSIDE_UTILIZATION	PLANT_DERIVED_BETA-GLYCOSIDE_DEGRADATION	bglX->PGPT0019110	1
INDIRECT_EFFECTS	COLONIZING_PLANT_SYSTEM	COLONIZATION-PLANT_DERIVED_SUBSTRATE_USAGE	PLANT_DERIVED_GLYCOSIDE_UTILIZATION	PLANT_DERIVED_GLYCOSIDE-GLYCOSIDASES|GLYCOSYLHYDROLASES	EC_3_2_1_28|alpha_trehalase->PGPT0014070	1
INDIRECT_EFFECTS	COLONIZING_PLANT_SYSTEM	COLONIZATION-PLANT_DERIVED_SUBSTRATE_USAGE	PLANT_DERIVED_COMPLEX_SUGAR_UTILIZATION	PLANT_DERIVED_STARCH|GLYCOGEN_DEGRADATION	malQ->PGPT0018570	1
INDIRECT_EFFECTS	COLONIZING_PLANT_SYSTEM	COLONIZATION-PLANT_DERIVED_SUBSTRATE_USAGE	PLANT_DERIVED_GLYCOSIDE_UTILIZATION	PLANT_DERIVED_GLYCOSIDE-GLYCOSIDASES|GLYCOSYLHYDROLASES	ISA|treX->PGPT0019225	1
					HEXA_B_like|exo|chb->PGPT0012150
INDIRECT_EFFECTS	COLONIZING_PLANT_SYSTEM	COLONIZATION-PLANT_DERIVED_SUBSTRATE_USAGE	PLANT_DERIVED_GLYCOSIDE_UTILIZATION	PLANT_DERIVED_GLYCOSIDE-GLYCOSIDASES|GLYCOSYLHYDROLASES	abnA->PGPT0019090	3
						4
INDIRECT_EFFECTS	COLONIZING_PLANT_SYSTEM	COLONIZATION-PLANT_DERIVED_SUBSTRATE_USAGE	PLANT_DERIVED_GLYCOSIDE_UTILIZATION	PLANT_DERIVED_GLYCOSIDE-GLYCOSIDASES|GLYCOSYLHYDROLASES	acm->PGPT0019160	1
INDIRECT_EFFECTS	COLONIZING_PLANT_SYSTEM	COLONIZATION-PLANT_DERIVED_SUBSTRATE_USAGE	PLANT_DERIVED_GLYCOSIDE_UTILIZATION	PLANT_DERIVED_GLYCOSIDE-GLYCOSIDASES|GLYCOSYLHYDROLASES	afcA->PGPT0018650	1
INDIRECT_EFFECTS	COLONIZING_PLANT_SYSTEM	COLONIZATION-PLANT_DERIVED_SUBSTRATE_USAGE	PLANT_DERIVED_GLYCOSIDE_UTILIZATION	PLANT_DERIVED_GLYCOSIDE-GLYCOSIDASES|GLYCOSYLHYDROLASES	amyA|malS->PGPT0018575	2
INDIRECT_EFFECTS	COLONIZING_PLANT_SYSTEM	COLONIZATION-PLANT_DERIVED_SUBSTRATE_USAGE	PLANT_DERIVED_GLYCOSIDE_UTILIZATION	PLANT_DERIVED_GLYCOSIDE-GLYCOSIDASES|GLYCOSYLHYDROLASES	bgaB|lacA->PGPT0017815	2
INDIRECT_EFFECTS	COLONIZING_PLANT_SYSTEM	COLONIZATION-PLANT_DERIVED_SUBSTRATE_USAGE	PLANT_DERIVED_GLYCOSIDE_UTILIZATION	PLANT_DERIVED_GLYCOSIDE-GLYCOSIDASES|GLYCOSYLHYDROLASES	bglB->PGPT0019165	4
						5
INDIRECT_EFFECTS	COLONIZING_PLANT_SYSTEM	COLONIZATION-PLANT_DERIVED_SUBSTRATE_USAGE	PLANT_DERIVED_GLYCOSIDE_UTILIZATION	PLANT_DERIVED_GLYCOSIDE-GLYCOSIDASES|GLYCOSYLHYDROLASES	ISA|treX->PGPT0019225	2
INDIRECT_EFFECTS	COLONIZING_PLANT_SYSTEM	COLONIZATION-PLANT_DERIVED_SUBSTRATE_USAGE	PLANT_DERIVED_GLYCOSIDE_UTILIZATION	PLANT_DERIVED_GLYCOSIDE-GLYCOSIDASES|GLYCOSYLHYDROLASES	bglX->PGPT0019110	1
INDIRECT_EFFECTS	COLONIZING_PLANT_SYSTEM	COLONIZATION-PLANT_DERIVED_SUBSTRATE_USAGE	PLANT_DERIVED_GLYCOSIDE_UTILIZATION	PLANT_DERIVED_GLYCOSIDE-GLYCOSIDASES|GLYCOSYLHYDROLASES	cbhA->PGPT0018680	1
INDIRECT_EFFECTS	COLONIZING_PLANT_SYSTEM	COLONIZATION-PLANT_DERIVED_SUBSTRATE_USAGE	PLANT_DERIVED_GLYCOSIDE_UTILIZATION	PLANT_DERIVED_GLYCOSIDE-GLYCOSIDASES|GLYCOSYLHYDROLASES	celJ|eglA|eglS->PGPT0018620	2
INDIRECT_EFFECTS	COLONIZING_PLANT_SYSTEM	COLONIZATION-PLANT_DERIVED_SUBSTRATE_USAGE	PLANT_DERIVED_GLYCOSIDE_UTILIZATION	PLANT_DERIVED_GLYCOSIDE-GLYCOSIDASES|GLYCOSYLHYDROLASES	chiA|chtA|chiI->PGPT0012130	5
INDIRECT_EFFECTS	COLONIZING_PLANT_SYSTEM	COLONIZATION-PLANT_DERIVED_SUBSTRATE_USAGE	PLANT_DERIVED_GLYCOSIDE_UTILIZATION	PLANT_DERIVED_GLYCOSIDE-GLYCOSIDASES|GLYCOSYLHYDROLASES	csn->PGPT0012190	1
					nagZ->PGPT0012175	4
INDIRECT_EFFECTS	COLONIZING_PLANT_SYSTEM	COLONIZATION-PLANT_DERIVED_SUBSTRATE_USAGE	PLANT_DERIVED_GLYCOSIDE_UTILIZATION	PLANT_DERIVED_GLYCOSIDE-GLYCOSIDASES|GLYCOSYLHYDROLASES	nagZ->PGPT0012175	4
					rafA|galA->PGPT0018835	2
INDIRECT_EFFECTS	COLONIZING_PLANT_SYSTEM	COLONIZATION-PLANT_DERIVED_SUBSTRATE_USAGE	PLANT_DERIVED_GLYCOSIDE_UTILIZATION	PLANT_DERIVED_GLYCOSIDE-GLYCOSIDASES|GLYCOSYLHYDROLASES	neu1|nanA|nanB|nanH->PGPT0018755	1
					sacA->PGPT0018815
INDIRECT_EFFECTS	COLONIZING_PLANT_SYSTEM	COLONIZATION-PLANT_DERIVED_SUBSTRATE_USAGE	PLANT_DERIVED_GLYCOSIDE_UTILIZATION	PLANT_DERIVED_GLYCOSIDE-GLYCOSIDASES|GLYCOSYLHYDROLASES	rafA|galA->PGPT0018835	2
					srfJ|xynC->PGPT0018770	1
INDIRECT_EFFECTS	COLONIZING_PLANT_SYSTEM	COLONIZATION-PLANT_DERIVED_SUBSTRATE_USAGE	PLANT_DERIVED_GLYCOSIDE_UTILIZATION	PLANT_DERIVED_GLYCOSIDE-GLYCOSIDASES|GLYCOSYLHYDROLASES	sacA->PGPT0018815	1
					treS->PGPT0014120
INDIRECT_EFFECTS	COLONIZING_PLANT_SYSTEM	COLONIZATION-PLANT_DERIVED_SUBSTRATE_USAGE	PLANT_DERIVED_GLYCOSIDE_UTILIZATION	PLANT_DERIVED_GLYCOSIDE-GLYCOSIDASES|GLYCOSYLHYDROLASES	treS->PGPT0014120	1
					treZ|glgZ->PGPT0014130
INDIRECT_EFFECTS	COLONIZING_PLANT_SYSTEM	COLONIZATION-PLANT_DERIVED_SUBSTRATE_USAGE	PLANT_DERIVED_GLYCOSIDE_UTILIZATION	PLANT_DERIVED_GLYCOSIDE-GLYCOSIDASES|GLYCOSYLHYDROLASES	treZ|glgZ->PGPT0014130	1
					xghA->PGPT0018630
INDIRECT_EFFECTS	COLONIZING_PLANT_SYSTEM	COLONIZATION-PLANT_DERIVED_SUBSTRATE_USAGE	PLANT_DERIVED_GLYCOSIDE_UTILIZATION	PLANT_DERIVED_GLYCOSIDE-GLYCOSIDASES|GLYCOSYLHYDROLASES	xghA->PGPT0018630	1
					xylS|yicI->PGPT0019340
INDIRECT_EFFECTS	COLONIZING_PLANT_SYSTEM	COLONIZATION-PLANT_DERIVED_SUBSTRATE_USAGE	PLANT_DERIVED_GLYCOSIDE_UTILIZATION	PLANT_DERIVED_GLYCOSIDE-GLYCOSIDASES|GLYCOSYLHYDROLASES	xylS|yicI->PGPT0019340	1
					xynC->PGPT0018640
INDIRECT_EFFECTS	COLONIZING_PLANT_SYSTEM	COLONIZATION-PLANT_DERIVED_SUBSTRATE_USAGE	PLANT_DERIVED_GLYCOSIDE_UTILIZATION	PLANT_DERIVED_GLYCOSIDE-GLYCOSIDASES|GLYCOSYLHYDROLASES	xynD->PGPT0019095	1
INDIRECT_EFFECTS	COLONIZING_PLANT_SYSTEM	COLONIZATION-PLANT_DERIVED_SUBSTRATE_USAGE	PLANT_DERIVED_GLYCOSIDE_UTILIZATION	PLANT_DERIVED_GLYCOSIDE-GLYCOSIDASES|GLYCOSYLHYDROLASES	xynY|xynZ|xynD|xynA->PGPT0018625	4
INDIRECT_EFFECTS	COLONIZING_PLANT_SYSTEM	COLONIZATION-PLANT_DERIVED_SUBSTRATE_USAGE	PLANT_DERIVED_GLYCOSIDE_UTILIZATION	PLANT_DERIVED_NON-PEPTIDE_CARBON-NITROGEN_BONDS_CLEAVAGE	pda|pgdA->PGPT0018645	4
INDIRECT_EFFECTS	COLONIZING_PLANT_SYSTEM	COLONIZATION-PLANT_DERIVED_SUBSTRATE_USAGE	PLANT_DERIVED_LIPID_METABOLISM	PLANT_DERIVED_FATTY_ACID_DEGRADATION	ACADVL->PGPT0021810	2
INDIRECT_EFFECTS	COLONIZING_PLANT_SYSTEM	COLONIZATION-PLANT_DERIVED_SUBSTRATE_USAGE	PLANT_DERIVED_LIPID_METABOLISM	PLANT_DERIVED_FATTY_ACID_DEGRADATION	ECHS1->PGPT0021790	2
INDIRECT_EFFECTS	COLONIZING_PLANT_SYSTEM	COLONIZATION-PLANT_DERIVED_SUBSTRATE_USAGE	PLANT_DERIVED_LIPID_METABOLISM	PLANT_DERIVED_FATTY_ACID_DEGRADATION	GCDH|gcdH->PGPT0021815	1
INDIRECT_EFFECTS	COLONIZING_PLANT_SYSTEM	COLONIZATION-PLANT_DERIVED_SUBSTRATE_USAGE	PLANT_DERIVED_LIPID_METABOLISM	PLANT_DERIVED_FATTY_ACID_DEGRADATION	acd->PGPT0008385	10
						15
INDIRECT_EFFECTS	COLONIZING_PLANT_SYSTEM	COLONIZATION-PLANT_DERIVED_SUBSTRATE_USAGE	PLANT_DERIVED_LIPID_METABOLISM	PLANT_DERIVED_FATTY_ACID_DEGRADATION	aco|acx->PGPT0002290	1
INDIRECT_EFFECTS	COLONIZING_PLANT_SYSTEM	COLONIZATION-PLANT_DERIVED_SUBSTRATE_USAGE	PLANT_DERIVED_LIPID_METABOLISM	PLANT_DERIVED_FATTY_ACID_DEGRADATION	adhE->PGPT0006360	2
						1
INDIRECT_EFFECTS	COLONIZING_PLANT_SYSTEM	COLONIZATION-PLANT_DERIVED_SUBSTRATE_USAGE	PLANT_DERIVED_LIPID_METABOLISM	PLANT_DERIVED_FATTY_ACID_DEGRADATION	adhP->PGPT0006365	4
						3
INDIRECT_EFFECTS	COLONIZING_PLANT_SYSTEM	COLONIZATION-PLANT_DERIVED_SUBSTRATE_USAGE	PLANT_DERIVED_LIPID_METABOLISM	PLANT_DERIVED_FATTY_ACID_DEGRADATION	aldH|dhaS->PGPT0006875	7
						6
INDIRECT_EFFECTS	COLONIZING_PLANT_SYSTEM	COLONIZATION-PLANT_DERIVED_SUBSTRATE_USAGE	PLANT_DERIVED_LIPID_METABOLISM	PLANT_DERIVED_FATTY_ACID_DEGRADATION	alkB1_2|alkM->PGPT0021875	1
INDIRECT_EFFECTS	COLONIZING_PLANT_SYSTEM	COLONIZATION-PLANT_DERIVED_SUBSTRATE_USAGE	PLANT_DERIVED_LIPID_METABOLISM	PLANT_DERIVED_FATTY_ACID_DEGRADATION	bcd->PGPT0002285	6
INDIRECT_EFFECTS	COLONIZING_PLANT_SYSTEM	COLONIZATION-PLANT_DERIVED_SUBSTRATE_USAGE	PLANT_DERIVED_LIPID_METABOLISM	PLANT_DERIVED_FATTY_ACID_DEGRADATION	fadD->PGPT0008380	13
						17
INDIRECT_EFFECTS	COLONIZING_PLANT_SYSTEM	COLONIZATION-PLANT_DERIVED_SUBSTRATE_USAGE	PLANT_DERIVED_LIPID_METABOLISM	PLANT_DERIVED_FATTY_ACID_DEGRADATION	fadJ->PGPT0001870	1
INDIRECT_EFFECTS	COLONIZING_PLANT_SYSTEM	COLONIZATION-PLANT_DERIVED_SUBSTRATE_USAGE	PLANT_DERIVED_LIPID_METABOLISM	PLANT_DERIVED_FATTY_ACID_DEGRADATION	frmA|ADH5|adhC->PGPT0006355	5
						6
INDIRECT_EFFECTS	COLONIZING_PLANT_SYSTEM	COLONIZATION-PLANT_DERIVED_SUBSTRATE_USAGE	PLANT_DERIVED_LIPID_METABOLISM	PLANT_DERIVED_FATTY_ACID_DEGRADATION	paaF|echA->PGPT0001860	6
						8
INDIRECT_EFFECTS	COLONIZING_PLANT_SYSTEM	COLONIZATION-PLANT_DERIVED_SUBSTRATE_USAGE	PLANT_DERIVED_LIPID_METABOLISM	PLANT_DERIVED_GLYCEROPHOPSHOLIPID_DEGRADATION	glpA|glpD->PGPT0006775	1
INDIRECT_EFFECTS	COLONIZING_PLANT_SYSTEM	COLONIZATION-PLANT_DERIVED_SUBSTRATE_USAGE	PLANT_DERIVED_LIPID_METABOLISM	PLANT_DERIVED_GLYCEROPHOPSHOLIPID_DEGRADATION	glpQ|ugpQ->PGPT0018470	3
INDIRECT_EFFECTS	COLONIZING_PLANT_SYSTEM	COLONIZATION-PLANT_DERIVED_SUBSTRATE_USAGE	PLANT_DERIVED_NUCLEOSIDE_METABOLISM	PLANT_DERIVED_NUCLEOSIDE_TRANSPORT	bmpA->PGPT0021055	1
INDIRECT_EFFECTS	COLONIZING_PLANT_SYSTEM	COLONIZATION-PLANT_DERIVED_SUBSTRATE_USAGE	PLANT_DERIVED_LIPID_METABOLISM	PLANT_DERIVED_FATTY_ACID_DEGRADATION	fadB->PGPT0008390	2
INDIRECT_EFFECTS	COLONIZING_PLANT_SYSTEM	COLONIZATION-PLANT_DERIVED_SUBSTRATE_USAGE	PLANT_DERIVED_NUCLEOSIDE_METABOLISM	PLANT_DERIVED_NUCLEOSIDE_TRANSPORT	cytR->PGPT0021075	3
						4
INDIRECT_EFFECTS	COLONIZING_PLANT_SYSTEM	COLONIZATION-PLANT_DERIVED_SUBSTRATE_USAGE	PLANT_DERIVED_NUCLEOSIDE_METABOLISM	PLANT_DERIVED_NUCLEOSIDE_TRANSPORT	nupA|yufO->PGPT0021040	1
INDIRECT_EFFECTS	COLONIZING_PLANT_SYSTEM	COLONIZATION-PLANT_DERIVED_SUBSTRATE_USAGE	PLANT_DERIVED_NUCLEOSIDE_METABOLISM	PLANT_DERIVED_NUCLEOSIDE_TRANSPORT	nupB|yufP->PGPT0021045	1
INDIRECT_EFFECTS	COLONIZING_PLANT_SYSTEM	COLONIZATION-PLANT_DERIVED_SUBSTRATE_USAGE	PLANT_DERIVED_NUCLEOSIDE_METABOLISM	PLANT_DERIVED_NUCLEOSIDE_TRANSPORT	nupC|yufQ->PGPT0021050	1
INDIRECT_EFFECTS	COLONIZING_PLANT_SYSTEM	COLONIZATION-PLANT_DERIVED_SUBSTRATE_USAGE	PLANT_DERIVED_LIPID_METABOLISM	PLANT_DERIVED_FATTY_ACID_DEGRADATION	hcaD|cndC1->PGPT0019730	1
INDIRECT_EFFECTS	COLONIZING_PLANT_SYSTEM	COLONIZATION-PLANT_DERIVED_SUBSTRATE_USAGE	PLANT_DERIVED_NUCLEOSIDE_METABOLISM	PLANT_DERIVED_PURINE_DEGRADATION	hpxO->PGPT0021115	3
INDIRECT_EFFECTS	COLONIZING_PLANT_SYSTEM	COLONIZATION-PLANT_DERIVED_SUBSTRATE_USAGE	PLANT_DERIVED_NUCLEOSIDE_METABOLISM	PLANT_DERIVED_PURINE_METABOLISM	add->PGPT0021520	1
INDIRECT_EFFECTS	COLONIZING_PLANT_SYSTEM	COLONIZATION-PLANT_DERIVED_SUBSTRATE_USAGE	PLANT_DERIVED_NUCLEOSIDE_METABOLISM	PLANT_DERIVED_PURINE_METABOLISM	adk|AK->PGPT0009040	1
INDIRECT_EFFECTS	COLONIZING_PLANT_SYSTEM	COLONIZATION-PLANT_DERIVED_SUBSTRATE_USAGE	PLANT_DERIVED_NUCLEOSIDE_METABOLISM	PLANT_DERIVED_PURINE_METABOLISM	adoK|pkfB->PGPT0021465	2
						1
INDIRECT_EFFECTS	COLONIZING_PLANT_SYSTEM	COLONIZATION-PLANT_DERIVED_SUBSTRATE_USAGE	PLANT_DERIVED_NUCLEOSIDE_METABOLISM	PLANT_DERIVED_PURINE_METABOLISM	apt->PGPT0021455	2
INDIRECT_EFFECTS	COLONIZING_PLANT_SYSTEM	COLONIZATION-PLANT_DERIVED_SUBSTRATE_USAGE	PLANT_DERIVED_NUCLEOSIDE_METABOLISM	PLANT_DERIVED_PURINE_METABOLISM	cpdA->PGPT0021595	2
INDIRECT_EFFECTS	COLONIZING_PLANT_SYSTEM	COLONIZATION-PLANT_DERIVED_SUBSTRATE_USAGE	PLANT_DERIVED_NUCLEOSIDE_METABOLISM	PLANT_DERIVED_PURINE_METABOLISM	cysD->PGPT0002405	1
INDIRECT_EFFECTS	COLONIZING_PLANT_SYSTEM	COLONIZATION-PLANT_DERIVED_SUBSTRATE_USAGE	PLANT_DERIVED_NUCLEOSIDE_METABOLISM	PLANT_DERIVED_PURINE_METABOLISM	cysNC->PGPT0002395	1
INDIRECT_EFFECTS	COLONIZING_PLANT_SYSTEM	COLONIZATION-PLANT_DERIVED_SUBSTRATE_USAGE	PLANT_DERIVED_NUCLEOSIDE_METABOLISM	PLANT_DERIVED_PURINE_METABOLISM	dgt->PGPT0021495	2
INDIRECT_EFFECTS	COLONIZING_PLANT_SYSTEM	COLONIZATION-PLANT_DERIVED_SUBSTRATE_USAGE	PLANT_DERIVED_NUCLEOSIDE_METABOLISM	PLANT_DERIVED_PURINE_METABOLISM	gmk->PGPT0021475	1
INDIRECT_EFFECTS	COLONIZING_PLANT_SYSTEM	COLONIZATION-PLANT_DERIVED_SUBSTRATE_USAGE	PLANT_DERIVED_NUCLEOSIDE_METABOLISM	PLANT_DERIVED_PURINE_METABOLISM	guaA->PGPT0021580	2
INDIRECT_EFFECTS	COLONIZING_PLANT_SYSTEM	COLONIZATION-PLANT_DERIVED_SUBSTRATE_USAGE	PLANT_DERIVED_NUCLEOSIDE_METABOLISM	PLANT_DERIVED_PURINE_METABOLISM	guaB->PGPT0021445	3
INDIRECT_EFFECTS	COLONIZING_PLANT_SYSTEM	COLONIZATION-PLANT_DERIVED_SUBSTRATE_USAGE	PLANT_DERIVED_NUCLEOSIDE_METABOLISM	PLANT_DERIVED_PURINE_METABOLISM	hit->PGPT0021690	2
						3
INDIRECT_EFFECTS	COLONIZING_PLANT_SYSTEM	COLONIZATION-PLANT_DERIVED_SUBSTRATE_USAGE	PLANT_DERIVED_NUCLEOSIDE_METABOLISM	PLANT_DERIVED_PURINE_METABOLISM	hprT|hpt->PGPT0007295	1
INDIRECT_EFFECTS	COLONIZING_PLANT_SYSTEM	COLONIZATION-PLANT_DERIVED_SUBSTRATE_USAGE	PLANT_DERIVED_NUCLEOSIDE_METABOLISM	PLANT_DERIVED_PURINE_METABOLISM	nudF->PGPT0021525	1
					ndx1->PGPT0021680
INDIRECT_EFFECTS	COLONIZING_PLANT_SYSTEM	COLONIZATION-PLANT_DERIVED_SUBSTRATE_USAGE	PLANT_DERIVED_NUCLEOSIDE_METABOLISM	PLANT_DERIVED_PURINE_METABOLISM	cyaB->PGPT0021605	1
INDIRECT_EFFECTS	COLONIZING_PLANT_SYSTEM	COLONIZATION-PLANT_DERIVED_SUBSTRATE_USAGE	PLANT_DERIVED_NUCLEOSIDE_METABOLISM	PLANT_DERIVED_PURINE_METABOLISM	pgm->PGPT0017710	1
INDIRECT_EFFECTS	COLONIZING_PLANT_SYSTEM	COLONIZATION-PLANT_DERIVED_SUBSTRATE_USAGE	PLANT_DERIVED_NUCLEOSIDE_METABOLISM	PLANT_DERIVED_PURINE_METABOLISM	ppx|ppx_gppA->PGPT0002595	2
INDIRECT_EFFECTS	COLONIZING_PLANT_SYSTEM	COLONIZATION-PLANT_DERIVED_SUBSTRATE_USAGE	PLANT_DERIVED_NUCLEOSIDE_METABOLISM	PLANT_DERIVED_PURINE_METABOLISM	prsA->PGPT0021480	2
INDIRECT_EFFECTS	COLONIZING_PLANT_SYSTEM	COLONIZATION-PLANT_DERIVED_SUBSTRATE_USAGE	PLANT_DERIVED_NUCLEOSIDE_METABOLISM	PLANT_DERIVED_PURINE_METABOLISM	purA->PGPT0020140	2
INDIRECT_EFFECTS	COLONIZING_PLANT_SYSTEM	COLONIZATION-PLANT_DERIVED_SUBSTRATE_USAGE	PLANT_DERIVED_NUCLEOSIDE_METABOLISM	PLANT_DERIVED_PURINE_METABOLISM	purB->PGPT0021555	1
INDIRECT_EFFECTS	COLONIZING_PLANT_SYSTEM	COLONIZATION-PLANT_DERIVED_SUBSTRATE_USAGE	PLANT_DERIVED_NUCLEOSIDE_METABOLISM	PLANT_DERIVED_PURINE_METABOLISM	purC->PGPT0021565	1
INDIRECT_EFFECTS	COLONIZING_PLANT_SYSTEM	COLONIZATION-PLANT_DERIVED_SUBSTRATE_USAGE	PLANT_DERIVED_NUCLEOSIDE_METABOLISM	PLANT_DERIVED_PURINE_METABOLISM	purD->PGPT0021575	1
INDIRECT_EFFECTS	COLONIZING_PLANT_SYSTEM	COLONIZATION-PLANT_DERIVED_SUBSTRATE_USAGE	PLANT_DERIVED_NUCLEOSIDE_METABOLISM	PLANT_DERIVED_PURINE_METABOLISM	purE->PGPT0021545	1
INDIRECT_EFFECTS	COLONIZING_PLANT_SYSTEM	COLONIZATION-PLANT_DERIVED_SUBSTRATE_USAGE	PLANT_DERIVED_NUCLEOSIDE_METABOLISM	PLANT_DERIVED_PURINE_METABOLISM	purF->PGPT0020225	1
INDIRECT_EFFECTS	COLONIZING_PLANT_SYSTEM	COLONIZATION-PLANT_DERIVED_SUBSTRATE_USAGE	PLANT_DERIVED_NUCLEOSIDE_METABOLISM	PLANT_DERIVED_PURINE_METABOLISM	purH->PGPT0008110	1
INDIRECT_EFFECTS	COLONIZING_PLANT_SYSTEM	COLONIZATION-PLANT_DERIVED_SUBSTRATE_USAGE	PLANT_DERIVED_NUCLEOSIDE_METABOLISM	PLANT_DERIVED_PURINE_METABOLISM	purK->PGPT0021550	1
INDIRECT_EFFECTS	COLONIZING_PLANT_SYSTEM	COLONIZATION-PLANT_DERIVED_SUBSTRATE_USAGE	PLANT_DERIVED_NUCLEOSIDE_METABOLISM	PLANT_DERIVED_PURINE_METABOLISM	purL->PGPT0021730	1
INDIRECT_EFFECTS	COLONIZING_PLANT_SYSTEM	COLONIZATION-PLANT_DERIVED_SUBSTRATE_USAGE	PLANT_DERIVED_NUCLEOSIDE_METABOLISM	PLANT_DERIVED_PURINE_METABOLISM	purM->PGPT0021570	1
INDIRECT_EFFECTS	COLONIZING_PLANT_SYSTEM	COLONIZATION-PLANT_DERIVED_SUBSTRATE_USAGE	PLANT_DERIVED_NUCLEOSIDE_METABOLISM	PLANT_DERIVED_PURINE_METABOLISM	purN->PGPT0008095	1
INDIRECT_EFFECTS	COLONIZING_PLANT_SYSTEM	COLONIZATION-PLANT_DERIVED_SUBSTRATE_USAGE	PLANT_DERIVED_NUCLEOSIDE_METABOLISM	PLANT_DERIVED_PURINE_METABOLISM	purQ->PGPT0020220	1
INDIRECT_EFFECTS	COLONIZING_PLANT_SYSTEM	COLONIZATION-PLANT_DERIVED_SUBSTRATE_USAGE	PLANT_DERIVED_NUCLEOSIDE_METABOLISM	PLANT_DERIVED_PURINE_METABOLISM	purS->PGPT0021725	1
INDIRECT_EFFECTS	COLONIZING_PLANT_SYSTEM	COLONIZATION-PLANT_DERIVED_SUBSTRATE_USAGE	PLANT_DERIVED_NUCLEOSIDE_METABOLISM	PLANT_DERIVED_PURINE_METABOLISM	pyk->PGPT0002020	1
INDIRECT_EFFECTS	COLONIZING_PLANT_SYSTEM	COLONIZATION-PLANT_DERIVED_SUBSTRATE_USAGE	PLANT_DERIVED_NUCLEOSIDE_METABOLISM	PLANT_DERIVED_PURINE_METABOLISM	rdgB->PGPT0021590	1
INDIRECT_EFFECTS	COLONIZING_PLANT_SYSTEM	COLONIZATION-PLANT_DERIVED_SUBSTRATE_USAGE	PLANT_DERIVED_NUCLEOSIDE_METABOLISM	PLANT_DERIVED_PURINE_METABOLISM	sat|met3->PGPT0002410	1
INDIRECT_EFFECTS	COLONIZING_PLANT_SYSTEM	COLONIZATION-PLANT_DERIVED_SUBSTRATE_USAGE	PLANT_DERIVED_NUCLEOSIDE_METABOLISM	PLANT_DERIVED_PURINE_METABOLISM	spoT->PGPT0014310	2
INDIRECT_EFFECTS	COLONIZING_PLANT_SYSTEM	COLONIZATION-PLANT_DERIVED_SUBSTRATE_USAGE	PLANT_DERIVED_NUCLEOSIDE_METABOLISM	PLANT_DERIVED_PYRIMIDINE_DEGRADATION	UPB1_like|pydC->PGPT0008885	1
INDIRECT_EFFECTS	COLONIZING_PLANT_SYSTEM	COLONIZATION-PLANT_DERIVED_SUBSTRATE_USAGE	PLANT_DERIVED_NUCLEOSIDE_METABOLISM	PLANT_DERIVED_PYRIMIDINE_DEGRADATION	pydC->PGPT0021095	1
INDIRECT_EFFECTS	COLONIZING_PLANT_SYSTEM	COLONIZATION-PLANT_DERIVED_SUBSTRATE_USAGE	PLANT_DERIVED_NUCLEOSIDE_METABOLISM	PLANT_DERIVED_PYRIMIDINE_METABOLISM	carA->PGPT0021155	1
INDIRECT_EFFECTS	COLONIZING_PLANT_SYSTEM	COLONIZATION-PLANT_DERIVED_SUBSTRATE_USAGE	PLANT_DERIVED_NUCLEOSIDE_METABOLISM	PLANT_DERIVED_PYRIMIDINE_METABOLISM	carB->PGPT0021150	1
INDIRECT_EFFECTS	COLONIZING_PLANT_SYSTEM	COLONIZATION-PLANT_DERIVED_SUBSTRATE_USAGE	PLANT_DERIVED_NUCLEOSIDE_METABOLISM	PLANT_DERIVED_PYRIMIDINE_METABOLISM	cdd->PGPT0021360	2
INDIRECT_EFFECTS	COLONIZING_PLANT_SYSTEM	COLONIZATION-PLANT_DERIVED_SUBSTRATE_USAGE	PLANT_DERIVED_NUCLEOSIDE_METABOLISM	PLANT_DERIVED_PYRIMIDINE_METABOLISM	cmk->PGPT0021220	2
INDIRECT_EFFECTS	COLONIZING_PLANT_SYSTEM	COLONIZATION-PLANT_DERIVED_SUBSTRATE_USAGE	PLANT_DERIVED_NUCLEOSIDE_METABOLISM	PLANT_DERIVED_PYRIMIDINE_METABOLISM	cpdB->PGPT0021400	1
INDIRECT_EFFECTS	COLONIZING_PLANT_SYSTEM	COLONIZATION-PLANT_DERIVED_SUBSTRATE_USAGE	PLANT_DERIVED_NUCLEOSIDE_METABOLISM	PLANT_DERIVED_PYRIMIDINE_METABOLISM	dcd->PGPT0021225	1
INDIRECT_EFFECTS	COLONIZING_PLANT_SYSTEM	COLONIZATION-PLANT_DERIVED_SUBSTRATE_USAGE	PLANT_DERIVED_NUCLEOSIDE_METABOLISM	PLANT_DERIVED_PYRIMIDINE_METABOLISM	deoA->PGPT0021365	1
INDIRECT_EFFECTS	COLONIZING_PLANT_SYSTEM	COLONIZATION-PLANT_DERIVED_SUBSTRATE_USAGE	PLANT_DERIVED_NUCLEOSIDE_METABOLISM	PLANT_DERIVED_PYRIMIDINE_METABOLISM	deoD->PGPT0013385	1
INDIRECT_EFFECTS	COLONIZING_PLANT_SYSTEM	COLONIZATION-PLANT_DERIVED_SUBSTRATE_USAGE	PLANT_DERIVED_NUCLEOSIDE_METABOLISM	PLANT_DERIVED_PURINE_METABOLISM	tilS_hprT->PGPT0021660	1
INDIRECT_EFFECTS	COLONIZING_PLANT_SYSTEM	COLONIZATION-PLANT_DERIVED_SUBSTRATE_USAGE	PLANT_DERIVED_NUCLEOSIDE_METABOLISM	PLANT_DERIVED_PYRIMIDINE_METABOLISM	dut->PGPT0021355	1
INDIRECT_EFFECTS	COLONIZING_PLANT_SYSTEM	COLONIZATION-PLANT_DERIVED_SUBSTRATE_USAGE	PLANT_DERIVED_NUCLEOSIDE_METABOLISM	PLANT_DERIVED_PYRIMIDINE_METABOLISM	mazG->PGPT0021350	1
INDIRECT_EFFECTS	COLONIZING_PLANT_SYSTEM	COLONIZATION-PLANT_DERIVED_SUBSTRATE_USAGE	PLANT_DERIVED_NUCLEOSIDE_METABOLISM	PLANT_DERIVED_PYRIMIDINE_METABOLISM	nagD->PGPT0021435	1
INDIRECT_EFFECTS	COLONIZING_PLANT_SYSTEM	COLONIZATION-PLANT_DERIVED_SUBSTRATE_USAGE	PLANT_DERIVED_NUCLEOSIDE_METABOLISM	PLANT_DERIVED_PYRIMIDINE_METABOLISM	ndk->PGPT0021210	1
INDIRECT_EFFECTS	COLONIZING_PLANT_SYSTEM	COLONIZATION-PLANT_DERIVED_SUBSTRATE_USAGE	PLANT_DERIVED_NUCLEOSIDE_METABOLISM	PLANT_DERIVED_PYRIMIDINE_METABOLISM	nrdA|nrdE->PGPT0021340	2
INDIRECT_EFFECTS	COLONIZING_PLANT_SYSTEM	COLONIZATION-PLANT_DERIVED_SUBSTRATE_USAGE	PLANT_DERIVED_NUCLEOSIDE_METABOLISM	PLANT_DERIVED_PYRIMIDINE_METABOLISM	nrdB|nrdF->PGPT0021345	1
INDIRECT_EFFECTS	COLONIZING_PLANT_SYSTEM	COLONIZATION-PLANT_DERIVED_SUBSTRATE_USAGE	PLANT_DERIVED_NUCLEOSIDE_METABOLISM	PLANT_DERIVED_PYRIMIDINE_METABOLISM	nucA|ushA|yhcR|yfkN->PGPT0013395	2
INDIRECT_EFFECTS	COLONIZING_PLANT_SYSTEM	COLONIZATION-PLANT_DERIVED_SUBSTRATE_USAGE	PLANT_DERIVED_NUCLEOSIDE_METABOLISM	PLANT_DERIVED_PYRIMIDINE_METABOLISM	nudG->PGPT0021430	1
						2
INDIRECT_EFFECTS	COLONIZING_PLANT_SYSTEM	COLONIZATION-PLANT_DERIVED_SUBSTRATE_USAGE	PLANT_DERIVED_NUCLEOSIDE_METABOLISM	PLANT_DERIVED_PYRIMIDINE_METABOLISM	psuG->PGPT0021425	1
INDIRECT_EFFECTS	COLONIZING_PLANT_SYSTEM	COLONIZATION-PLANT_DERIVED_SUBSTRATE_USAGE	PLANT_DERIVED_NUCLEOSIDE_METABOLISM	PLANT_DERIVED_PYRIMIDINE_METABOLISM	pyrB->PGPT0021160	1
INDIRECT_EFFECTS	COLONIZING_PLANT_SYSTEM	COLONIZATION-PLANT_DERIVED_SUBSTRATE_USAGE	PLANT_DERIVED_NUCLEOSIDE_METABOLISM	PLANT_DERIVED_PYRIMIDINE_METABOLISM	pyrC->PGPT0021145	1
INDIRECT_EFFECTS	COLONIZING_PLANT_SYSTEM	COLONIZATION-PLANT_DERIVED_SUBSTRATE_USAGE	PLANT_DERIVED_NUCLEOSIDE_METABOLISM	PLANT_DERIVED_PYRIMIDINE_METABOLISM	pyrD->PGPT0021190	1
INDIRECT_EFFECTS	COLONIZING_PLANT_SYSTEM	COLONIZATION-PLANT_DERIVED_SUBSTRATE_USAGE	PLANT_DERIVED_NUCLEOSIDE_METABOLISM	PLANT_DERIVED_PYRIMIDINE_METABOLISM	pyrE->PGPT0021200	1
INDIRECT_EFFECTS	COLONIZING_PLANT_SYSTEM	COLONIZATION-PLANT_DERIVED_SUBSTRATE_USAGE	PLANT_DERIVED_NUCLEOSIDE_METABOLISM	PLANT_DERIVED_PYRIMIDINE_METABOLISM	pyrF->PGPT0014965	1
INDIRECT_EFFECTS	COLONIZING_PLANT_SYSTEM	COLONIZATION-PLANT_DERIVED_SUBSTRATE_USAGE	PLANT_DERIVED_NUCLEOSIDE_METABOLISM	PLANT_DERIVED_PYRIMIDINE_METABOLISM	pyrG->PGPT0021215	1
INDIRECT_EFFECTS	COLONIZING_PLANT_SYSTEM	COLONIZATION-PLANT_DERIVED_SUBSTRATE_USAGE	PLANT_DERIVED_NUCLEOSIDE_METABOLISM	PLANT_DERIVED_PYRIMIDINE_METABOLISM	pyrH->PGPT0021205	1
INDIRECT_EFFECTS	COLONIZING_PLANT_SYSTEM	COLONIZATION-PLANT_DERIVED_SUBSTRATE_USAGE	PLANT_DERIVED_NUCLEOSIDE_METABOLISM	PLANT_DERIVED_PYRIMIDINE_METABOLISM	rutE|ycdI->PGPT0021290	1
INDIRECT_EFFECTS	COLONIZING_PLANT_SYSTEM	COLONIZATION-PLANT_DERIVED_SUBSTRATE_USAGE	PLANT_DERIVED_NUCLEOSIDE_METABOLISM	PLANT_DERIVED_PYRIMIDINE_METABOLISM	surE->PGPT0013405	2
INDIRECT_EFFECTS	COLONIZING_PLANT_SYSTEM	COLONIZATION-PLANT_DERIVED_SUBSTRATE_USAGE	PLANT_DERIVED_NUCLEOSIDE_METABOLISM	PLANT_DERIVED_PYRIMIDINE_METABOLISM	tdk->PGPT0021390	1
INDIRECT_EFFECTS	COLONIZING_PLANT_SYSTEM	COLONIZATION-PLANT_DERIVED_SUBSTRATE_USAGE	PLANT_DERIVED_NUCLEOSIDE_METABOLISM	PLANT_DERIVED_PYRIMIDINE_METABOLISM	thyX|thy1->PGPT0008150	1
INDIRECT_EFFECTS	COLONIZING_PLANT_SYSTEM	COLONIZATION-PLANT_DERIVED_SUBSTRATE_USAGE	PLANT_DERIVED_NUCLEOSIDE_METABOLISM	PLANT_DERIVED_PYRIMIDINE_METABOLISM	tmk->PGPT0021395	3
						4
INDIRECT_EFFECTS	COLONIZING_PLANT_SYSTEM	COLONIZATION-PLANT_DERIVED_SUBSTRATE_USAGE	PLANT_DERIVED_NUCLEOSIDE_METABOLISM	PLANT_DERIVED_PYRIMIDINE_METABOLISM	upp->PGPT0021240	1
INDIRECT_EFFECTS	COLONIZING_PLANT_SYSTEM	COLONIZATION-PLANT_DERIVED_SUBSTRATE_USAGE	PLANT_DERIVED_NUCLEOSIDE_METABOLISM	PLANT_DERIVED_PYRIMIDINE_METABOLISM	ydfG->PGPT0021285	1
INDIRECT_EFFECTS	COLONIZING_PLANT_SYSTEM	COLONIZATION-PLANT_DERIVED_SUBSTRATE_USAGE	PLANT_DERIVED_NUCLEOSIDE_METABOLISM	PLANT_DERIVED_PYRIMIDINE_METABOLISM	yjjG->PGPT0013410	2
INDIRECT_EFFECTS	COLONIZING_PLANT_SYSTEM	COLONIZATION-PLANT_DERIVED_SUBSTRATE_USAGE	PLANT_DERIVED_ORGANIC_ACID_TRANSPORT	PLANT_DERIVED_ALDOURONATE_TRANSPORT	lplB->PGPT0017250	1
INDIRECT_EFFECTS	COLONIZING_PLANT_SYSTEM	COLONIZATION-PLANT_DERIVED_SUBSTRATE_USAGE	PLANT_DERIVED_ORGANIC_ACID_TRANSPORT	PLANT_DERIVED_ALDOURONATE_TRANSPORT	lplC->PGPT0017255	1
INDIRECT_EFFECTS	COLONIZING_PLANT_SYSTEM	COLONIZATION-PLANT_DERIVED_SUBSTRATE_USAGE	PLANT_DERIVED_ORGANIC_ACID_TRANSPORT	PLANT_DERIVED_FORMATE_TRANSPORT	oxlT->PGPT0017235	1
				PLANT_DERIVED_GALACTONATE_TRANSPORT	dgoT->PGPT0002190
INDIRECT_EFFECTS	COLONIZING_PLANT_SYSTEM	COLONIZATION-PLANT_DERIVED_SUBSTRATE_USAGE	PLANT_DERIVED_ORGANIC_ACID_TRANSPORT	PLANT_DERIVED_FORMATE_TRANSPORT	yfdC->PGPT0000590	1
				PLANT_DERIVED_HEXURONATE_TRANSPORT	exuT->PGPT0017205
INDIRECT_EFFECTS	COLONIZING_PLANT_SYSTEM	COLONIZATION-PLANT_DERIVED_SUBSTRATE_USAGE	PLANT_DERIVED_ORGANIC_ACID_TRANSPORT	PLANT_DERIVED_GALACTONATE_TRANSPORT	dgoT->PGPT0002190	1
INDIRECT_EFFECTS	COLONIZING_PLANT_SYSTEM	COLONIZATION-PLANT_DERIVED_SUBSTRATE_USAGE	PLANT_DERIVED_ORGANIC_ACID_TRANSPORT	PLANT_DERIVED_HEXURONATE_TRANSPORT	exuT->PGPT0017205	1
				PLANT_DERIVED_LACTATE_TRANSPORT	lctP->PGPT0001800
INDIRECT_EFFECTS	COLONIZING_PLANT_SYSTEM	COLONIZATION-PLANT_DERIVED_SUBSTRATE_USAGE	PLANT_DERIVED_ORGANIC_ACID_TRANSPORT	PLANT_DERIVED_MALONATE_TRANSPORT	matB->PGPT0001722	2
INDIRECT_EFFECTS	COLONIZING_PLANT_SYSTEM	COLONIZATION-PLANT_DERIVED_SUBSTRATE_USAGE	PLANT_DERIVED_ORGANIC_ACID_TRANSPORT	PLANT_DERIVED_MALONATE_TRANSPORT	mdcF->PGPT0001720	1
INDIRECT_EFFECTS	COLONIZING_PLANT_SYSTEM	COLONIZATION-PLANT_DERIVED_SUBSTRATE_USAGE	PLANT_DERIVED_ORGANIC_ACID_TRANSPORT	PLANT_DERIVED_OXALATE_TRANSPORT	oxlT->PGPT0017235	1
				PLANT_DERIVED_TAURINE_TRANSPORT	tauB->PGPT0002950
INDIRECT_EFFECTS	COLONIZING_PLANT_SYSTEM	COLONIZATION-PLANT_DERIVED_SUBSTRATE_USAGE	PLANT_DERIVED_ORGANIC_ACID_TRANSPORT	PLANT_DERIVED_TAURINE_TRANSPORT	tauB->PGPT0002950	1
			PLANT_DERIVED_ORGANIC_ACID_UTILIZATION	PLANT_DERIVED_ACETATE_UTILIZATION	acs->PGPT0002265	2
INDIRECT_EFFECTS	COLONIZING_PLANT_SYSTEM	COLONIZATION-PLANT_DERIVED_SUBSTRATE_USAGE	PLANT_DERIVED_ORGANIC_ACID_UTILIZATION	PLANT_DERIVED_ACETATE_UTILIZATION	acs->PGPT0002265	2
				PLANT_DERIVED_ACONITATE_UTILIZATION	IRG1_like->PGPT0001471	1
INDIRECT_EFFECTS	COLONIZING_PLANT_SYSTEM	COLONIZATION-PLANT_DERIVED_SUBSTRATE_USAGE	PLANT_DERIVED_ORGANIC_ACID_UTILIZATION	PLANT_DERIVED_ACONITATE_UTILIZATION	acnA->PGPT0001465	1
INDIRECT_EFFECTS	COLONIZING_PLANT_SYSTEM	COLONIZATION-PLANT_DERIVED_SUBSTRATE_USAGE	PLANT_DERIVED_ORGANIC_ACID_UTILIZATION	PLANT_DERIVED_ASCORBATE_UTILIZATION	araD|ulaF|sgaE|sgbE->PGPT0017420	1
INDIRECT_EFFECTS	COLONIZING_PLANT_SYSTEM	COLONIZATION-PLANT_DERIVED_SUBSTRATE_USAGE	PLANT_DERIVED_ORGANIC_ACID_UTILIZATION	PLANT_DERIVED_ASCORBATE_UTILIZATION	ulaG->PGPT0019580	1
INDIRECT_EFFECTS	COLONIZING_PLANT_SYSTEM	COLONIZATION-PLANT_DERIVED_SUBSTRATE_USAGE	PLANT_DERIVED_ORGANIC_ACID_UTILIZATION	PLANT_DERIVED_CINNAMATE_DEGRDATION	hcaC->PGPT0019745	1
INDIRECT_EFFECTS	COLONIZING_PLANT_SYSTEM	COLONIZATION-PLANT_DERIVED_SUBSTRATE_USAGE	PLANT_DERIVED_ORGANIC_ACID_UTILIZATION	PLANT_DERIVED_CINNAMATE_DEGRDATION	mhpC->PGPT0019765	2
						1
INDIRECT_EFFECTS	COLONIZING_PLANT_SYSTEM	COLONIZATION-PLANT_DERIVED_SUBSTRATE_USAGE	PLANT_DERIVED_ORGANIC_ACID_UTILIZATION	PLANT_DERIVED_CINNAMATE_DEGRDATION	mhpD->PGPT0006005	2
						3
INDIRECT_EFFECTS	COLONIZING_PLANT_SYSTEM	COLONIZATION-PLANT_DERIVED_SUBSTRATE_USAGE	PLANT_DERIVED_ORGANIC_ACID_UTILIZATION	PLANT_DERIVED_CINNAMATE_DEGRDATION	mhpE->PGPT0002050	3
						5
INDIRECT_EFFECTS	COLONIZING_PLANT_SYSTEM	COLONIZATION-PLANT_DERIVED_SUBSTRATE_USAGE	PLANT_DERIVED_ORGANIC_ACID_UTILIZATION	PLANT_DERIVED_CINNAMATE_DEGRDATION	mhpF->PGPT0006010	3
						4
INDIRECT_EFFECTS	COLONIZING_PLANT_SYSTEM	COLONIZATION-PLANT_DERIVED_SUBSTRATE_USAGE	PLANT_DERIVED_ORGANIC_ACID_UTILIZATION	PLANT_DERIVED_CITRATE_SENSING|UTILIZATION	citE->PGPT0019480	2
INDIRECT_EFFECTS	COLONIZING_PLANT_SYSTEM	COLONIZATION-PLANT_DERIVED_SUBSTRATE_USAGE	PLANT_DERIVED_ORGANIC_ACID_UTILIZATION	PLANT_DERIVED_CITRATE_SENSING|UTILIZATION	icd->PGPT0001170	1
INDIRECT_EFFECTS	COLONIZING_PLANT_SYSTEM	COLONIZATION-PLANT_DERIVED_SUBSTRATE_USAGE	PLANT_DERIVED_ORGANIC_ACID_UTILIZATION	PLANT_DERIVED_FORMATE_UTILIZATION	fdoG|fdhF|fdwA->PGPT0019635	1
INDIRECT_EFFECTS	COLONIZING_PLANT_SYSTEM	COLONIZATION-PLANT_DERIVED_SUBSTRATE_USAGE	PLANT_DERIVED_ORGANIC_ACID_UTILIZATION	PLANT_DERIVED_ASCORBATE_UTILIZATION	ulaE|sgaU|sgbU->PGPT0017530	1
INDIRECT_EFFECTS	COLONIZING_PLANT_SYSTEM	COLONIZATION-PLANT_DERIVED_SUBSTRATE_USAGE	PLANT_DERIVED_ORGANIC_ACID_UTILIZATION	PLANT_DERIVED_FORMATE_UTILIZATION	fdoH|fdsB->PGPT0019665	1
INDIRECT_EFFECTS	COLONIZING_PLANT_SYSTEM	COLONIZATION-PLANT_DERIVED_SUBSTRATE_USAGE	PLANT_DERIVED_ORGANIC_ACID_UTILIZATION	PLANT_DERIVED_FUMARATE_SENSING|UTILIZATION	fumA|fumB->PGPT0001635	1
INDIRECT_EFFECTS	COLONIZING_PLANT_SYSTEM	COLONIZATION-PLANT_DERIVED_SUBSTRATE_USAGE	PLANT_DERIVED_ORGANIC_ACID_UTILIZATION	PLANT_DERIVED_FUMARATE_SENSING|UTILIZATION	fumC->PGPT0001650	1
INDIRECT_EFFECTS	COLONIZING_PLANT_SYSTEM	COLONIZATION-PLANT_DERIVED_SUBSTRATE_USAGE	PLANT_DERIVED_ORGANIC_ACID_UTILIZATION	PLANT_DERIVED_CINNAMATE_DEGRDATION	hcaD|cndC1->PGPT0019730	1
INDIRECT_EFFECTS	COLONIZING_PLANT_SYSTEM	COLONIZATION-PLANT_DERIVED_SUBSTRATE_USAGE	PLANT_DERIVED_ORGANIC_ACID_UTILIZATION	PLANT_DERIVED_FUMARATE_SENSING|UTILIZATION	sdhA|frdA->PGPT0001605	2
INDIRECT_EFFECTS	COLONIZING_PLANT_SYSTEM	COLONIZATION-PLANT_DERIVED_SUBSTRATE_USAGE	PLANT_DERIVED_ORGANIC_ACID_UTILIZATION	PLANT_DERIVED_FUMARATE_SENSING|UTILIZATION	sdhB|frdB->PGPT0001600	2
INDIRECT_EFFECTS	COLONIZING_PLANT_SYSTEM	COLONIZATION-PLANT_DERIVED_SUBSTRATE_USAGE	PLANT_DERIVED_ORGANIC_ACID_UTILIZATION	PLANT_DERIVED_GLUCONIC_ACID_UTILIZATION	gntK|idnK->PGPT0018055	1
INDIRECT_EFFECTS	COLONIZING_PLANT_SYSTEM	COLONIZATION-PLANT_DERIVED_SUBSTRATE_USAGE	PLANT_DERIVED_ORGANIC_ACID_UTILIZATION	PLANT_DERIVED_GLUTARATE_UTILIZATION	korA|oorA|oforA->PGPT0001175	1
					korC|oorC->PGPT0001190
INDIRECT_EFFECTS	COLONIZING_PLANT_SYSTEM	COLONIZATION-PLANT_DERIVED_SUBSTRATE_USAGE	PLANT_DERIVED_ORGANIC_ACID_UTILIZATION	PLANT_DERIVED_GLUTARATE_UTILIZATION	korB|oorB|oforB->PGPT0001180	1
					korD|oorD->PGPT0001185
INDIRECT_EFFECTS	COLONIZING_PLANT_SYSTEM	COLONIZATION-PLANT_DERIVED_SUBSTRATE_USAGE	PLANT_DERIVED_ORGANIC_ACID_UTILIZATION	PLANT_DERIVED_GLUTARATE_UTILIZATION	sucB->PGPT0001535	1
INDIRECT_EFFECTS	COLONIZING_PLANT_SYSTEM	COLONIZATION-PLANT_DERIVED_SUBSTRATE_USAGE	PLANT_DERIVED_ORGANIC_ACID_UTILIZATION	PLANT_DERIVED_GlYOXULATE_UTILIZATION	mch|mcd->PGPT0019466	2
INDIRECT_EFFECTS	COLONIZING_PLANT_SYSTEM	COLONIZATION-PLANT_DERIVED_SUBSTRATE_USAGE	PLANT_DERIVED_ORGANIC_ACID_UTILIZATION	PLANT_DERIVED_INDOLE-3-ACETATE_DEGRADATION	aldH|dhaS->PGPT0006875	7
						6
INDIRECT_EFFECTS	COLONIZING_PLANT_SYSTEM	COLONIZATION-PLANT_DERIVED_SUBSTRATE_USAGE	PLANT_DERIVED_ORGANIC_ACID_UTILIZATION	PLANT_DERIVED_MALATE_UTILIZATION	bshA->PGPT0019565	2
						1
INDIRECT_EFFECTS	COLONIZING_PLANT_SYSTEM	COLONIZATION-PLANT_DERIVED_SUBSTRATE_USAGE	PLANT_DERIVED_ORGANIC_ACID_UTILIZATION	PLANT_DERIVED_MALATE_UTILIZATION	bshB1->PGPT0019570	1
INDIRECT_EFFECTS	COLONIZING_PLANT_SYSTEM	COLONIZATION-PLANT_DERIVED_SUBSTRATE_USAGE	PLANT_DERIVED_ORGANIC_ACID_UTILIZATION	PLANT_DERIVED_MALATE_UTILIZATION	bshB2->PGPT0019575	1
INDIRECT_EFFECTS	COLONIZING_PLANT_SYSTEM	COLONIZATION-PLANT_DERIVED_SUBSTRATE_USAGE	PLANT_DERIVED_ORGANIC_ACID_UTILIZATION	PLANT_DERIVED_MALATE_UTILIZATION	leuB->PGPT0001441	1
INDIRECT_EFFECTS	COLONIZING_PLANT_SYSTEM	COLONIZATION-PLANT_DERIVED_SUBSTRATE_USAGE	PLANT_DERIVED_ORGANIC_ACID_UTILIZATION	PLANT_DERIVED_MALATE_UTILIZATION	leuC->PGPT0001442	1
INDIRECT_EFFECTS	COLONIZING_PLANT_SYSTEM	COLONIZATION-PLANT_DERIVED_SUBSTRATE_USAGE	PLANT_DERIVED_ORGANIC_ACID_UTILIZATION	PLANT_DERIVED_MALATE_UTILIZATION	leuD->PGPT0001443	1
INDIRECT_EFFECTS	COLONIZING_PLANT_SYSTEM	COLONIZATION-PLANT_DERIVED_SUBSTRATE_USAGE	PLANT_DERIVED_ORGANIC_ACID_UTILIZATION	PLANT_DERIVED_GLUTARATE_UTILIZATION	korA|oorA|oforA->PGPT0001175	2
INDIRECT_EFFECTS	COLONIZING_PLANT_SYSTEM	COLONIZATION-PLANT_DERIVED_SUBSTRATE_USAGE	PLANT_DERIVED_ORGANIC_ACID_UTILIZATION	PLANT_DERIVED_MALATE_UTILIZATION	maeA|sfcA|ywkA->PGPT0001350	2
INDIRECT_EFFECTS	COLONIZING_PLANT_SYSTEM	COLONIZATION-PLANT_DERIVED_SUBSTRATE_USAGE	PLANT_DERIVED_ORGANIC_ACID_UTILIZATION	PLANT_DERIVED_GLUTARATE_UTILIZATION	korB|oorB|oforB->PGPT0001180	2
INDIRECT_EFFECTS	COLONIZING_PLANT_SYSTEM	COLONIZATION-PLANT_DERIVED_SUBSTRATE_USAGE	PLANT_DERIVED_ORGANIC_ACID_UTILIZATION	PLANT_DERIVED_MALATE_UTILIZATION	mdh->PGPT0001435	1
INDIRECT_EFFECTS	COLONIZING_PLANT_SYSTEM	COLONIZATION-PLANT_DERIVED_SUBSTRATE_USAGE	PLANT_DERIVED_ORGANIC_ACID_UTILIZATION	PLANT_DERIVED_ORGANIC_ACID_USAGE-TRICARBOXYLIC_ACID_CYCLE	CS|gltA->PGPT0001455	2
INDIRECT_EFFECTS	COLONIZING_PLANT_SYSTEM	COLONIZATION-PLANT_DERIVED_SUBSTRATE_USAGE	PLANT_DERIVED_ORGANIC_ACID_UTILIZATION	PLANT_DERIVED_ORGANIC_ACID_USAGE-TRICARBOXYLIC_ACID_CYCLE	aceE->PGPT0001385	2
INDIRECT_EFFECTS	COLONIZING_PLANT_SYSTEM	COLONIZATION-PLANT_DERIVED_SUBSTRATE_USAGE	PLANT_DERIVED_ORGANIC_ACID_UTILIZATION	PLANT_DERIVED_GLUTARATE_UTILIZATION	lhgO|ygaF->PGPT0013225	1
INDIRECT_EFFECTS	COLONIZING_PLANT_SYSTEM	COLONIZATION-PLANT_DERIVED_SUBSTRATE_USAGE	PLANT_DERIVED_ORGANIC_ACID_UTILIZATION	PLANT_DERIVED_ORGANIC_ACID_USAGE-TRICARBOXYLIC_ACID_CYCLE	aceF|pdhC->PGPT0001390	3
INDIRECT_EFFECTS	COLONIZING_PLANT_SYSTEM	COLONIZATION-PLANT_DERIVED_SUBSTRATE_USAGE	PLANT_DERIVED_ORGANIC_ACID_UTILIZATION	PLANT_DERIVED_ORGANIC_ACID_USAGE-TRICARBOXYLIC_ACID_CYCLE	acnA->PGPT0001465	1
INDIRECT_EFFECTS	COLONIZING_PLANT_SYSTEM	COLONIZATION-PLANT_DERIVED_SUBSTRATE_USAGE	PLANT_DERIVED_ORGANIC_ACID_UTILIZATION	PLANT_DERIVED_ORGANIC_ACID_USAGE-TRICARBOXYLIC_ACID_CYCLE	fumA|fumB->PGPT0001635	1
INDIRECT_EFFECTS	COLONIZING_PLANT_SYSTEM	COLONIZATION-PLANT_DERIVED_SUBSTRATE_USAGE	PLANT_DERIVED_ORGANIC_ACID_UTILIZATION	PLANT_DERIVED_ORGANIC_ACID_USAGE-TRICARBOXYLIC_ACID_CYCLE	fumC->PGPT0001650	1
INDIRECT_EFFECTS	COLONIZING_PLANT_SYSTEM	COLONIZATION-PLANT_DERIVED_SUBSTRATE_USAGE	PLANT_DERIVED_ORGANIC_ACID_UTILIZATION	PLANT_DERIVED_ORGANIC_ACID_USAGE-TRICARBOXYLIC_ACID_CYCLE	icd->PGPT0001170	1
INDIRECT_EFFECTS	COLONIZING_PLANT_SYSTEM	COLONIZATION-PLANT_DERIVED_SUBSTRATE_USAGE	PLANT_DERIVED_ORGANIC_ACID_UTILIZATION	PLANT_DERIVED_ORGANIC_ACID_USAGE-TRICARBOXYLIC_ACID_CYCLE	korA|oorA|oforA->PGPT0001175	1
					korC|oorC->PGPT0001190
INDIRECT_EFFECTS	COLONIZING_PLANT_SYSTEM	COLONIZATION-PLANT_DERIVED_SUBSTRATE_USAGE	PLANT_DERIVED_ORGANIC_ACID_UTILIZATION	PLANT_DERIVED_ORGANIC_ACID_USAGE-TRICARBOXYLIC_ACID_CYCLE	korB|oorB|oforB->PGPT0001180	1
					korD|oorD->PGPT0001185
INDIRECT_EFFECTS	COLONIZING_PLANT_SYSTEM	COLONIZATION-PLANT_DERIVED_SUBSTRATE_USAGE	PLANT_DERIVED_ORGANIC_ACID_UTILIZATION	PLANT_DERIVED_ORGANIC_ACID_USAGE-TRICARBOXYLIC_ACID_CYCLE	lpd|pdhD->PGPT0001380	1
INDIRECT_EFFECTS	COLONIZING_PLANT_SYSTEM	COLONIZATION-PLANT_DERIVED_SUBSTRATE_USAGE	PLANT_DERIVED_ORGANIC_ACID_UTILIZATION	PLANT_DERIVED_ORGANIC_ACID_USAGE-TRICARBOXYLIC_ACID_CYCLE	mdh->PGPT0001435	1
INDIRECT_EFFECTS	COLONIZING_PLANT_SYSTEM	COLONIZATION-PLANT_DERIVED_SUBSTRATE_USAGE	PLANT_DERIVED_ORGANIC_ACID_UTILIZATION	PLANT_DERIVED_ORGANIC_ACID_USAGE-TRICARBOXYLIC_ACID_CYCLE	pckA->PGPT0019595	1
INDIRECT_EFFECTS	COLONIZING_PLANT_SYSTEM	COLONIZATION-PLANT_DERIVED_SUBSTRATE_USAGE	PLANT_DERIVED_ORGANIC_ACID_UTILIZATION	PLANT_DERIVED_ORGANIC_ACID_USAGE-TRICARBOXYLIC_ACID_CYCLE	sdhA|frdA->PGPT0001605	2
INDIRECT_EFFECTS	COLONIZING_PLANT_SYSTEM	COLONIZATION-PLANT_DERIVED_SUBSTRATE_USAGE	PLANT_DERIVED_ORGANIC_ACID_UTILIZATION	PLANT_DERIVED_ORGANIC_ACID_USAGE-TRICARBOXYLIC_ACID_CYCLE	sdhB|frdB->PGPT0001600	2
INDIRECT_EFFECTS	COLONIZING_PLANT_SYSTEM	COLONIZATION-PLANT_DERIVED_SUBSTRATE_USAGE	PLANT_DERIVED_ORGANIC_ACID_UTILIZATION	PLANT_DERIVED_NICOTINATE_DEGRADATION	nicR->PGPT0019711	1
INDIRECT_EFFECTS	COLONIZING_PLANT_SYSTEM	COLONIZATION-PLANT_DERIVED_SUBSTRATE_USAGE	PLANT_DERIVED_ORGANIC_ACID_UTILIZATION	PLANT_DERIVED_ORGANIC_ACID_USAGE-TRICARBOXYLIC_ACID_CYCLE	sucB->PGPT0001535	1
INDIRECT_EFFECTS	COLONIZING_PLANT_SYSTEM	COLONIZATION-PLANT_DERIVED_SUBSTRATE_USAGE	PLANT_DERIVED_ORGANIC_ACID_UTILIZATION	PLANT_DERIVED_ORGANIC_ACID_USAGE-TRICARBOXYLIC_ACID_CYCLE	sucC->PGPT0019515	1
INDIRECT_EFFECTS	COLONIZING_PLANT_SYSTEM	COLONIZATION-PLANT_DERIVED_SUBSTRATE_USAGE	PLANT_DERIVED_ORGANIC_ACID_UTILIZATION	PLANT_DERIVED_ORGANIC_ACID_USAGE-TRICARBOXYLIC_ACID_CYCLE	sucD->PGPT0001540	1
INDIRECT_EFFECTS	COLONIZING_PLANT_SYSTEM	COLONIZATION-PLANT_DERIVED_SUBSTRATE_USAGE	PLANT_DERIVED_ORGANIC_ACID_UTILIZATION	PLANT_DERIVED_OXALIC_ACID_DERIVATE_UTILIZATION	frc|yfdW->PGPT0002130	1
INDIRECT_EFFECTS	COLONIZING_PLANT_SYSTEM	COLONIZATION-PLANT_DERIVED_SUBSTRATE_USAGE	PLANT_DERIVED_ORGANIC_ACID_UTILIZATION	PLANT_DERIVED_OXALIC_ACID_DERIVATE_UTILIZATION	uctC|yfdE->PGPT0014505	1
						2
INDIRECT_EFFECTS	COLONIZING_PLANT_SYSTEM	COLONIZATION-PLANT_DERIVED_SUBSTRATE_USAGE	PLANT_DERIVED_ORGANIC_ACID_UTILIZATION	PLANT_DERIVED_SALICYLIC_ACID_DEGRADATION	ubiX|bsdB->PGPT0009565	1
INDIRECT_EFFECTS	COLONIZING_PLANT_SYSTEM	COLONIZATION-PLANT_DERIVED_SUBSTRATE_USAGE	PLANT_DERIVED_ORGANIC_ACID_UTILIZATION	PLANT_DERIVED_SHIKIMATE_DEGRADATION	aroB->PGPT0012875	1
INDIRECT_EFFECTS	COLONIZING_PLANT_SYSTEM	COLONIZATION-PLANT_DERIVED_SUBSTRATE_USAGE	PLANT_DERIVED_ORGANIC_ACID_UTILIZATION	PLANT_DERIVED_SHIKIMATE_DEGRADATION	aroL|aroK->PGPT0012900	1
INDIRECT_EFFECTS	COLONIZING_PLANT_SYSTEM	COLONIZATION-PLANT_DERIVED_SUBSTRATE_USAGE	PLANT_DERIVED_ORGANIC_ACID_UTILIZATION	PLANT_DERIVED_ORGANIC_ACID_USAGE-TRICARBOXYLIC_ACID_CYCLE	korA|oorA|oforA->PGPT0001175	2
INDIRECT_EFFECTS	COLONIZING_PLANT_SYSTEM	COLONIZATION-PLANT_DERIVED_SUBSTRATE_USAGE	PLANT_DERIVED_ORGANIC_ACID_UTILIZATION	PLANT_DERIVED_SHIKIMATE_DEGRADATION	yddE->PGPT0012850	1
INDIRECT_EFFECTS	COLONIZING_PLANT_SYSTEM	COLONIZATION-PLANT_DERIVED_SUBSTRATE_USAGE	PLANT_DERIVED_ORGANIC_ACID_UTILIZATION	PLANT_DERIVED_ORGANIC_ACID_USAGE-TRICARBOXYLIC_ACID_CYCLE	korB|oorB|oforB->PGPT0001180	2
INDIRECT_EFFECTS	COLONIZING_PLANT_SYSTEM	COLONIZATION-PLANT_DERIVED_SUBSTRATE_USAGE	PLANT_DERIVED_ORGANIC_ACID_UTILIZATION	PLANT_DERIVED_SUCCINATE_UTILIZATION	sdhA|frdA->PGPT0001605	2
INDIRECT_EFFECTS	COLONIZING_PLANT_SYSTEM	COLONIZATION-PLANT_DERIVED_SUBSTRATE_USAGE	PLANT_DERIVED_ORGANIC_ACID_UTILIZATION	PLANT_DERIVED_SUCCINATE_UTILIZATION	sdhB|frdB->PGPT0001600	2
INDIRECT_EFFECTS	COLONIZING_PLANT_SYSTEM	COLONIZATION-PLANT_DERIVED_SUBSTRATE_USAGE	PLANT_DERIVED_ORGANIC_ACID_UTILIZATION	PLANT_DERIVED_SUCCINATE_UTILIZATION	sucC->PGPT0019515	1
INDIRECT_EFFECTS	COLONIZING_PLANT_SYSTEM	COLONIZATION-PLANT_DERIVED_SUBSTRATE_USAGE	PLANT_DERIVED_ORGANIC_ACID_UTILIZATION	PLANT_DERIVED_SUCCINATE_UTILIZATION	sucD->PGPT0001540	1
INDIRECT_EFFECTS	COLONIZING_PLANT_SYSTEM	COLONIZATION-PLANT_DERIVED_SUBSTRATE_USAGE	PLANT_DERIVED_ORGANIC_ACID_UTILIZATION	PLANT_DERIVED_TAURINE_UTILIZATION	ggt->PGPT0002935	1
INDIRECT_EFFECTS	COLONIZING_PLANT_SYSTEM	COLONIZATION-PLANT_DERIVED_SUBSTRATE_USAGE	PLANT_DERIVED_SUBSTRATE_UTILIZATION-OTHERS	PLANT_DERIVED_ALCOHOL_DEHYDROGENASE-CYTOCHROME_C	exaA->PGPT0006870	2
						1
INDIRECT_EFFECTS	COLONIZING_PLANT_SYSTEM	COLONIZATION-PLANT_DERIVED_SUBSTRATE_USAGE	PLANT_DERIVED_SUGAR_ACID_UTILIZATION	PLANT_DERIVED_GALACTARATE|GLUCARATE_DEGRADATION	garK|glxK->PGPT0018175	1
INDIRECT_EFFECTS	COLONIZING_PLANT_SYSTEM	COLONIZATION-PLANT_DERIVED_SUBSTRATE_USAGE	PLANT_DERIVED_SUGAR_ACID_UTILIZATION	PLANT_DERIVED_GALACTONATE_DEGRADATION	dgoR->PGPT0018085	3
						2
INDIRECT_EFFECTS	COLONIZING_PLANT_SYSTEM	COLONIZATION-PLANT_DERIVED_SUBSTRATE_USAGE	PLANT_DERIVED_SUGAR_ACID_UTILIZATION	PLANT_DERIVED_GALACTONATE_DEGRADATION	kdgK->PGPT0018060	2
INDIRECT_EFFECTS	COLONIZING_PLANT_SYSTEM	COLONIZATION-PLANT_DERIVED_SUBSTRATE_USAGE	PLANT_DERIVED_SUGAR_ACID_UTILIZATION	PLANT_DERIVED_GALACTURONATE|TAGATURONATE|ALTRONATE_DEGRADATION	eda->PGPT0002060	2
INDIRECT_EFFECTS	COLONIZING_PLANT_SYSTEM	COLONIZATION-PLANT_DERIVED_SUBSTRATE_USAGE	PLANT_DERIVED_SUGAR_ACID_UTILIZATION	PLANT_DERIVED_GALACTURONATE|TAGATURONATE|ALTRONATE_DEGRADATION	kdgK->PGPT0018060	2
INDIRECT_EFFECTS	COLONIZING_PLANT_SYSTEM	COLONIZATION-PLANT_DERIVED_SUBSTRATE_USAGE	PLANT_DERIVED_SUGAR_ACID_UTILIZATION	PLANT_DERIVED_GALACTURONATE|TAGATURONATE|ALTRONATE_DEGRADATION	uxaC->PGPT0018210	1
INDIRECT_EFFECTS	COLONIZING_PLANT_SYSTEM	COLONIZATION-PLANT_DERIVED_SUBSTRATE_USAGE	PLANT_DERIVED_SUGAR_ACID_UTILIZATION	PLANT_DERIVED_GLUCONATE_METABOLISM	eda->PGPT0002060	2
INDIRECT_EFFECTS	COLONIZING_PLANT_SYSTEM	COLONIZATION-PLANT_DERIVED_SUBSTRATE_USAGE	PLANT_DERIVED_SUGAR_ACID_UTILIZATION	PLANT_DERIVED_GLUCONATE_METABOLISM	gdh|ycdF->PGPT0014705	1
						2
INDIRECT_EFFECTS	COLONIZING_PLANT_SYSTEM	COLONIZATION-PLANT_DERIVED_SUBSTRATE_USAGE	PLANT_DERIVED_SUGAR_ACID_UTILIZATION	PLANT_DERIVED_GLUCONATE_METABOLISM	gnd|gntZ->PGPT0017385	2
INDIRECT_EFFECTS	COLONIZING_PLANT_SYSTEM	COLONIZATION-PLANT_DERIVED_SUBSTRATE_USAGE	PLANT_DERIVED_SUGAR_ACID_UTILIZATION	PLANT_DERIVED_GLUCONATE_METABOLISM	gntK|idnK->PGPT0018055	1
INDIRECT_EFFECTS	COLONIZING_PLANT_SYSTEM	COLONIZATION-PLANT_DERIVED_SUBSTRATE_USAGE	PLANT_DERIVED_ORGANIC_ACID_UTILIZATION	PLANT_DERIVED_SHIKIMATE_DEGRADATION	cyclohexadieny|prephenate_dehydrogenase|3_phosphoshikimate_1_carboxyvinyltransferase->PGPT0012870	1
INDIRECT_EFFECTS	COLONIZING_PLANT_SYSTEM	COLONIZATION-PLANT_DERIVED_SUBSTRATE_USAGE	PLANT_DERIVED_SUGAR_ACID_UTILIZATION	PLANT_DERIVED_GLUCONATE_METABOLISM	kdgK->PGPT0018060	2
INDIRECT_EFFECTS	COLONIZING_PLANT_SYSTEM	COLONIZATION-PLANT_DERIVED_SUBSTRATE_USAGE	PLANT_DERIVED_SUGAR_ACID_UTILIZATION	PLANT_DERIVED_GLUCONATE_METABOLISM	ykgB|pgl->PGPT0014975	1
INDIRECT_EFFECTS	COLONIZING_PLANT_SYSTEM	COLONIZATION-PLANT_DERIVED_SUBSTRATE_USAGE	PLANT_DERIVED_SUGAR_ACID_UTILIZATION	PLANT_DERIVED_GLUCONATE_METABOLISM	zwf->PGPT0017380	1
INDIRECT_EFFECTS	COLONIZING_PLANT_SYSTEM	COLONIZATION-PLANT_DERIVED_SUBSTRATE_USAGE	PLANT_DERIVED_SUGAR_ACID_UTILIZATION	PLANT_DERIVED_GLUCURONATE_DEGRADATION	uxaC->PGPT0018210	1
INDIRECT_EFFECTS	COLONIZING_PLANT_SYSTEM	COLONIZATION-PLANT_DERIVED_SUBSTRATE_USAGE	PLANT_DERIVED_SUGAR_ACID_UTILIZATION	PLANT_DERIVED_GULONATE_DEGRADATION	araD|ulaF|sgaE|sgbE->PGPT0017420	1
INDIRECT_EFFECTS	COLONIZING_PLANT_SYSTEM	COLONIZATION-PLANT_DERIVED_SUBSTRATE_USAGE	PLANT_DERIVED_SUGAR_ACID_UTILIZATION	PLANT_DERIVED_GULONATE|FRUCTURONATE|MANNONATE_DEGRADATION	rspA|manD->PGPT0018285	1
INDIRECT_EFFECTS	COLONIZING_PLANT_SYSTEM	COLONIZATION-PLANT_DERIVED_SUBSTRATE_USAGE	PLANT_DERIVED_SUGAR_ACID_UTILIZATION	PLANT_DERIVED_GULONATE|FRUCTURONATE|MANNONATE_DEGRADATION	uxaC->PGPT0018210	1
INDIRECT_EFFECTS	COLONIZING_PLANT_SYSTEM	COLONIZATION-PLANT_DERIVED_SUBSTRATE_USAGE	PLANT_DERIVED_SUGAR_ACID_UTILIZATION	PLANT_DERIVED_GULONATE|FRUCTURONATE|MANNONATE_DEGRADATION	uxuB->PGPT0018275	1
INDIRECT_EFFECTS	COLONIZING_PLANT_SYSTEM	COLONIZATION-PLANT_DERIVED_SUBSTRATE_USAGE	PLANT_DERIVED_SUGAR_ACID_UTILIZATION	PLANT_DERIVED_HEXONATE|HEXURONATE|HEXURONIDE_UTILIZATION	kdgR->PGPT0018213	4
						3
INDIRECT_EFFECTS	COLONIZING_PLANT_SYSTEM	COLONIZATION-PLANT_DERIVED_SUBSTRATE_USAGE	PLANT_DERIVED_SUGAR_ACID_UTILIZATION	PLANT_DERIVED_GALACTARATE|GLUCARATE_DEGRADATION	garR|glxR->PGPT0018170	3
INDIRECT_EFFECTS	COLONIZING_PLANT_SYSTEM	COLONIZATION-PLANT_DERIVED_SUBSTRATE_USAGE	PLANT_DERIVED_SUGAR_ACID_UTILIZATION	PLANT_DERIVED_IDONATE_DEGRADATION	gntK|idnK->PGPT0018055	1
INDIRECT_EFFECTS	COLONIZING_PLANT_SYSTEM	COLONIZATION-PLANT_DERIVED_SUBSTRATE_USAGE	PLANT_DERIVED_SUGAR_ACID_UTILIZATION	PLANT_DERIVED_LACTATE_DEGRADATION	lldD->PGPT0001765	1
INDIRECT_EFFECTS	COLONIZING_PLANT_SYSTEM	COLONIZATION-PLANT_DERIVED_SUBSTRATE_USAGE	PLANT_DERIVED_SUGAR_ACID_UTILIZATION	PLANT_DERIVED_LACTATE_DEGRADATION	lldF|ykgF|lutB->PGPT0018095	1
INDIRECT_EFFECTS	COLONIZING_PLANT_SYSTEM	COLONIZATION-PLANT_DERIVED_SUBSTRATE_USAGE	PLANT_DERIVED_SUGAR_ACID_UTILIZATION	PLANT_DERIVED_LYXONATE_DEGRADATION	LRA3_like->PGPT0017805	1
INDIRECT_EFFECTS	COLONIZING_PLANT_SYSTEM	COLONIZATION-PLANT_DERIVED_SUBSTRATE_USAGE	PLANT_DERIVED_SUGAR_ACID_UTILIZATION	PLANT_DERIVED_OLIGOGALACTURONIDE_DEGRADATION	PLY_like->PGPT0018235	1
INDIRECT_EFFECTS	COLONIZING_PLANT_SYSTEM	COLONIZATION-PLANT_DERIVED_SUBSTRATE_USAGE	PLANT_DERIVED_SUGAR_ACID_UTILIZATION	PLANT_DERIVED_OLIGOGALACTURONIDE_DEGRADATION	pel|plyB->PGPT0018225	4
						5
INDIRECT_EFFECTS	COLONIZING_PLANT_SYSTEM	COLONIZATION-PLANT_DERIVED_SUBSTRATE_USAGE	PLANT_DERIVED_SUGAR_ACID_UTILIZATION	PLANT_DERIVED_GLACTURONATE|GLUCURONATE_DEGRADATION	gci->PGPT0018300	1
INDIRECT_EFFECTS	COLONIZING_PLANT_SYSTEM	COLONIZATION-PLANT_DERIVED_SUBSTRATE_USAGE	PLANT_DERIVED_SUGAR_ALCOHOL_UTILIZATION	PLANT_DERIVED_ALTRITOL|GALACTITOL_DEGRADATION	sorbD->PGPT0018410	1
INDIRECT_EFFECTS	COLONIZING_PLANT_SYSTEM	COLONIZATION-PLANT_DERIVED_SUBSTRATE_USAGE	PLANT_DERIVED_SUGAR_ALCOHOL_UTILIZATION	PLANT_DERIVED_D-ERYTHRULOSE|D-THREITOL_DEGRADATION	rpiB->PGPT0017395	1
INDIRECT_EFFECTS	COLONIZING_PLANT_SYSTEM	COLONIZATION-PLANT_DERIVED_SUBSTRATE_USAGE	PLANT_DERIVED_SUGAR_ALCOHOL_UTILIZATION	PLANT_DERIVED_ERYTHRITOL_DEGRADATION	rpiB->PGPT0017395	1
INDIRECT_EFFECTS	COLONIZING_PLANT_SYSTEM	COLONIZATION-PLANT_DERIVED_SUBSTRATE_USAGE	PLANT_DERIVED_SUGAR_ALCOHOL_UTILIZATION	PLANT_DERIVED_GLYCEROL|GLYCEROPHOSPHODIESTER_METABOLISM|DEGRADATION	glpA|glpD->PGPT0006775	1
INDIRECT_EFFECTS	COLONIZING_PLANT_SYSTEM	COLONIZATION-PLANT_DERIVED_SUBSTRATE_USAGE	PLANT_DERIVED_SUGAR_ALCOHOL_UTILIZATION	PLANT_DERIVED_GLYCEROL|GLYCEROPHOSPHODIESTER_METABOLISM|DEGRADATION	glpK->PGPT0018435	2
						1
INDIRECT_EFFECTS	COLONIZING_PLANT_SYSTEM	COLONIZATION-PLANT_DERIVED_SUBSTRATE_USAGE	PLANT_DERIVED_SUGAR_ALCOHOL_UTILIZATION	PLANT_DERIVED_GLYCEROL|GLYCEROPHOSPHODIESTER_METABOLISM|DEGRADATION	glpQ|ugpQ->PGPT0018470	3
INDIRECT_EFFECTS	COLONIZING_PLANT_SYSTEM	COLONIZATION-PLANT_DERIVED_SUBSTRATE_USAGE	PLANT_DERIVED_SUGAR_ALCOHOL_UTILIZATION	PLANT_DERIVED_INOSITOL_DERIVATE_DEGRADATION	iolI->PGPT0018495	1
INDIRECT_EFFECTS	COLONIZING_PLANT_SYSTEM	COLONIZATION-PLANT_DERIVED_SUBSTRATE_USAGE	PLANT_DERIVED_SUGAR_ALCOHOL_UTILIZATION	PLANT_DERIVED_INOSITOL_DERIVATE_DEGRADATION	iolS->PGPT0018520	3
						2
INDIRECT_EFFECTS	COLONIZING_PLANT_SYSTEM	COLONIZATION-PLANT_DERIVED_SUBSTRATE_USAGE	PLANT_DERIVED_SUGAR_ALCOHOL_UTILIZATION	PLANT_DERIVED_INOSITOL_DERIVATE_DEGRADATION	iolX->PGPT0018525	2
						1
INDIRECT_EFFECTS	COLONIZING_PLANT_SYSTEM	COLONIZATION-PLANT_DERIVED_SUBSTRATE_USAGE	PLANT_DERIVED_SUGAR_ALCOHOL_UTILIZATION	PLANT_DERIVED_INOSITOL_DERIVATE_DEGRADATION	mmsA|iolA->PGPT0002295	1
INDIRECT_EFFECTS	COLONIZING_PLANT_SYSTEM	COLONIZATION-PLANT_DERIVED_SUBSTRATE_USAGE	PLANT_DERIVED_SUGAR_ACID_UTILIZATION	PLANT_DERIVED_GULONATE_DEGRADATION	ulaE|sgaU|sgbU->PGPT0017530	1
INDIRECT_EFFECTS	COLONIZING_PLANT_SYSTEM	COLONIZATION-PLANT_DERIVED_SUBSTRATE_USAGE	PLANT_DERIVED_SUGAR_ALCOHOL_UTILIZATION	PLANT_DERIVED_INOSITOL_DERIVATE_DEGRADATION	mocC->PGPT0016785	1
INDIRECT_EFFECTS	COLONIZING_PLANT_SYSTEM	COLONIZATION-PLANT_DERIVED_SUBSTRATE_USAGE	PLANT_DERIVED_SUGAR_ALCOHOL_UTILIZATION	PLANT_DERIVED_INOSITOL_DERIVATE_DEGRADATION	mocR->PGPT0016790	2
INDIRECT_EFFECTS	COLONIZING_PLANT_SYSTEM	COLONIZATION-PLANT_DERIVED_SUBSTRATE_USAGE	PLANT_DERIVED_SUGAR_ALCOHOL_UTILIZATION	PLANT_DERIVED_INOSITOL_DERIVATE_DEGRADATION	suhB->PGPT0018535	3
INDIRECT_EFFECTS	COLONIZING_PLANT_SYSTEM	COLONIZATION-PLANT_DERIVED_SUBSTRATE_USAGE	PLANT_DERIVED_SUGAR_ALCOHOL_UTILIZATION	PLANT_DERIVED_RIBITOL_METABOLISM|DEGRADATION	bcs1->PGPT0018340	1
INDIRECT_EFFECTS	COLONIZING_PLANT_SYSTEM	COLONIZATION-PLANT_DERIVED_SUBSTRATE_USAGE	PLANT_DERIVED_SUGAR_ALCOHOL_UTILIZATION	PLANT_DERIVED_SORBITOL_DEGRADATION	hxpB->PGPT0018430	1
INDIRECT_EFFECTS	COLONIZING_PLANT_SYSTEM	COLONIZATION-PLANT_DERIVED_SUBSTRATE_USAGE	PLANT_DERIVED_TERPENE_UTILIZATION	PLANT_DERIVED_CITRONELLOL-CITRONELLAL-CITRONELLATE_DEGRADATION	hmgL->PGPT0008315	1
INDIRECT_EFFECTS	COLONIZING_PLANT_SYSTEM	COLONIZATION-PLANT_DERIVED_SUBSTRATE_USAGE	PLANT_DERIVED_TERPENE_UTILIZATION	PLANT_DERIVED_EPOXIDE_DEGRADATION	ephA->PGPT0019791	2
						1
INDIRECT_EFFECTS	COLONIZING_PLANT_SYSTEM	COLONIZATION-PLANT_DERIVED_SUBSTRATE_USAGE	PLANT_DERIVED_TRIGONELLINE_USAGE	PLANT_DERIVED_TRIGONELLINE_DEGRADATION	gabD->PGPT0001580	4
						3
INDIRECT_EFFECTS	COLONIZING_PLANT_SYSTEM	COLONIZATION-PLANT_DERIVED_SUBSTRATE_USAGE	PLANT_DERIVED_TRIGONELLINE_USAGE	PLANT_DERIVED_TRIGONELLINE_DEGRADATION	tgnA->PGPT0000905	1
INDIRECT_EFFECTS	COLONIZING_PLANT_SYSTEM	COLONIZATION-PLANT_DERIVED_SUBSTRATE_USAGE	PLANT_DERIVED_TRIGONELLINE_USAGE	PLANT_DERIVED_TRIGONELLINE_DEGRADATION	tgnB->PGPT0000910	1
INDIRECT_EFFECTS	COLONIZING_PLANT_SYSTEM	COLONIZATION-SURFACE_ATTACHMENT	SURFACE_ADHESION	SURFACE_ADHESION-SURFACTIN|LICHENYSIN_PRODUCTiON	srfAA|lchAA->PGPT0009845	5
						7
INDIRECT_EFFECTS	COLONIZING_PLANT_SYSTEM	COLONIZATION-SURFACE_ATTACHMENT	SURFACE_ADHESION	SURFACE_ADHESION-WIDESPREAD_COLONIZATION_ISLAND	cpaF->PGPT0016025	3
						4
INDIRECT_EFFECTS	COLONIZING_PLANT_SYSTEM	COLONIZATION-SURFACE_ATTACHMENT	SURFACE_ADHESION	SURFACE_ADHESION-WIDESPREAD_COLONIZATION_ISLAND	tadB->PGPT0022290	1
						2
INDIRECT_EFFECTS	COLONIZING_PLANT_SYSTEM	COLONIZATION-SURFACE_ATTACHMENT	SURFACE_ADHESION	SURFACE_ADHESION-WIDESPREAD_COLONIZATION_ISLAND	tadC->PGPT0022295	1
						2
INDIRECT_EFFECTS	COLONIZING_PLANT_SYSTEM	COLONIZATION-SURFACE_ATTACHMENT	SURFACE_ATTACHMENT-LIPO-|COLANIC_ACID_METABOLISM	SURFACE_ATTACHMENT-CAPSULAR_METABOLISM	TC_GPH|yihO|xynP->PGPT0014410	2
INDIRECT_EFFECTS	COLONIZING_PLANT_SYSTEM	COLONIZATION-SURFACE_ATTACHMENT	SURFACE_ATTACHMENT-LIPO-|COLANIC_ACID_METABOLISM	SURFACE_ATTACHMENT-COLANIC_ACID_METABOLISM	fcl->PGPT0022775	1
INDIRECT_EFFECTS	COLONIZING_PLANT_SYSTEM	COLONIZATION-SURFACE_ATTACHMENT	SURFACE_ATTACHMENT-LIPO-|COLANIC_ACID_METABOLISM	SURFACE_ATTACHMENT-COLANIC_ACID_METABOLISM	manB|yhxB->PGPT0017865	2
INDIRECT_EFFECTS	COLONIZING_PLANT_SYSTEM	COLONIZATION-SURFACE_ATTACHMENT	SURFACE_ATTACHMENT-LIPO-|COLANIC_ACID_METABOLISM	SURFACE_ATTACHMENT-COLANIC_ACID_METABOLISM	manC|cpsB->PGPT0022660	1
INDIRECT_EFFECTS	COLONIZING_PLANT_SYSTEM	COLONIZATION-SURFACE_ATTACHMENT	SURFACE_ATTACHMENT-LIPO-|COLANIC_ACID_METABOLISM	SURFACE_ATTACHMENT-COLANIC_ACID_METABOLISM	wcaI->PGPT0023340	1
						2
INDIRECT_EFFECTS	COLONIZING_PLANT_SYSTEM	COLONIZATION-SURFACE_ATTACHMENT	SURFACE_ATTACHMENT-LIPO-|TEICHOIC_ACID_METABOLISM	SURFACE_ATTACHMENT-LIPOTEICHOIC_ACID_METABOLISM	dltA->PGPT0020055	3
						6
INDIRECT_EFFECTS	COLONIZING_PLANT_SYSTEM	COLONIZATION-SURFACE_ATTACHMENT	SURFACE_ATTACHMENT-LIPO-|TEICHOIC_ACID_METABOLISM	SURFACE_ATTACHMENT-TEICHOIC_ACID_METABOLISM	fmtA->PGPT0023445	1
						2
INDIRECT_EFFECTS	COLONIZING_PLANT_SYSTEM	COLONIZATION-SURFACE_ATTACHMENT	SURFACE_ATTACHMENT-LIPO-|TEICHOIC_ACID_METABOLISM	SURFACE_ATTACHMENT-TEICHOIC_ACID_METABOLISM	gtaC->PGPT0023460	1
INDIRECT_EFFECTS	COLONIZING_PLANT_SYSTEM	COLONIZATION-SURFACE_ATTACHMENT	SURFACE_ATTACHMENT-LIPO-|TEICHOIC_ACID_METABOLISM	SURFACE_ATTACHMENT-TEICHOIC_ACID_METABOLISM	tagA|tarA->PGPT0023455	1
INDIRECT_EFFECTS	COLONIZING_PLANT_SYSTEM	COLONIZATION-PLANT_DERIVED_SUBSTRATE_USAGE	PLANT_DERIVED_TERPENE_UTILIZATION	PLANT_DERIVED_CARVEOL-CARVEONE_DEGRADATION	Trans_carveol_dehydrogenase|EC_1_1_1_275->PGPT0019790	1
INDIRECT_EFFECTS	COLONIZING_PLANT_SYSTEM	COLONIZATION-SURFACE_ATTACHMENT	SURFACE_ATTACHMENT-LIPO-|TEICHOIC_ACID_METABOLISM	SURFACE_ATTACHMENT-TEICHOIC_ACID_METABOLISM	tagF->PGPT0023450	1
INDIRECT_EFFECTS	COLONIZING_PLANT_SYSTEM	COLONIZATION-SURFACE_ATTACHMENT	SURFACE_ATTACHMENT-LIPO-|TEICHOIC_ACID_METABOLISM	SURFACE_ATTACHMENT-TEICHOIC_ACID_METABOLISM	tagG->PGPT0023465	1
INDIRECT_EFFECTS	COLONIZING_PLANT_SYSTEM	COLONIZATION-SURFACE_ATTACHMENT	SURFACE_ATTACHMENT-LIPO-|TEICHOIC_ACID_METABOLISM	SURFACE_ATTACHMENT-TEICHOIC_ACID_METABOLISM	tagH->PGPT0023470	1
INDIRECT_EFFECTS	COLONIZING_PLANT_SYSTEM	COLONIZATION-SURFACE_ATTACHMENT	SURFACE_ATTACHMENT-LIPO-|TEICHOIC_ACID_METABOLISM	SURFACE_ATTACHMENT-TEICHOIC_ACID_METABOLISM	tagT|tagU|tagV->PGPT0023440	5
						4
INDIRECT_EFFECTS	COLONIZING_PLANT_SYSTEM	COLONIZATION-SURFACE_ATTACHMENT	SURFACE_ATTACHMENT-LIPO-|TEICHOIC_ACID_METABOLISM	SURFACE_ATTACHMENT-TEICHOIC_ACID_METABOLISM	tarS->PGPT0023435	2
INDIRECT_EFFECTS	COLONIZING_PLANT_SYSTEM	COLONIZATION-SURFACE_ATTACHMENT	SURFACE_ATTACHMENT-LIPO-|TEICHURONIC_ACID_METABOLISM	SURFACE_ATTACHMENT-TEICHURONIC_ACID_TRANSPORT	tuaB->PGPT0015230	1
INDIRECT_EFFECTS	COLONIZING_PLANT_SYSTEM	COLONIZATION-PLANT_DERIVED_SUBSTRATE_USAGE	PLANT_DERIVED_TRIGONELLINE_USAGE	PLANT_DERIVED_TRIGONELLINE_DEGRADATION	tgnR->PGPT0000900	1
INDIRECT_EFFECTS	COLONIZING_PLANT_SYSTEM	COLONIZATION-SURFACE_ATTACHMENT	SURFACE_ATTACHMENT-LPS|LIPID|IVA_METABOLISM	SURFACE_ATTACHMENT-LIPID_A_METABOLISM	lpxG->PGPT0022365	2
INDIRECT_EFFECTS	COLONIZING_PLANT_SYSTEM	COLONIZATION-SURFACE_ATTACHMENT	SURFACE_ATTACHMENT-LPS|LIPID|IVA_METABOLISM	SURFACE_ATTACHMENT-LPS-6-DEOXY_L_TALOSE_MODIFICATION	tal->PGPT0022810	2
INDIRECT_EFFECTS	COLONIZING_PLANT_SYSTEM	COLONIZATION-SURFACE_ATTACHMENT	SURFACE_ADHESION	SURFACE_ADHESION-SURFACTIN|LICHENYSIN_PRODUCTiON	srfAB|lchAB->PGPT0009850	1
INDIRECT_EFFECTS	COLONIZING_PLANT_SYSTEM	COLONIZATION-SURFACE_ATTACHMENT	SURFACE_ATTACHMENT-LPS|LIPID|IVA_METABOLISM	SURFACE_ATTACHMENT-LPS-GDP_D-RHAMNOSE|DEOXY_D_MANNOSE|TALOSE|PEROSAMINE_MODIFICATION	fcl->PGPT0022775	1
INDIRECT_EFFECTS	COLONIZING_PLANT_SYSTEM	COLONIZATION-SURFACE_ATTACHMENT	SURFACE_ADHESION	SURFACE_ADHESION-WIDESPREAD_COLONIZATION_ISLAND	cpaE->PGPT0016020	1
INDIRECT_EFFECTS	COLONIZING_PLANT_SYSTEM	COLONIZATION-SURFACE_ATTACHMENT	SURFACE_ATTACHMENT-LPS|LIPID|IVA_METABOLISM	SURFACE_ATTACHMENT-LPS-GDP_MANNOSE_MODIFICATION	manC|cpsB->PGPT0022660	1
INDIRECT_EFFECTS	COLONIZING_PLANT_SYSTEM	COLONIZATION-SURFACE_ATTACHMENT	SURFACE_ATTACHMENT-LPS|LIPID|IVA_METABOLISM	SURFACE_ATTACHMENT-LPS-GDP_MANNOSE_MODIFICATION	mpg|rfbM->PGPT0017880	1
INDIRECT_EFFECTS	COLONIZING_PLANT_SYSTEM	COLONIZATION-SURFACE_ATTACHMENT	SURFACE_ATTACHMENT-LPS|LIPID|IVA_METABOLISM	SURFACE_ATTACHMENT-LPS-GLUCOSAMINE_MODIFICATION	glmU->PGPT0018955	1
INDIRECT_EFFECTS	COLONIZING_PLANT_SYSTEM	COLONIZATION-SURFACE_ATTACHMENT	SURFACE_ATTACHMENT-LPS|LIPID|IVA_METABOLISM	SURFACE_ATTACHMENT-LPS-GLUCOSE-MANNOSE-FRUCOSE_CONVERSION	manA->PGPT0017860	1
INDIRECT_EFFECTS	COLONIZING_PLANT_SYSTEM	COLONIZATION-SURFACE_ATTACHMENT	SURFACE_ATTACHMENT-LPS|LIPID|IVA_METABOLISM	SURFACE_ATTACHMENT-LPS-GLUCURONATES_MODIFICATION	ugd|tuaD->PGPT0017855	1
INDIRECT_EFFECTS	COLONIZING_PLANT_SYSTEM	COLONIZATION-SURFACE_ATTACHMENT	SURFACE_ATTACHMENT-LPS|LIPID|IVA_METABOLISM	SURFACE_ATTACHMENT-LPS-MANNO-HEPTOSE|-PHOSPHATE_MODIFICATION	gmhA|lpcA->PGPT0023030	1
INDIRECT_EFFECTS	COLONIZING_PLANT_SYSTEM	COLONIZATION-SURFACE_ATTACHMENT	SURFACE_ATTACHMENT-LPS|LIPID|IVA_METABOLISM	SURFACE_ATTACHMENT-LPS-MANNO-HEPTOSE|-PHOSPHATE_MODIFICATION	gmhC|hldE|waaE|rfaE->PGPT0023040	2
INDIRECT_EFFECTS	COLONIZING_PLANT_SYSTEM	COLONIZATION-SURFACE_ATTACHMENT	SURFACE_ATTACHMENT-LPS|LIPID|IVA_METABOLISM	SURFACE_ATTACHMENT-LPS-O-ANTIOGEN_BIOSYNTHESIS	csbB|gtrB|yfdH->PGPT0014540	1
INDIRECT_EFFECTS	COLONIZING_PLANT_SYSTEM	COLONIZATION-SURFACE_ATTACHMENT	SURFACE_ATTACHMENT-LPS|LIPID|IVA_METABOLISM	SURFACE_ATTACHMENT-LPS-O-ANTIOGEN_BIOSYNTHESIS	rfbA|rmlA|rffH->PGPT0022600	3
						1
INDIRECT_EFFECTS	COLONIZING_PLANT_SYSTEM	COLONIZATION-SURFACE_ATTACHMENT	SURFACE_ATTACHMENT-LPS|LIPID|IVA_METABOLISM	SURFACE_ATTACHMENT-LPS-O-ANTIOGEN_BIOSYNTHESIS	rfbB|rmlB|rffG->PGPT0022625	5
						1
INDIRECT_EFFECTS	COLONIZING_PLANT_SYSTEM	COLONIZATION-SURFACE_ATTACHMENT	SURFACE_ATTACHMENT-LPS|LIPID|IVA_METABOLISM	SURFACE_ATTACHMENT-LPS-O-ANTIOGEN_BIOSYNTHESIS	wbdB|wbpY|mtfA->PGPT0023155	1
INDIRECT_EFFECTS	COLONIZING_PLANT_SYSTEM	COLONIZATION-SURFACE_ATTACHMENT	SURFACE_ATTACHMENT-LPS|LIPID|IVA_METABOLISM	SURFACE_ATTACHMENT-LPS-O-ANTIOGEN_BIOSYNTHESIS	wecC->PGPT0022670	1
INDIRECT_EFFECTS	COLONIZING_PLANT_SYSTEM	COLONIZATION-SURFACE_ATTACHMENT	SURFACE_ATTACHMENT-LPS|LIPID|IVA_METABOLISM	SURFACE_ATTACHMENT-LPS-PARATOSE|TRYLOSE|ABEQUOSE|ASCARYLOSEMODIFICATION	ascC|ddhC|rfbH->PGPT0022610	2
						1
INDIRECT_EFFECTS	COLONIZING_PLANT_SYSTEM	COLONIZATION-SURFACE_ATTACHMENT	SURFACE_ATTACHMENT-LPS|LIPID|IVA_METABOLISM	SURFACE_ATTACHMENT-LPS-PARATOSE|TRYLOSE|ABEQUOSE|ASCARYLOSEMODIFICATION	rfbA|rmlA|rffH->PGPT0022600	3
						1
INDIRECT_EFFECTS	COLONIZING_PLANT_SYSTEM	COLONIZATION-SURFACE_ATTACHMENT	SURFACE_ATTACHMENT-LPS|LIPID|IVA_METABOLISM	SURFACE_ATTACHMENT-LPS-PEROSAMINE_MODIFICATION	per|rfbE->PGPT0022785	1
						3
INDIRECT_EFFECTS	COLONIZING_PLANT_SYSTEM	COLONIZATION-SURFACE_ATTACHMENT	SURFACE_ATTACHMENT-LPS|LIPID|IVA_METABOLISM	SURFACE_ATTACHMENT-LPS-PUTATIVE_TRYLOSE_MODIFICATION	rfbB|rmlB|rffG->PGPT0022625	5
				SURFACE_ATTACHMENT-LPS-PSEUDAMINIC_ACID_MODIFICATION	pseB|wbjB->PGPT0018935	1
INDIRECT_EFFECTS	COLONIZING_PLANT_SYSTEM	COLONIZATION-SURFACE_ATTACHMENT	SURFACE_ATTACHMENT-LPS|LIPID|IVA_METABOLISM	SURFACE_ATTACHMENT-LPS-PUTATIVE_TRYLOSE_MODIFICATION	rfbC|rmlC->PGPT0014300	1
					rfbB|rmlB|rffG->PGPT0022625
INDIRECT_EFFECTS	COLONIZING_PLANT_SYSTEM	COLONIZATION-SURFACE_ATTACHMENT	SURFACE_ATTACHMENT-LPS|LIPID|IVA_METABOLISM	SURFACE_ATTACHMENT-LPS-PUTATIVE_TRYLOSE_MODIFICATION	rfbD|rmlD->PGPT0022630	2
						1
INDIRECT_EFFECTS	COLONIZING_PLANT_SYSTEM	COLONIZATION-SURFACE_ATTACHMENT	SURFACE_ATTACHMENT-LPS|LIPID|IVA_METABOLISM	SURFACE_ATTACHMENT-LPS-TRYLOSE_MODIFICATION	rfbE->PGPT0022620	1
INDIRECT_EFFECTS	COLONIZING_PLANT_SYSTEM	COLONIZATION-SURFACE_ATTACHMENT	SURFACE_ATTACHMENT-LPS|LIPID|IVA_METABOLISM	SURFACE_ATTACHMENT-LPS-UDP_MANNOSE_MODIFICATION	manB|yhxB->PGPT0017865	2
INDIRECT_EFFECTS	COLONIZING_PLANT_SYSTEM	COLONIZATION-SURFACE_ATTACHMENT	SURFACE_ATTACHMENT-LPS|LIPID|IVA_METABOLISM	SURFACE_ATTACHMENT-LPS_CORE_OLIGOSACCHARIDES_METABOLISM	gpgS->PGPT0022460	1
INDIRECT_EFFECTS	COLONIZING_PLANT_SYSTEM	COLONIZATION-SURFACE_ATTACHMENT	SURFACE_ATTACHMENT-LPS|LIPID|IVA_METABOLISM	SURFACE_ATTACHMENT-LPS_CORE_OLIGOSACCHARIDES_METABOLISM	waaC|rfaC->PGPT0022495	1
INDIRECT_EFFECTS	COLONIZING_PLANT_SYSTEM	COLONIZATION-SURFACE_ATTACHMENT	SURFACE_ATTACHMENT-LPS|LIPID|IVA_METABOLISM	SURFACE_ATTACHMENT-LPS_CORE_OLIGOSACCHARIDES_METABOLISM	waaF|rfaF->PGPT0022510	2
						1
INDIRECT_EFFECTS	COLONIZING_PLANT_SYSTEM	COLONIZATION-SURFACE_ATTACHMENT	SURFACE_ATTACHMENT-LPS|LIPID|IVA_METABOLISM	SURFACE_ATTACHMENT-LPS-N_ACETYL-BETA_L_FUCOSAMINE|L-FucNAm	wbjD->PGPT0022920	1
INDIRECT_EFFECTS	COLONIZING_PLANT_SYSTEM	COLONIZATION-SURFACE_ATTACHMENT	SURFACE_ATTACHMENT-LPS|LIPID|IVA_METABOLISM	SURFACE_ATTACHMENT-LPS_D_GALACTOFURANOSE_MODIFICATION	galT->PGPT0017835	1
INDIRECT_EFFECTS	COLONIZING_PLANT_SYSTEM	COLONIZATION-SURFACE_ATTACHMENT	SURFACE_ATTACHMENT-LPS|LIPID|IVA_METABOLISM	SURFACE_ATTACHMENT-LPS-N_ACETYL-BETA_L_PNEUMOSAMINE|N-ACETYL-BETA_L_FUCOSAMINE|L-FucNAm_MODIFICATION	wbjC->PGPT0022915	1
INDIRECT_EFFECTS	COLONIZING_PLANT_SYSTEM	COLONIZATION-SURFACE_ATTACHMENT	SURFACE_ATTACHMENT-LPS|LIPID|IVA_METABOLISM	SURFACE_ATTACHMENT-LPS_D_GALACTOFURANOSE_MODIFICATION	glf->PGPT0022675	2
INDIRECT_EFFECTS	COLONIZING_PLANT_SYSTEM	COLONIZATION-SURFACE_ATTACHMENT	SURFACE_ATTACHMENT-LPS|LIPID|IVA_METABOLISM	SURFACE_ATTACHMENT-LPS_D_MANNOSAMINURONIC_ACID_MODIFICATION	wecC->PGPT0022670	1
INDIRECT_EFFECTS	COLONIZING_PLANT_SYSTEM	COLONIZATION-SURFACE_ATTACHMENT	SURFACE_ATTACHMENT-LPS|LIPID|IVA_METABOLISM	SURFACE_ATTACHMENT-LPS_D_MANNURONIC_ACID_MODIFICATION	wbpA->PGPT0018920	1
INDIRECT_EFFECTS	COLONIZING_PLANT_SYSTEM	COLONIZATION-SURFACE_ATTACHMENT	SURFACE_ATTACHMENT-LPS|LIPID|IVA_METABOLISM	SURFACE_ATTACHMENT-LPS_D_MANNURONIC_ACID_MODIFICATION	wbpD|wlbB->PGPT0022705	1
INDIRECT_EFFECTS	COLONIZING_PLANT_SYSTEM	COLONIZATION-SURFACE_ATTACHMENT	SURFACE_ATTACHMENT-LPS|LIPID|IVA_METABOLISM	SURFACE_ATTACHMENT-LPS_D_MANNURONIC_ACID_MODIFICATION	wlbA|bplA->PGPT0022715	3
						2
INDIRECT_EFFECTS	COLONIZING_PLANT_SYSTEM	OTHER_COLONIZATION_RELATED_PROTEINS	COLONIZATION-GLYCOGEN_METABOLISM	COLONIZATION-GLYCOGEN_BIOSYNTHESIS	glgC->PGPT0025885	1
INDIRECT_EFFECTS	COLONIZING_PLANT_SYSTEM	OTHER_COLONIZATION_RELATED_PROTEINS	COLONIZATION-GLYCOGEN_METABOLISM	COLONIZATION-GLYCOGEN_BIOSYNTHESIS	yqgM->PGPT0018547	6
						3
INDIRECT_EFFECTS	COLONIZING_PLANT_SYSTEM	OTHER_COLONIZATION_RELATED_PROTEINS	COLONIZATION-HOST_INVASION_FACTORS	HOST_INVASION-GGDEF|EAL|PAC|PAS-DOMAIN-CONTAINING_PROTEIN	GGDEF|EAL|PAC|PAS_domain_containing_protein->PGPT0023624	1
INDIRECT_EFFECTS	COLONIZING_PLANT_SYSTEM	OTHER_COLONIZATION_RELATED_PROTEINS	COLONIZATION-HOST_INVASION_FACTORS	HOST_INVASION-HOST_INFECTION_MEDIATOR	miaA|ipt->PGPT0007210	1
INDIRECT_EFFECTS	COLONIZING_PLANT_SYSTEM	OTHER_COLONIZATION_RELATED_PROTEINS	COLONIZATION-HOST_INVASION_FACTORS	HOST_INVASION-HOST_INFECTION_MEDIATOR	typA|bipA->PGPT0023720	1
INDIRECT_EFFECTS	COLONIZING_PLANT_SYSTEM	OTHER_COLONIZATION_RELATED_PROTEINS	COLONIZATION-HOST_INVASION_FACTORS	HOST_INVASION-HOST_INFECTION_MEDIATOR	yajQ->PGPT0012210	1
INDIRECT_EFFECTS	COLONIZING_PLANT_SYSTEM	OTHER_COLONIZATION_RELATED_PROTEINS	COLONIZATION-HOST_INVASION_FACTORS	HOST_INVASION-SAM|QUEUOSINE|LIPID_METABOLISM	smtA->PGPT0023655	1
INDIRECT_EFFECTS	COLONIZING_PLANT_SYSTEM	ROOT_COLONIZATION	ROOT_COLONIZATION-VITAMIN_B3|NIACIN_METABOLISM	ROOT_COLONIZATION-VITAMIN_B3|NIACIN_BIOSYNTHESIS	deoD->PGPT0013385	1
INDIRECT_EFFECTS	COLONIZING_PLANT_SYSTEM	ROOT_COLONIZATION	ROOT_COLONIZATION-VITAMIN_B3|NIACIN_METABOLISM	ROOT_COLONIZATION-VITAMIN_B3|NIACIN_BIOSYNTHESIS	nadA->PGPT0013365	1
INDIRECT_EFFECTS	COLONIZING_PLANT_SYSTEM	ROOT_COLONIZATION	ROOT_COLONIZATION-VITAMIN_B3|NIACIN_METABOLISM	ROOT_COLONIZATION-VITAMIN_B3|NIACIN_BIOSYNTHESIS	nadB->PGPT0013355	1
INDIRECT_EFFECTS	COLONIZING_PLANT_SYSTEM	ROOT_COLONIZATION	ROOT_COLONIZATION-VITAMIN_B3|NIACIN_METABOLISM	ROOT_COLONIZATION-VITAMIN_B3|NIACIN_BIOSYNTHESIS	nadC->PGPT0013370	1
INDIRECT_EFFECTS	COLONIZING_PLANT_SYSTEM	ROOT_COLONIZATION	ROOT_COLONIZATION-VITAMIN_B3|NIACIN_METABOLISM	ROOT_COLONIZATION-VITAMIN_B3|NIACIN_BIOSYNTHESIS	nadD->PGPT0013435	1
INDIRECT_EFFECTS	COLONIZING_PLANT_SYSTEM	ROOT_COLONIZATION	ROOT_COLONIZATION-VITAMIN_B3|NIACIN_METABOLISM	ROOT_COLONIZATION-VITAMIN_B3|NIACIN_BIOSYNTHESIS	nadE2->PGPT0013450	1
INDIRECT_EFFECTS	COLONIZING_PLANT_SYSTEM	ROOT_COLONIZATION	ROOT_COLONIZATION-VITAMIN_B3|NIACIN_METABOLISM	ROOT_COLONIZATION-VITAMIN_B3|NIACIN_BIOSYNTHESIS	npdA->PGPT0013485	2
INDIRECT_EFFECTS	COLONIZING_PLANT_SYSTEM	COLONIZATION-SURFACE_ATTACHMENT	SURFACE_ATTACHMENT-LPS|LIPID|IVA_METABOLISM	SURFACE_ATTACHMENT-LPS_D_GALACTOSAMINURONIC_ACID_MODIFICATION	wbpP->PGPT0018910	2
INDIRECT_EFFECTS	COLONIZING_PLANT_SYSTEM	ROOT_COLONIZATION	ROOT_COLONIZATION-VITAMIN_B3|NIACIN_METABOLISM	ROOT_COLONIZATION-VITAMIN_B3|NIACIN_BIOSYNTHESIS	nucA|ushA|yhcR|yfkN->PGPT0013395	2
INDIRECT_EFFECTS	COLONIZING_PLANT_SYSTEM	ROOT_COLONIZATION	ROOT_COLONIZATION-VITAMIN_B3|NIACIN_METABOLISM	ROOT_COLONIZATION-VITAMIN_B3|NIACIN_BIOSYNTHESIS	nudC->PGPT0013440	3
						2
INDIRECT_EFFECTS	COLONIZING_PLANT_SYSTEM	ROOT_COLONIZATION	ROOT_COLONIZATION-VITAMIN_B3|NIACIN_METABOLISM	ROOT_COLONIZATION-VITAMIN_B3|NIACIN_BIOSYNTHESIS	pncA->PGPT0013470	1
INDIRECT_EFFECTS	COLONIZING_PLANT_SYSTEM	ROOT_COLONIZATION	ROOT_COLONIZATION-VITAMIN_B3|NIACIN_METABOLISM	ROOT_COLONIZATION-VITAMIN_B3|NIACIN_BIOSYNTHESIS	pncB->PGPT0013375	1
INDIRECT_EFFECTS	COLONIZING_PLANT_SYSTEM	ROOT_COLONIZATION	ROOT_COLONIZATION-VITAMIN_B3|NIACIN_METABOLISM	ROOT_COLONIZATION-VITAMIN_B3|NIACIN_BIOSYNTHESIS	pncC2->PGPT0013460	1
INDIRECT_EFFECTS	COLONIZING_PLANT_SYSTEM	OTHER_COLONIZATION_RELATED_PROTEINS	COLONIZATION-GLYCOGEN_METABOLISM	COLONIZATION-GLYCOGEN_BIOSYNTHESIS	glgA->PGPT0025880	1
INDIRECT_EFFECTS	COLONIZING_PLANT_SYSTEM	ROOT_COLONIZATION	ROOT_COLONIZATION-VITAMIN_B3|NIACIN_METABOLISM	ROOT_COLONIZATION-VITAMIN_B3|NIACIN_BIOSYNTHESIS	surE->PGPT0013405	2
INDIRECT_EFFECTS	COLONIZING_PLANT_SYSTEM	ROOT_COLONIZATION	ROOT_COLONIZATION-VITAMIN_B3|NIACIN_METABOLISM	ROOT_COLONIZATION-VITAMIN_B3|NIACIN_BIOSYNTHESIS	yjjG->PGPT0013410	2
INDIRECT_EFFECTS	COLONIZING_PLANT_SYSTEM	ROOT_COLONIZATION	ROOT_COLONIZATION-VITAMIN_B7|BIOTIN_METABOLISM	ROOT_COLONIZATION-VITAMIN_B7|BIOTIN_BIOSYNTHESIS	accB|bccP->PGPT0001700	1
INDIRECT_EFFECTS	COLONIZING_PLANT_SYSTEM	ROOT_COLONIZATION	ROOT_COLONIZATION-VITAMIN_B7|BIOTIN_METABOLISM	ROOT_COLONIZATION-VITAMIN_B7|BIOTIN_BIOSYNTHESIS	bioA->PGPT0022100	1
INDIRECT_EFFECTS	COLONIZING_PLANT_SYSTEM	ROOT_COLONIZATION	ROOT_COLONIZATION-VITAMIN_B7|BIOTIN_METABOLISM	ROOT_COLONIZATION-VITAMIN_B7|BIOTIN_BIOSYNTHESIS	bioB->PGPT0022120	1
INDIRECT_EFFECTS	COLONIZING_PLANT_SYSTEM	ROOT_COLONIZATION	ROOT_COLONIZATION-VITAMIN_B7|BIOTIN_METABOLISM	ROOT_COLONIZATION-VITAMIN_B7|BIOTIN_BIOSYNTHESIS	bioC->PGPT0022060	1
INDIRECT_EFFECTS	COLONIZING_PLANT_SYSTEM	ROOT_COLONIZATION	ROOT_COLONIZATION-VITAMIN_B7|BIOTIN_METABOLISM	ROOT_COLONIZATION-VITAMIN_B7|BIOTIN_BIOSYNTHESIS	bioF->PGPT0022095	2
INDIRECT_EFFECTS	COLONIZING_PLANT_SYSTEM	ROOT_COLONIZATION	ROOT_COLONIZATION-VITAMIN_B7|BIOTIN_METABOLISM	ROOT_COLONIZATION-VITAMIN_B7|BIOTIN_BIOSYNTHESIS	bioI|CYP107H->PGPT0022085	2
						1
INDIRECT_EFFECTS	COLONIZING_PLANT_SYSTEM	ROOT_COLONIZATION	ROOT_COLONIZATION-VITAMIN_B7|BIOTIN_METABOLISM	ROOT_COLONIZATION-VITAMIN_B7|BIOTIN_BIOSYNTHESIS	birA|bpr->PGPT0022055	1
INDIRECT_EFFECTS	COLONIZING_PLANT_SYSTEM	ROOT_COLONIZATION	ROOT_COLONIZATION-VITAMIN_B7|BIOTIN_METABOLISM	ROOT_COLONIZATION-VITAMIN_B7|BIOTIN_BIOSYNTHESIS	fabF->PGPT0008360	5
						4
INDIRECT_EFFECTS	COLONIZING_PLANT_SYSTEM	ROOT_COLONIZATION	ROOT_COLONIZATION-VITAMIN_B7|BIOTIN_METABOLISM	ROOT_COLONIZATION-VITAMIN_B7|BIOTIN_BIOSYNTHESIS	fabH->PGPT0008355	2
						4
INDIRECT_EFFECTS	COLONIZING_PLANT_SYSTEM	ROOT_COLONIZATION	ROOT_COLONIZATION-VITAMIN_B7|BIOTIN_METABOLISM	ROOT_COLONIZATION-VITAMIN_B7|BIOTIN_BIOSYNTHESIS	fabI->PGPT0008370	1
INDIRECT_EFFECTS	COLONIZING_PLANT_SYSTEM	ROOT_COLONIZATION	ROOT_COLONIZATION-VITAMIN_B7|BIOTIN_METABOLISM	ROOT_COLONIZATION-VITAMIN_B7|BIOTIN_BIOSYNTHESIS	fadD->PGPT0008380	13
						17
INDIRECT_EFFECTS	COLONIZING_PLANT_SYSTEM	ROOT_COLONIZATION	ROOT_COLONIZATION-VITAMIN_B7|BIOTIN_METABOLISM	ROOT_COLONIZATION-VITAMIN_B7|BIOTIN_BIOSYNTHESIS	ymfI|fabG|efpI->PGPT0003180	16
						25
INDIRECT_EFFECTS	COLONIZING_PLANT_SYSTEM	ROOT_COLONIZATION	ROOT_COLONIZATION-VITAMIN_B3|NIACIN_METABOLISM	ROOT_COLONIZATION-VITAMIN_B3|NIACIN_BIOSYNTHESIS	nadR->PGPT0013390	2
INDIRECT_EFFECTS	COLONIZING_PLANT_SYSTEM	ROOT_COLONIZATION	ROOT_COLONIZATION_BY_NODULATION	ROOT_NODULATION_METABOLISM	cysNC->PGPT0002395	1
INDIRECT_EFFECTS	COLONIZING_PLANT_SYSTEM	ROOT_COLONIZATION	ROOT_COLONIZATION_BY_NODULATION	ROOT_NODULATION_METABOLISM	glmS|nodM->PGPT0017630	3
INDIRECT_EFFECTS	COLONIZING_PLANT_SYSTEM	ROOT_COLONIZATION	ROOT_COLONIZATION_BY_NODULATION	ROOT_NODULATION_METABOLISM	maa|nodL->PGPT0018611	3
						2
INDIRECT_EFFECTS	COLONIZING_PLANT_SYSTEM	ROOT_COLONIZATION	ROOT_COLONIZATION_BY_NODULATION	ROOT_NODULATION_METABOLISM	nodI->PGPT0015275	1
INDIRECT_EFFECTS	COLONIZING_PLANT_SYSTEM	ROOT_COLONIZATION	ROOT_COLONIZATION_BY_NODULATION	ROOT_NODULATION_METABOLISM	nodJ->PGPT0015280	2
INDIRECT_EFFECTS	COLONIZING_PLANT_SYSTEM	ROOT_COLONIZATION	ROOT_COLONIZATION_BY_NODULATION	ROOT_NODULATION_METABOLISM	nodN_like->PGPT0015282	1
INDIRECT_EFFECTS	COLONIZING_PLANT_SYSTEM	ROOT_COLONIZATION	ROOT_COLONIZATION_BY_NODULATION	ROOT_NODULE-ORNITHINE_LIPIDS_BIOSYNTHESIS	olsB->PGPT0014470	1
INDIRECT_EFFECTS	COLONIZING_PLANT_SYSTEM	ROOT_COLONIZATION	ROOT_COLONIZATION_BY_NODULATION	ROOT_NODULE_REGULATION	glpA|glpD->PGPT0006775	1
INDIRECT_EFFECTS	COLONIZING_PLANT_SYSTEM	ROOT_COLONIZATION	ROOT_COLONIZATION_BY_NODULATION	ROOT_NODULE_REGULATION	glpK->PGPT0018435	2
						1
INDIRECT_EFFECTS	COLONIZING_PLANT_SYSTEM	ROOT_COLONIZATION	ROOT_COLONIZATION_FACILITATING_PROTEIN	ROOT_COLONIZATION-SITE-SPECIFIC_RECOMBINATION	xerC->PGPT0021995	4
						3
INDIRECT_EFFECTS	COLONIZING_PLANT_SYSTEM	ROOT_COLONIZATION	ROOT_COLONIZATION_FACILITATING_PROTEIN	ROOT_COLONIZATION-SITE-SPECIFIC_RECOMBINATION	xerD->PGPT0022000	2
INDIRECT_EFFECTS	COLONIZING_PLANT_SYSTEM	ROOT_COLONIZATION	ROOT_COLONIZATION_FACILITATING_PROTEIN	ROOT_COLONIZATION-ZINK_TRANSPORT_LIPOPROTEIN	znuA->PGPT0004220	1
INDIRECT_EFFECTS	COMPETITIVE_EXCLUSION|CE	CE-BACTERIAL_FITNESS	CE-BACTERIAL_FITNESS-ADAPTIVE_MUTATION	CE-BACTERIAL_FITNESS-ENVIRONMENT-INDUCIBLE_DNA_POLYMERASES	dinB->PGPT0014881	2
						3
INDIRECT_EFFECTS	COMPETITIVE_EXCLUSION|CE	CE-BACTERIAL_FITNESS	CE-BACTERIAL_FITNESS-ENERGY_METABOLISM	CE-BACTERIAL_FITNESS-AEROBIC_RESPIRATION|OXIDATIVE_PHOSPHORYLATION	cydA->PGPT0026700	2
INDIRECT_EFFECTS	COMPETITIVE_EXCLUSION|CE	CE-BACTERIAL_FITNESS	CE-BACTERIAL_FITNESS-ENERGY_METABOLISM	CE-BACTERIAL_FITNESS-AEROBIC_RESPIRATION|OXIDATIVE_PHOSPHORYLATION	cydB->PGPT0026705	2
INDIRECT_EFFECTS	COMPETITIVE_EXCLUSION|CE	CE-BACTERIAL_FITNESS	CE-BACTERIAL_FITNESS-ENERGY_METABOLISM	CE-BACTERIAL_FITNESS-AEROBIC_RESPIRATION|OXIDATIVE_PHOSPHORYLATION	ndh->PGPT0004020	4
						2
INDIRECT_EFFECTS	COMPETITIVE_EXCLUSION|CE	CE-BACTERIAL_FITNESS	CE-BACTERIAL_FITNESS-ENERGY_METABOLISM	CE-BACTERIAL_FITNESS-AEROBIC_RESPIRATION|OXIDATIVE_PHOSPHORYLATION	ndhB->PGPT0026715	1
INDIRECT_EFFECTS	COMPETITIVE_EXCLUSION|CE	CE-BACTERIAL_FITNESS	CE-BACTERIAL_FITNESS-ENERGY_METABOLISM	CE-BACTERIAL_FITNESS-AEROBIC_RESPIRATION|OXIDATIVE_PHOSPHORYLATION	nuoA->PGPT0026780	2
INDIRECT_EFFECTS	COMPETITIVE_EXCLUSION|CE	CE-BACTERIAL_FITNESS	CE-BACTERIAL_FITNESS-ENERGY_METABOLISM	CE-BACTERIAL_FITNESS-AEROBIC_RESPIRATION|OXIDATIVE_PHOSPHORYLATION	nuoB->PGPT0026785	2
INDIRECT_EFFECTS	COMPETITIVE_EXCLUSION|CE	CE-BACTERIAL_FITNESS	CE-BACTERIAL_FITNESS-ENERGY_METABOLISM	CE-BACTERIAL_FITNESS-AEROBIC_RESPIRATION|OXIDATIVE_PHOSPHORYLATION	nuoC->PGPT0026790	2
						1
INDIRECT_EFFECTS	COMPETITIVE_EXCLUSION|CE	CE-BACTERIAL_FITNESS	CE-BACTERIAL_FITNESS-ENERGY_METABOLISM	CE-BACTERIAL_FITNESS-AEROBIC_RESPIRATION|OXIDATIVE_PHOSPHORYLATION	nuoD->PGPT0026805	2
INDIRECT_EFFECTS	COMPETITIVE_EXCLUSION|CE	CE-BACTERIAL_FITNESS	CE-BACTERIAL_FITNESS-ENERGY_METABOLISM	CE-BACTERIAL_FITNESS-AEROBIC_RESPIRATION|OXIDATIVE_PHOSPHORYLATION	nuoE->PGPT0026810	1
INDIRECT_EFFECTS	COMPETITIVE_EXCLUSION|CE	CE-BACTERIAL_FITNESS	CE-BACTERIAL_FITNESS-ENERGY_METABOLISM	CE-BACTERIAL_FITNESS-AEROBIC_RESPIRATION|OXIDATIVE_PHOSPHORYLATION	nuoF->PGPT0026815	1
INDIRECT_EFFECTS	COMPETITIVE_EXCLUSION|CE	CE-BACTERIAL_FITNESS	CE-BACTERIAL_FITNESS-ENERGY_METABOLISM	CE-BACTERIAL_FITNESS-AEROBIC_RESPIRATION|OXIDATIVE_PHOSPHORYLATION	nuoG->PGPT0026820	1
INDIRECT_EFFECTS	COMPETITIVE_EXCLUSION|CE	CE-BACTERIAL_FITNESS	CE-BACTERIAL_FITNESS-ENERGY_METABOLISM	CE-BACTERIAL_FITNESS-AEROBIC_RESPIRATION|OXIDATIVE_PHOSPHORYLATION	nuoH->PGPT0026825	2
INDIRECT_EFFECTS	COMPETITIVE_EXCLUSION|CE	CE-BACTERIAL_FITNESS	CE-BACTERIAL_FITNESS-ENERGY_METABOLISM	CE-BACTERIAL_FITNESS-AEROBIC_RESPIRATION|OXIDATIVE_PHOSPHORYLATION	nuoI->PGPT0026830	2
INDIRECT_EFFECTS	COMPETITIVE_EXCLUSION|CE	CE-BACTERIAL_FITNESS	CE-BACTERIAL_FITNESS-ENERGY_METABOLISM	CE-BACTERIAL_FITNESS-AEROBIC_RESPIRATION|OXIDATIVE_PHOSPHORYLATION	nuoK->PGPT0026840	2
INDIRECT_EFFECTS	COMPETITIVE_EXCLUSION|CE	CE-BACTERIAL_FITNESS	CE-BACTERIAL_FITNESS-ENERGY_METABOLISM	CE-BACTERIAL_FITNESS-AEROBIC_RESPIRATION|OXIDATIVE_PHOSPHORYLATION	nuoL->PGPT0026845	2
INDIRECT_EFFECTS	COMPETITIVE_EXCLUSION|CE	CE-BACTERIAL_FITNESS	CE-BACTERIAL_FITNESS-ENERGY_METABOLISM	CE-BACTERIAL_FITNESS-AEROBIC_RESPIRATION|OXIDATIVE_PHOSPHORYLATION	nuoM->PGPT0026850	2
INDIRECT_EFFECTS	COMPETITIVE_EXCLUSION|CE	CE-BACTERIAL_FITNESS	CE-BACTERIAL_FITNESS-ENERGY_METABOLISM	CE-BACTERIAL_FITNESS-AEROBIC_RESPIRATION|OXIDATIVE_PHOSPHORYLATION	nuoN->PGPT0026860	2
INDIRECT_EFFECTS	COMPETITIVE_EXCLUSION|CE	CE-BACTERIAL_FITNESS	CE-BACTERIAL_FITNESS-ENERGY_METABOLISM	CE-BACTERIAL_FITNESS-ANAEROBIC_SIGNALLING	ydeM|yidF|alsB|chuR->PGPT0026880	4
						3
INDIRECT_EFFECTS	COMPETITIVE_EXCLUSION|CE	CE-BACTERIAL_FITNESS	CE-BACTERIAL_FITNESS-ENERGY_METABOLISM	CE-BACTERIAL_FITNESS-OXYGEN_AVAILABILITY_SIGNALLING	rpoS->PGPT0014685	2
[truncated: 1,237 more rows]

## Sheet: Shared_Rows
Table S4. Genes associate with plant growth promoting of strain DSM 115977T and its closest phylogenomic neighbour strain DSM 43913T
PGP effects	PGP traits			PGP Gene functions	PGP associated gene names	PGP gene copy
DIRECT_EFFECTS	BIO-FERTILIZATION	CARBON_DIOXID_FIXATION	CO2_FIXATION-ALTERNATIVE_PAHTWAYS	CO2_FIXATION-PHOSPHOENOLPYRUVATE_CARBOXYLASE_BIOSYNTHESIS	ppc->PGPT0001165	1
DIRECT_EFFECTS	BIO-FERTILIZATION	CARBON_DIOXID_FIXATION	CO2_FIXATION-ALTERNATIVE_PAHTWAYS	CO2_FIXATION-REDUCTIVE_CITRIC_ACID_CYCLE	icd->PGPT0001170	1
DIRECT_EFFECTS	BIO-FERTILIZATION	CARBON_DIOXID_FIXATION	CO2_FIXATION-ALTERNATIVE_PAHTWAYS	PHOTOSYNTHETIC_CO2_FIXATION	cynT|can->PGPT0002415	1
DIRECT_EFFECTS	BIO-FERTILIZATION	IRON_ACQUISITION	IRON_ACQUISITION-HEMOPHORES	HEMOPHORES-HEME|HEMIN_UTILISATION	mhuD|hmoB->PGPT0003635	1
DIRECT_EFFECTS	BIO-FERTILIZATION	IRON_ACQUISITION	IRON_ACQUISITION-HEMOPHORES	HEMOPHORES-HEME|HEMIN_UTILISATION	pbsA1|hmuO->PGPT0003625	1
DIRECT_EFFECTS	BIO-FERTILIZATION	IRON_ACQUISITION	IRON_ACQUISITION-HEMOPHORES	HEMOPHORES-SIROHEME	cobA_hemD->PGPT0003670	1
DIRECT_EFFECTS	BIO-FERTILIZATION	IRON_ACQUISITION	IRON_ACQUISITION-HEMOPHORES	HEMOPHORES-SIROHEME	cysG->PGPT0003690	1
DIRECT_EFFECTS	BIO-FERTILIZATION	IRON_ACQUISITION	IRON_ACQUISITION-HEMOPHORES	HEMOPHORES-SIROHEME	hemA->PGPT0003650	1
DIRECT_EFFECTS	BIO-FERTILIZATION	IRON_ACQUISITION	IRON_ACQUISITION-HEMOPHORES	HEMOPHORES-SIROHEME	hemB->PGPT0003655	1
DIRECT_EFFECTS	BIO-FERTILIZATION	IRON_ACQUISITION	IRON_ACQUISITION-HEMOPHORES	HEMOPHORES-SIROHEME	hemC->PGPT0003660	1
DIRECT_EFFECTS	BIO-FERTILIZATION	IRON_ACQUISITION	IRON_ACQUISITION-HEMOPHORES	HEMOPHORES-SIROHEME	hemD->PGPT0003665	1
DIRECT_EFFECTS	BIO-FERTILIZATION	IRON_ACQUISITION	IRON_ACQUISITION-HEMOPHORES	HEMOPHORES-SIROHEME	hemL->PGPT0003680	1
DIRECT_EFFECTS	BIO-FERTILIZATION	IRON_ACQUISITION	IRON_ACQUISITION-IRON_HOMOEOSTASIS	IRON_HOMEOSTASIS-Fmn|Dmk|Ppl|Ndh|Eet_SYSTEM	nosX|apbE|yojL|fmnB->PGPT0000430	2
DIRECT_EFFECTS	BIO-FERTILIZATION	IRON_ACQUISITION	IRON_ACQUISITION-IRON_HOMOEOSTASIS	IRON_HOMEOSTASIS-FoxABCD	coxC|ctaE->PGPT0004035	1
DIRECT_EFFECTS	BIO-FERTILIZATION	IRON_ACQUISITION	IRON_ACQUISITION-IRON_HOMOEOSTASIS	IRON_HOMEOSTASIS-FoxABCD	foxA|coxA|ctaD->PGPT0004025	2
DIRECT_EFFECTS	BIO-FERTILIZATION	IRON_ACQUISITION	IRON_ACQUISITION-IRON_HOMOEOSTASIS	IRON_HOMEOSTASIS-FoxABCD	foxB|coxB|ctaC->PGPT0004030	1
DIRECT_EFFECTS	BIO-FERTILIZATION	IRON_ACQUISITION	IRON_ACQUISITION-IRON_HOMOEOSTASIS	IRON_HOMEOSTASIS-OTHER_CYTOCHROME-RELATED_PROTEINS	cycA|cycM->PGPT0004005	1
DIRECT_EFFECTS	BIO-FERTILIZATION	IRON_ACQUISITION	IRON_ACQUISITION-OTHER_TRANSPORT_SYSTEMS	IRON_ACQUISITION-IRON_UPTAKE_REGULATION	troR->PGPT0003890	1
DIRECT_EFFECTS	BIO-FERTILIZATION	IRON_ACQUISITION	IRON_ACQUISITION-OTHER_TRANSPORT_SYSTEMS	IRON_ACQUISITION-LIPOIC_ACID_CHELATORS	lipA->PGPT0003935	1
DIRECT_EFFECTS	BIO-FERTILIZATION	IRON_ACQUISITION	IRON_ACQUISITION-OTHER_TRANSPORT_SYSTEMS	IRON_TRANSPORT-FeuABC|YusV-TRANSPORT_COMPLEX	feuA|yvrC|ABC_FEV_S|fatB->PGPT0003765	6
DIRECT_EFFECTS	BIO-FERTILIZATION	IRON_ACQUISITION	IRON_ACQUISITION-OTHER_TRANSPORT_SYSTEMS	IRON_TRANSPORT-FeuABC|YusV-TRANSPORT_COMPLEX	yusV|ABC_FEV_A|feuD->PGPT0003760	7
DIRECT_EFFECTS	BIO-FERTILIZATION	IRON_ACQUISITION	IRON_ACQUISITION-OTHER_TRANSPORT_SYSTEMS	IRON_TRANSPORT-IRON_III_TRANSPORT_SYSTEM	afuA|fbpA->PGPT0003725	1
DIRECT_EFFECTS	BIO-FERTILIZATION	IRON_ACQUISITION	IRON_ACQUISITION-OTHER_TRANSPORT_SYSTEMS	IRON_TRANSPORT-IRON_III_TRANSPORT_SYSTEM	afuB|fbpB->PGPT0003730	1
DIRECT_EFFECTS	BIO-FERTILIZATION	IRON_ACQUISITION	IRON_ACQUISITION-SIDEROPHORES	SIDEROPHORES-BACILLIBACTIN_TRANSPORT	blt->PGPT0003185	1
DIRECT_EFFECTS	BIO-FERTILIZATION	IRON_ACQUISITION	IRON_ACQUISITION-SIDEROPHORES	SIDEROPHORES-BISUCABERIN_BIOSYNTHESIS	bsbB->PGPT0031170	1
DIRECT_EFFECTS	BIO-FERTILIZATION	IRON_ACQUISITION	IRON_ACQUISITION-SIDEROPHORES	SIDEROPHORES-COPROGEN_BIOSYNTHESIS	hemN|hemZ->PGPT0003200	2
DIRECT_EFFECTS	BIO-FERTILIZATION	IRON_ACQUISITION	IRON_ACQUISITION-SIDEROPHORES	SIDEROPHORES-CYCLOOCTATIN_METABOLISM	cotB3->PGPT0003075	1
DIRECT_EFFECTS	BIO-FERTILIZATION	IRON_ACQUISITION	IRON_ACQUISITION-SIDEROPHORES	SIDEROPHORES-CYCLOOCTATIN_METABOLISM	cotB4->PGPT0003080	1
DIRECT_EFFECTS	BIO-FERTILIZATION	IRON_ACQUISITION	IRON_ACQUISITION-SIDEROPHORES	SIDEROPHORES-DESFERRIOXAMINE-BIOSYNTHESIS	ddc|dfoJ|desA->PGPT0013725	1
DIRECT_EFFECTS	BIO-FERTILIZATION	IRON_ACQUISITION	IRON_ACQUISITION-SIDEROPHORES	SIDEROPHORES-DESFERRIOXAMINE-BIOSYNTHESIS	desC->PGPT0031205	1
DIRECT_EFFECTS	BIO-FERTILIZATION	IRON_ACQUISITION	IRON_ACQUISITION-SIDEROPHORES	SIDEROPHORES-DESFERRIOXAMINE-BIOSYNTHESIS	desD->PGPT0031210	1
DIRECT_EFFECTS	BIO-FERTILIZATION	IRON_ACQUISITION	IRON_ACQUISITION-SIDEROPHORES	SIDEROPHORES-MIRUBACTIN_METABOLISM	mrbE->PGPT0031765	1
DIRECT_EFFECTS	BIO-FERTILIZATION	IRON_ACQUISITION	IRON_ACQUISITION-SIDEROPHORES	SIDEROPHORES-MYCOBACTIN_BIOSYNTHESIS	mbtH|nocI->PGPT0003370	4
DIRECT_EFFECTS	BIO-FERTILIZATION	IRON_ACQUISITION	IRON_ACQUISITION-SIDEROPHORES	SIDEROPHORES-PYOCHELIN_BIOSYNTHESIS	pchC->PGPT0003085	3
DIRECT_EFFECTS	BIO-FERTILIZATION	IRON_ACQUISITION	IRON_ACQUISITION-SIDEROPHORES	SIDEROPHORES-PYOVERDIN_BIOSYNTHESIS	pvdQ->PGPT0003395	1
DIRECT_EFFECTS	BIO-FERTILIZATION	IRON_ACQUISITION	IRON_ACQUISITION-SIDEROPHORES	SIDEROPHORES-STAPHYLOFERRIN_B_BIOSYNTHESIS	sbnH->PGPT0003470	1
DIRECT_EFFECTS	BIO-FERTILIZATION	NITROGEN_ACQUISITION	N-AQUISITION-ALLANTOIN_USAGE	N-AQUISITION-ALLANTOIN_METABOLISM	allR->PGPT0000860	1
DIRECT_EFFECTS	BIO-FERTILIZATION	NITROGEN_ACQUISITION	N-AQUISITION-AMMONIUM_ASSIMILATION_USAGE	N-AQUISITION-AMMONIUM_METABOLISM	nitA|nitB|nitR|nit1->PGPT0000835	1
DIRECT_EFFECTS	BIO-FERTILIZATION	NITROGEN_ACQUISITION	N-AQUISITION-AMMONIUM_ASSIMILATION_USAGE	N-AQUISITION-AMMONIUM_TRANSPORT	amtB|ybaG|amt->PGPT0000840	1
DIRECT_EFFECTS	BIO-FERTILIZATION	NITROGEN_ACQUISITION	N-AQUISITION-AMMONIUM_ASSIMILATION_USAGE	N-AQUISITION-GLUTAMATE_TRANSPORT	gltP|gltT->PGPT0000805	1
DIRECT_EFFECTS	BIO-FERTILIZATION	NITROGEN_ACQUISITION	N-AQUISITION-AMMONIUM_ASSIMILATION_USAGE	N-AQUISITION-GLUTAMATE_TRANSPORT	gltS->PGPT0000810	3
DIRECT_EFFECTS	BIO-FERTILIZATION	NITROGEN_ACQUISITION	N-AQUISITION-AMMONIUM_ASSIMILATION_USAGE	N-AQUISITION-GLUTAMATE_TRANSPORT	gluA->PGPT0000785	1
DIRECT_EFFECTS	BIO-FERTILIZATION	NITROGEN_ACQUISITION	N-AQUISITION-AMMONIUM_ASSIMILATION_USAGE	N-AQUISITION-GLUTAMATE_TRANSPORT	gluB->PGPT0000770	2
DIRECT_EFFECTS	BIO-FERTILIZATION	NITROGEN_ACQUISITION	N-AQUISITION-AMMONIUM_ASSIMILATION_USAGE	N-AQUISITION-GLUTAMATE_TRANSPORT	gluC->PGPT0000775	1
DIRECT_EFFECTS	BIO-FERTILIZATION	NITROGEN_ACQUISITION	N-AQUISITION-AMMONIUM_ASSIMILATION_USAGE	N-AQUISITION-GLUTAMATE_TRANSPORT	gluD->PGPT0000780	1
DIRECT_EFFECTS	BIO-FERTILIZATION	NITROGEN_ACQUISITION	N-AQUISITION-AMMONIUM_ASSIMILATION_USAGE	N-AQUISITION-GLUTAMATE|GLUTAMINE_METABOLISM	gdhA->PGPT0000690	2
DIRECT_EFFECTS	BIO-FERTILIZATION	NITROGEN_ACQUISITION	N-AQUISITION-AMMONIUM_ASSIMILATION_USAGE	N-AQUISITION-GLUTAMATE|GLUTAMINE_METABOLISM	glnA->PGPT0000645	3
DIRECT_EFFECTS	BIO-FERTILIZATION	NITROGEN_ACQUISITION	N-AQUISITION-AMMONIUM_ASSIMILATION_USAGE	N-AQUISITION-GLUTAMATE|GLUTAMINE_METABOLISM	glnB|glnY->PGPT0000650	1
DIRECT_EFFECTS	BIO-FERTILIZATION	NITROGEN_ACQUISITION	N-AQUISITION-AMMONIUM_ASSIMILATION_USAGE	N-AQUISITION-GLUTAMATE|GLUTAMINE_METABOLISM	glnD->PGPT0000660	1
DIRECT_EFFECTS	BIO-FERTILIZATION	NITROGEN_ACQUISITION	N-AQUISITION-AMMONIUM_ASSIMILATION_USAGE	N-AQUISITION-GLUTAMATE|GLUTAMINE_METABOLISM	glnE->PGPT0000655	1
DIRECT_EFFECTS	BIO-FERTILIZATION	NITROGEN_ACQUISITION	N-AQUISITION-AMMONIUM_ASSIMILATION_USAGE	N-AQUISITION-GLUTAMATE|GLUTAMINE_METABOLISM	gltB->PGPT0000635	1
DIRECT_EFFECTS	BIO-FERTILIZATION	NITROGEN_ACQUISITION	N-AQUISITION-AMMONIUM_ASSIMILATION_USAGE	N-AQUISITION-GLUTAMATE|GLUTAMINE_METABOLISM	gltD->PGPT0000640	1
DIRECT_EFFECTS	BIO-FERTILIZATION	NITROGEN_ACQUISITION	N-AQUISITION-ATMOSHPHERIC_NITROGEN_FIXATION	N-FIX-NITROGENASE_BIOSYNTHESIS	anfR->PGPT0000102	1
DIRECT_EFFECTS	BIO-FERTILIZATION	NITROGEN_ACQUISITION	N-AQUISITION-ATMOSHPHERIC_NITROGEN_FIXATION	N-FIX-NITROGENASE_BIOSYNTHESIS	nifS|iscS->PGPT0000065	2
DIRECT_EFFECTS	BIO-FERTILIZATION	NITROGEN_ACQUISITION	N-AQUISITION-ATMOSHPHERIC_NITROGEN_FIXATION	N-FIX-NITROGENASE_BIOSYNTHESIS	nifU|iscU->PGPT0000075	2
DIRECT_EFFECTS	BIO-FERTILIZATION	NITROGEN_ACQUISITION	N-AQUISITION-DENITRIFICATION|NITRATE_USAGE	DENITRIFICATION-NITRATE_REDUCTION	narG|narZ|nxrA->PGPT0000285	1
DIRECT_EFFECTS	BIO-FERTILIZATION	NITROGEN_ACQUISITION	N-AQUISITION-DENITRIFICATION|NITRATE_USAGE	DENITRIFICATION-NITRATE_REDUCTION	narH|narY|nxrB->PGPT0000500	1
DIRECT_EFFECTS	BIO-FERTILIZATION	NITROGEN_ACQUISITION	N-AQUISITION-DENITRIFICATION|NITRATE_USAGE	DENITRIFICATION-NITRATE_REDUCTION	narI|narV->PGPT0000505	1
DIRECT_EFFECTS	BIO-FERTILIZATION	NITROGEN_ACQUISITION	N-AQUISITION-DENITRIFICATION|NITRATE_USAGE	DENITRIFICATION-NITRATE_REDUCTION	narJ|narW->PGPT0000510	1
DIRECT_EFFECTS	BIO-FERTILIZATION	NITROGEN_ACQUISITION	N-AQUISITION-DENITRIFICATION|NITRATE_USAGE	DENITRIFICATION-NITRATE_REDUCTION	narK|nrtP|nrt|narU->PGPT0000300	2
DIRECT_EFFECTS	BIO-FERTILIZATION	NITROGEN_ACQUISITION	N-AQUISITION-DENITRIFICATION|NITRATE_USAGE	DENITRIFICATION-NITRATE_REDUCTION	nasA|nasC|narB->PGPT0000390	1
DIRECT_EFFECTS	BIO-FERTILIZATION	NITROGEN_ACQUISITION	N-AQUISITION-DENITRIFICATION|NITRATE_USAGE	DENITRIFICATION-NITRATE_REDUCTION	nasB->PGPT0000395	1
DIRECT_EFFECTS	BIO-FERTILIZATION	NITROGEN_ACQUISITION	N-AQUISITION-DENITRIFICATION|NITRATE_USAGE	DENITRIFICATION-NITRATE_REDUCTION	nfrA2|ycnD->PGPT0000295	1
DIRECT_EFFECTS	BIO-FERTILIZATION	NITROGEN_ACQUISITION	N-AQUISITION-DENITRIFICATION|NITRATE_USAGE	DENITRIFICATION-NITRATE_REDUCTION	nirB->PGPT0000450	1
DIRECT_EFFECTS	BIO-FERTILIZATION	NITROGEN_ACQUISITION	N-AQUISITION-DENITRIFICATION|NITRATE_USAGE	DENITRIFICATION-NITRATE_REDUCTION	nosX|apbE|yojL|fmnB->PGPT0000430	2
DIRECT_EFFECTS	BIO-FERTILIZATION	NITROGEN_ACQUISITION	N-AQUISITION-DENITRIFICATION|NITRATE_USAGE	DENITRIFICATION-NITRATE_REDUCTION	nrfD->PGPT0000483	1
DIRECT_EFFECTS	BIO-FERTILIZATION	NITROGEN_ACQUISITION	N-AQUISITION-DENITRIFICATION|NITRATE_USAGE	DENITRIFICATION-NITRATE|NITRITE_SENSING	narL->PGPT0000550	9
DIRECT_EFFECTS	BIO-FERTILIZATION	NITROGEN_ACQUISITION	N-AQUISITION-ETHANOLAMINE_USAGE	N-AQUISITION-ETHANOLAMINE_DEGRADATION	eutM|cchA->PGPT0000617	2
DIRECT_EFFECTS	BIO-FERTILIZATION	NITROGEN_ACQUISITION	N-AQUISITION-REGULATION	GLN-NITROGEN_REGULATORY_SYSTEM	glnB|glnY->PGPT0000650	1
DIRECT_EFFECTS	BIO-FERTILIZATION	NITROGEN_ACQUISITION	N-AQUISITION-REGULATION	GLN-NITROGEN_REGULATORY_SYSTEM	glnD->PGPT0000660	1
DIRECT_EFFECTS	BIO-FERTILIZATION	NITROGEN_ACQUISITION	N-AQUISITION-REGULATION	N-AQUISITION-NITRATE|NITRITE_SENSING	narL->PGPT0000550	9
DIRECT_EFFECTS	BIO-FERTILIZATION	NITROGEN_ACQUISITION	N-AQUISITION-RELATED_FUNCTIONS	N-AQUISITION-NitT|TauT_FAMILY_TRANSPORTER	ABC_SN_A|ytlC->PGPT0001140	3
DIRECT_EFFECTS	BIO-FERTILIZATION	NITROGEN_ACQUISITION	N-AQUISITION-RELATED_FUNCTIONS	N-AQUISITION-NitT|TauT_FAMILY_TRANSPORTER	ABC_SN_P->PGPT0001145	2
DIRECT_EFFECTS	BIO-FERTILIZATION	NITROGEN_ACQUISITION	N-AQUISITION-TRIGONELLINE_USAGE	N-AQUISITION-TRIGONELLINE_METABOLISM	tgnA->PGPT0000905	1
DIRECT_EFFECTS	BIO-FERTILIZATION	NITROGEN_ACQUISITION	N-AQUISITION-TRIGONELLINE_USAGE	N-AQUISITION-TRIGONELLINE_METABOLISM	tgnB->PGPT0000910	1
DIRECT_EFFECTS	BIO-FERTILIZATION	PHOSPHATE_SOLUBILIZATION	K-SOLUBILIZATION-ORGANIC_ACID_METABOLISM	K-SOLUBILISATION-SUCCINIC_ACID_ACID_BIOSYNTHESIS	metB|met|cysA->PGPT0001980	2
DIRECT_EFFECTS	BIO-FERTILIZATION	PHOSPHATE_SOLUBILIZATION	P-SOLUBILISATION-ORGANIC_ACID_METABOLISM	P-SOLUBILISATION-ACETIC_ACID_BIOSYNTHESIS	aceE->PGPT0001385	2
DIRECT_EFFECTS	BIO-FERTILIZATION	PHOSPHATE_SOLUBILIZATION	P-SOLUBILISATION-ORGANIC_ACID_METABOLISM	P-SOLUBILISATION-ACETIC_ACID_BIOSYNTHESIS	aceF|pdhC->PGPT0001390	3
DIRECT_EFFECTS	BIO-FERTILIZATION	PHOSPHATE_SOLUBILIZATION	P-SOLUBILISATION-ORGANIC_ACID_METABOLISM	P-SOLUBILISATION-ACETIC_ACID_BIOSYNTHESIS	ackA->PGPT0001360	1
DIRECT_EFFECTS	BIO-FERTILIZATION	PHOSPHATE_SOLUBILIZATION	P-SOLUBILISATION-ORGANIC_ACID_METABOLISM	P-SOLUBILISATION-ACETIC_ACID_BIOSYNTHESIS	lpd|pdhD->PGPT0001380	1
DIRECT_EFFECTS	BIO-FERTILIZATION	PHOSPHATE_SOLUBILIZATION	P-SOLUBILISATION-ORGANIC_ACID_METABOLISM	P-SOLUBILISATION-ACETIC_ACID_BIOSYNTHESIS	maeA|sfcA|ywkA->PGPT0001350	2
DIRECT_EFFECTS	BIO-FERTILIZATION	PHOSPHATE_SOLUBILIZATION	P-SOLUBILISATION-ORGANIC_ACID_METABOLISM	P-SOLUBILISATION-ACETIC_ACID_BIOSYNTHESIS	poxB->PGPT0001371	2
DIRECT_EFFECTS	BIO-FERTILIZATION	PHOSPHATE_SOLUBILIZATION	P-SOLUBILISATION-ORGANIC_ACID_METABOLISM	P-SOLUBILISATION-ACETIC_ACID_BIOSYNTHESIS	pta->PGPT0001370	1
DIRECT_EFFECTS	BIO-FERTILIZATION	PHOSPHATE_SOLUBILIZATION	P-SOLUBILISATION-ORGANIC_ACID_METABOLISM	P-SOLUBILISATION-ACETIC_ACID_TRANSPORT	actP->PGPT0001400	2
DIRECT_EFFECTS	BIO-FERTILIZATION	PHOSPHATE_SOLUBILIZATION	P-SOLUBILISATION-ORGANIC_ACID_METABOLISM	P-SOLUBILISATION-ACONITIC_ACID_BIOSYNTHESIS	acnA->PGPT0001465	1
DIRECT_EFFECTS	BIO-FERTILIZATION	PHOSPHATE_SOLUBILIZATION	P-SOLUBILISATION-ORGANIC_ACID_METABOLISM	P-SOLUBILISATION-BUTYRIC_ACID_BIOSYNTHESIS	ccrA->PGPT0001820	1
DIRECT_EFFECTS	BIO-FERTILIZATION	PHOSPHATE_SOLUBILIZATION	P-SOLUBILISATION-ORGANIC_ACID_METABOLISM	P-SOLUBILISATION-BUTYRIC_ACID_BIOSYNTHESIS	menI|ydiI|ydiL|ydiI|ybdB->PGPT0001845	1
DIRECT_EFFECTS	BIO-FERTILIZATION	PHOSPHATE_SOLUBILIZATION	P-SOLUBILISATION-ORGANIC_ACID_METABOLISM	P-SOLUBILISATION-CITRIC_ACID_BIOSYNTHESIS	CS|gltA->PGPT0001455	2
DIRECT_EFFECTS	BIO-FERTILIZATION	PHOSPHATE_SOLUBILIZATION	P-SOLUBILISATION-ORGANIC_ACID_METABOLISM	P-SOLUBILISATION-CITRIC_ACID_BIOSYNTHESIS	acnA->PGPT0001465	1
DIRECT_EFFECTS	BIO-FERTILIZATION	PHOSPHATE_SOLUBILIZATION	P-SOLUBILISATION-ORGANIC_ACID_METABOLISM	P-SOLUBILISATION-FORMIC_ACID_BIOSYNTHESIS	frc|yfdW->PGPT0002130	1
DIRECT_EFFECTS	BIO-FERTILIZATION	PHOSPHATE_SOLUBILIZATION	P-SOLUBILISATION-ORGANIC_ACID_METABOLISM	P-SOLUBILISATION-FUMARIC_ACID_BIOSYNTHESIS	sdhA|frdA->PGPT0001605	2
DIRECT_EFFECTS	BIO-FERTILIZATION	PHOSPHATE_SOLUBILIZATION	P-SOLUBILISATION-ORGANIC_ACID_METABOLISM	P-SOLUBILISATION-FUMARIC_ACID_BIOSYNTHESIS	sdhB|frdB->PGPT0001600	2
DIRECT_EFFECTS	BIO-FERTILIZATION	PHOSPHATE_SOLUBILIZATION	P-SOLUBILISATION-ORGANIC_ACID_METABOLISM	P-SOLUBILISATION-GALACTONIC_ACID_TRANSPORT	dgoT->PGPT0002190	1
DIRECT_EFFECTS	BIO-FERTILIZATION	PHOSPHATE_SOLUBILIZATION	P-SOLUBILISATION-ORGANIC_ACID_METABOLISM	P-SOLUBILISATION-GLUCONIC_ACID-PQQ_PATHWAY	pqqL|yddC->PGPT0001280	5
DIRECT_EFFECTS	BIO-FERTILIZATION	PHOSPHATE_SOLUBILIZATION	P-SOLUBILISATION-ORGANIC_ACID_METABOLISM	P-SOLUBILISATION-GLYCOLIC_ACID_BIOSYNTHESIS	gph->PGPT0001730	3
DIRECT_EFFECTS	BIO-FERTILIZATION	PHOSPHATE_SOLUBILIZATION	P-SOLUBILISATION-ORGANIC_ACID_METABOLISM	P-SOLUBILISATION-KETO-GLUCONATE_BIOSYNTHESIS	dkgA->PGPT0001320	1
DIRECT_EFFECTS	BIO-FERTILIZATION	PHOSPHATE_SOLUBILIZATION	P-SOLUBILISATION-ORGANIC_ACID_METABOLISM	P-SOLUBILISATION-KETOGLUTARIC_ACID_BIOSYNTHESIS	icd->PGPT0001170	1
DIRECT_EFFECTS	BIO-FERTILIZATION	PHOSPHATE_SOLUBILIZATION	P-SOLUBILISATION-ORGANIC_ACID_METABOLISM	P-SOLUBILISATION-LACTIC_ACID_BIOSYNTHESIS	lldD->PGPT0001765	1
DIRECT_EFFECTS	BIO-FERTILIZATION	PHOSPHATE_SOLUBILIZATION	P-SOLUBILISATION-ORGANIC_ACID_METABOLISM	P-SOLUBILISATION-MALIC_ACID_BIOSYNTHESIS	fumA|fumB->PGPT0001635	1
DIRECT_EFFECTS	BIO-FERTILIZATION	PHOSPHATE_SOLUBILIZATION	P-SOLUBILISATION-ORGANIC_ACID_METABOLISM	P-SOLUBILISATION-MALIC_ACID_BIOSYNTHESIS	fumC->PGPT0001650	1
DIRECT_EFFECTS	BIO-FERTILIZATION	PHOSPHATE_SOLUBILIZATION	P-SOLUBILISATION-ORGANIC_ACID_METABOLISM	P-SOLUBILISATION-MALIC_ACID_BIOSYNTHESIS	maeA|sfcA|ywkA->PGPT0001350	2
DIRECT_EFFECTS	BIO-FERTILIZATION	PHOSPHATE_SOLUBILIZATION	P-SOLUBILISATION-ORGANIC_ACID_METABOLISM	P-SOLUBILISATION-MALIC_ACID_BIOSYNTHESIS	mdh->PGPT0001435	1
DIRECT_EFFECTS	BIO-FERTILIZATION	PHOSPHATE_SOLUBILIZATION	P-SOLUBILISATION-ORGANIC_ACID_METABOLISM	P-SOLUBILISATION-MALONIC_ACID_BIOSYNTHESIS	accB|bccP->PGPT0001700	1
DIRECT_EFFECTS	BIO-FERTILIZATION	PHOSPHATE_SOLUBILIZATION	P-SOLUBILISATION-ORGANIC_ACID_METABOLISM	P-SOLUBILISATION-MALONIC_ACID_BIOSYNTHESIS	accC->PGPT0001705	2
DIRECT_EFFECTS	BIO-FERTILIZATION	PHOSPHATE_SOLUBILIZATION	P-SOLUBILISATION-ORGANIC_ACID_METABOLISM	P-SOLUBILISATION-MALONIC_ACID_BIOSYNTHESIS	pccA->PGPT0001711	1
DIRECT_EFFECTS	BIO-FERTILIZATION	PHOSPHATE_SOLUBILIZATION	P-SOLUBILISATION-ORGANIC_ACID_METABOLISM	P-SOLUBILISATION-MALONIC_ACID_TRANSPORT	mdcF->PGPT0001720	1
DIRECT_EFFECTS	BIO-FERTILIZATION	PHOSPHATE_SOLUBILIZATION	P-SOLUBILISATION-ORGANIC_ACID_METABOLISM	P-SOLUBILISATION-OXALACETIC_ACID_BIOSYNTHESIS	mdh->PGPT0001435	1
DIRECT_EFFECTS	BIO-FERTILIZATION	PHOSPHATE_SOLUBILIZATION	P-SOLUBILISATION-ORGANIC_ACID_METABOLISM	P-SOLUBILISATION-PROPIONIC_ACID_BIOSYNTHESIS	acdAB->PGPT0002255	1
DIRECT_EFFECTS	BIO-FERTILIZATION	PHOSPHATE_SOLUBILIZATION	P-SOLUBILISATION-ORGANIC_ACID_METABOLISM	P-SOLUBILISATION-PROPIONIC_ACID_BIOSYNTHESIS	ackA->PGPT0001360	1
DIRECT_EFFECTS	BIO-FERTILIZATION	PHOSPHATE_SOLUBILIZATION	P-SOLUBILISATION-ORGANIC_ACID_METABOLISM	P-SOLUBILISATION-PROPIONIC_ACID_BIOSYNTHESIS	aco|acx->PGPT0002290	1
DIRECT_EFFECTS	BIO-FERTILIZATION	PHOSPHATE_SOLUBILIZATION	P-SOLUBILISATION-ORGANIC_ACID_METABOLISM	P-SOLUBILISATION-PROPIONIC_ACID_BIOSYNTHESIS	acs->PGPT0002265	2
DIRECT_EFFECTS	BIO-FERTILIZATION	PHOSPHATE_SOLUBILIZATION	P-SOLUBILISATION-ORGANIC_ACID_METABOLISM	P-SOLUBILISATION-PROPIONIC_ACID_BIOSYNTHESIS	bcd->PGPT0002285	6
DIRECT_EFFECTS	BIO-FERTILIZATION	PHOSPHATE_SOLUBILIZATION	P-SOLUBILISATION-ORGANIC_ACID_METABOLISM	P-SOLUBILISATION-PROPIONIC_ACID_BIOSYNTHESIS	mmsA|iolA->PGPT0002295	1
DIRECT_EFFECTS	BIO-FERTILIZATION	PHOSPHATE_SOLUBILIZATION	P-SOLUBILISATION-ORGANIC_ACID_METABOLISM	P-SOLUBILISATION-PROPIONIC_ACID_BIOSYNTHESIS	pta->PGPT0001370	1
DIRECT_EFFECTS	BIO-FERTILIZATION	PHOSPHATE_SOLUBILIZATION	P-SOLUBILISATION-ORGANIC_ACID_METABOLISM	P-SOLUBILISATION-PYRUVIC_ACID_BIOSYNTHESIS	dld->PGPT0001890	1
DIRECT_EFFECTS	BIO-FERTILIZATION	PHOSPHATE_SOLUBILIZATION	P-SOLUBILISATION-ORGANIC_ACID_METABOLISM	P-SOLUBILISATION-PYRUVIC_ACID_BIOSYNTHESIS	eda->PGPT0002060	2
DIRECT_EFFECTS	BIO-FERTILIZATION	PHOSPHATE_SOLUBILIZATION	P-SOLUBILISATION-ORGANIC_ACID_METABOLISM	P-SOLUBILISATION-PYRUVIC_ACID_BIOSYNTHESIS	ilvA|tdcB->PGPT0001960	3
DIRECT_EFFECTS	BIO-FERTILIZATION	PHOSPHATE_SOLUBILIZATION	P-SOLUBILISATION-ORGANIC_ACID_METABOLISM	P-SOLUBILISATION-PYRUVIC_ACID_BIOSYNTHESIS	ligK|galC->PGPT0002085	1
DIRECT_EFFECTS	BIO-FERTILIZATION	PHOSPHATE_SOLUBILIZATION	P-SOLUBILISATION-ORGANIC_ACID_METABOLISM	P-SOLUBILISATION-PYRUVIC_ACID_BIOSYNTHESIS	lldD->PGPT0001765	1
DIRECT_EFFECTS	BIO-FERTILIZATION	PHOSPHATE_SOLUBILIZATION	P-SOLUBILISATION-ORGANIC_ACID_METABOLISM	P-SOLUBILISATION-PYRUVIC_ACID_BIOSYNTHESIS	maeA|sfcA|ywkA->PGPT0001350	2
DIRECT_EFFECTS	BIO-FERTILIZATION	PHOSPHATE_SOLUBILIZATION	P-SOLUBILISATION-ORGANIC_ACID_METABOLISM	P-SOLUBILISATION-PYRUVIC_ACID_BIOSYNTHESIS	metB|met|cysA->PGPT0001980	2
DIRECT_EFFECTS	BIO-FERTILIZATION	PHOSPHATE_SOLUBILIZATION	P-SOLUBILISATION-ORGANIC_ACID_METABOLISM	P-SOLUBILISATION-PYRUVIC_ACID_BIOSYNTHESIS	patB|malY->PGPT0001990	1
DIRECT_EFFECTS	BIO-FERTILIZATION	PHOSPHATE_SOLUBILIZATION	P-SOLUBILISATION-ORGANIC_ACID_METABOLISM	P-SOLUBILISATION-PYRUVIC_ACID_BIOSYNTHESIS	pyk->PGPT0002020	1
DIRECT_EFFECTS	BIO-FERTILIZATION	PHOSPHATE_SOLUBILIZATION	P-SOLUBILISATION-ORGANIC_ACID_METABOLISM	P-SOLUBILISATION-PYRUVIC_ACID_BIOSYNTHESIS	sseA->PGPT0002045	3
DIRECT_EFFECTS	BIO-FERTILIZATION	PHOSPHATE_SOLUBILIZATION	P-SOLUBILISATION-ORGANIC_ACID_METABOLISM	P-SOLUBILISATION-SUCCINIC_ACID_ACID_BIOSYNTHESIS	icd->PGPT0001170	1
DIRECT_EFFECTS	BIO-FERTILIZATION	PHOSPHATE_SOLUBILIZATION	P-SOLUBILISATION-ORGANIC_ACID_METABOLISM	P-SOLUBILISATION-SUCCINIC_ACID_ACID_BIOSYNTHESIS	metB|met|cysA->PGPT0001980	2
DIRECT_EFFECTS	BIO-FERTILIZATION	PHOSPHATE_SOLUBILIZATION	P-SOLUBILISATION-ORGANIC_ACID_METABOLISM	P-SOLUBILISATION-SUCCINIC_ACID_ACID_BIOSYNTHESIS	sucB->PGPT0001535	1
DIRECT_EFFECTS	BIO-FERTILIZATION	PHOSPHATE_SOLUBILIZATION	P-SOLUBILISATION-ORGANIC_ACID_METABOLISM	P-SOLUBILISATION-SUCCINIC_ACID_ACID_BIOSYNTHESIS	sucD->PGPT0001540	1
DIRECT_EFFECTS	BIO-FERTILIZATION	PHOSPHATE_SOLUBILIZATION	P-SOLUBILISATION-ORGANIC_ACID_METABOLISM	P-SOLUBILISATION-VALERIC_ACID_BIOSYNTHESIS	fadJ->PGPT0001870	1
DIRECT_EFFECTS	BIO-FERTILIZATION	PHOSPHATE_SOLUBILIZATION	P-SOLUBILISATION-ORGANIC_ACID_METABOLISM	P-SOLUBILISATION-VALERIC_ACID_BIOSYNTHESIS	ilvD->PGPT0001875	1
DIRECT_EFFECTS	BIO-FERTILIZATION	PHOSPHATE_SOLUBILIZATION	P-SOLUBILISATION-OTHER_ACID_METABOLISM	P-SOLUBILISATION-CARBONIC_ACID_BIOSYNTHESIS	cynT|can->PGPT0002415	1
DIRECT_EFFECTS	BIO-FERTILIZATION	PHOSPHATE_SOLUBILIZATION	P-SOLUBILISATION-OTHER_ACID_METABOLISM	P-SOLUBILISATION-NITRIC_ACID_BIOSYNTHESIS	narG|narZ|nxrA->PGPT0000285	1
DIRECT_EFFECTS	BIO-FERTILIZATION	PHOSPHATE_SOLUBILIZATION	P-SOLUBILISATION-OTHER_ACID_METABOLISM	P-SOLUBILISATION-NITRIC_ACID_BIOSYNTHESIS	narH|narY|nxrB->PGPT0000500	1
DIRECT_EFFECTS	BIO-FERTILIZATION	PHOSPHATE_SOLUBILIZATION	P-SOLUBILISATION-OTHER_ACID_METABOLISM	P-SOLUBILISATION-NITRIC_ACID_BIOSYNTHESIS	narI|narV->PGPT0000505	1
DIRECT_EFFECTS	BIO-FERTILIZATION	PHOSPHATE_SOLUBILIZATION	P-SOLUBILISATION-OTHER_ACID_METABOLISM	P-SOLUBILISATION-NITRIC_ACID_BIOSYNTHESIS	nasA|nasC|narB->PGPT0000390	1
DIRECT_EFFECTS	BIO-FERTILIZATION	PHOSPHATE_SOLUBILIZATION	P-SOLUBILISATION-OTHER_ACID_METABOLISM	P-SOLUBILISATION-NITRIC_ACID_BIOSYNTHESIS	nasB->PGPT0000395	1
DIRECT_EFFECTS	BIO-FERTILIZATION	PHOSPHATE_SOLUBILIZATION	P-SOLUBILISATION-OTHER_ACID_METABOLISM	P-SOLUBILISATION-PHOSPHONATE_DEGRADATION	phnF->PGPT0002515	3
DIRECT_EFFECTS	BIO-FERTILIZATION	PHOSPHATE_SOLUBILIZATION	P-SOLUBILISATION-OTHER_ACID_METABOLISM	P-SOLUBILISATION-PHOSPHONATE_DEGRADATION	phnO->PGPT0002475	1
DIRECT_EFFECTS	BIO-FERTILIZATION	PHOSPHATE_SOLUBILIZATION	P-SOLUBILISATION-OTHER_ACID_METABOLISM	P-SOLUBILISATION-SULFURIC_ACID_BIOSYNTHESIS	SUOX_like->PGPT0002375	1
DIRECT_EFFECTS	BIO-FERTILIZATION	PHOSPHATE_SOLUBILIZATION	P-SOLUBILISATION-OTHER_ACID_METABOLISM	P-SOLUBILISATION-SULFURIC_ACID_BIOSYNTHESIS	cysD->PGPT0002405	1
DIRECT_EFFECTS	BIO-FERTILIZATION	PHOSPHATE_SOLUBILIZATION	P-SOLUBILISATION-OTHER_ACID_METABOLISM	P-SOLUBILISATION-SULFURIC_ACID_BIOSYNTHESIS	cysNC->PGPT0002395	1
DIRECT_EFFECTS	BIO-FERTILIZATION	PHOSPHATE_SOLUBILIZATION	P-SOLUBILISATION-OTHER_ACID_METABOLISM	P-SOLUBILISATION-SULFURIC_ACID_BIOSYNTHESIS	sat|met3->PGPT0002410	1
DIRECT_EFFECTS	BIO-FERTILIZATION	PHOSPHATE_SOLUBILIZATION	P-SOLUBILISATION-PHOSPHATASE_ACTIVITY	P-SOLUBILISATION-EXOPOLYPHOSPHATASE	ppx|ppx_gppA->PGPT0002595	2
DIRECT_EFFECTS	BIO-FERTILIZATION	PHOSPHATE_SOLUBILIZATION	P-SOLUBILISATION-PHOSPHATASE_ACTIVITY	P-SOLUBILISATION-INORGANIC_PHOSPHATASE	ppa->PGPT0002600	1
DIRECT_EFFECTS	BIO-FERTILIZATION	PHOSPHATE_SOLUBILIZATION	P-SOLUBILISATION-PHOSPHATASE_ACTIVITY	P-SOLUBILISATION-INORGANIC_PHOSPHATASE	stp1|pppA->PGPT0002605	1
DIRECT_EFFECTS	BIO-FERTILIZATION	PHOSPHATE_SOLUBILIZATION	P-SOLUBILISATION-PHOSPHATE_METABOLISM	P-SOLUBILISATION-PHOSPAHTE_HOMEOSTASIS|REGULATION	phoB->PGPT0002660	1
DIRECT_EFFECTS	BIO-FERTILIZATION	PHOSPHATE_SOLUBILIZATION	P-SOLUBILISATION-PHOSPHATE_METABOLISM	P-SOLUBILISATION-PHOSPAHTE_HOMEOSTASIS|REGULATION	phoH->PGPT0002700	1
DIRECT_EFFECTS	BIO-FERTILIZATION	PHOSPHATE_SOLUBILIZATION	P-SOLUBILISATION-PHOSPHATE_METABOLISM	P-SOLUBILISATION-PHOSPAHTE_HOMEOSTASIS|REGULATION	phoP|phoB1->PGPT0002665	2
DIRECT_EFFECTS	BIO-FERTILIZATION	PHOSPHATE_SOLUBILIZATION	P-SOLUBILISATION-PHOSPHATE_METABOLISM	P-SOLUBILISATION-PHOSPAHTE_HOMEOSTASIS|REGULATION	phoR->PGPT0002705	1
DIRECT_EFFECTS	BIO-FERTILIZATION	PHOSPHATE_SOLUBILIZATION	P-SOLUBILISATION-PHOSPHATE_METABOLISM	P-SOLUBILISATION-PHOSPAHTE_HOMEOSTASIS|REGULATION	ppk->PGPT0002685	1
DIRECT_EFFECTS	BIO-FERTILIZATION	PHOSPHATE_SOLUBILIZATION	P-SOLUBILISATION-PHOSPHATE_METABOLISM	P-SOLUBILISATION-PHOSPAHTE_HOMEOSTASIS|REGULATION	senX3->PGPT0002670	1
DIRECT_EFFECTS	BIO-FERTILIZATION	PHOSPHATE_SOLUBILIZATION	P-SOLUBILISATION-PHOSPHATE_METABOLISM	P-SOLUBILISATION-PHOSPHATE_TRANSPORT	TC_PIT->PGPT0002655	1
DIRECT_EFFECTS	BIO-FERTILIZATION	PHOSPHATE_SOLUBILIZATION	P-SOLUBILISATION-PHOSPHATE_METABOLISM	P-SOLUBILISATION-PHOSPHATE_TRANSPORT	phoU|phoY->PGPT0002630	2
DIRECT_EFFECTS	BIO-FERTILIZATION	PHOSPHATE_SOLUBILIZATION	P-SOLUBILISATION-PHOSPHATE_METABOLISM	P-SOLUBILISATION-PHOSPHATE_TRANSPORT	pstA->PGPT0002610	1
DIRECT_EFFECTS	BIO-FERTILIZATION	PHOSPHATE_SOLUBILIZATION	P-SOLUBILISATION-PHOSPHATE_METABOLISM	P-SOLUBILISATION-PHOSPHATE_TRANSPORT	pstB|phoT->PGPT0002615	1
DIRECT_EFFECTS	BIO-FERTILIZATION	PHOSPHATE_SOLUBILIZATION	P-SOLUBILISATION-PHOSPHATE_METABOLISM	P-SOLUBILISATION-PHOSPHATE_TRANSPORT	pstC|phoW->PGPT0002620	1
DIRECT_EFFECTS	BIO-FERTILIZATION	PHOSPHATE_SOLUBILIZATION	P-SOLUBILISATION-PHOSPHATE_METABOLISM	P-SOLUBILISATION-PHOSPHATE_TRANSPORT	pstS|phoS->PGPT0002625	1
DIRECT_EFFECTS	BIO-FERTILIZATION	POTASSIUM_SOLUBILIZATION	K-SOLUBILISATION-OTHER_ACID_METABOLISMS	K-SOLUBILISATION-CARBONIC_ACID_BIOSYNTHESIS	cynT|can->PGPT0002415	1
DIRECT_EFFECTS	BIO-FERTILIZATION	POTASSIUM_SOLUBILIZATION	K-SOLUBILISATION-OTHER_ACID_METABOLISMS	K-SOLUBILISATION-NITRIC_ACID_BIOSYNTHESIS	narG|narZ|nxrA->PGPT0000285	1
DIRECT_EFFECTS	BIO-FERTILIZATION	POTASSIUM_SOLUBILIZATION	K-SOLUBILISATION-OTHER_ACID_METABOLISMS	K-SOLUBILISATION-NITRIC_ACID_BIOSYNTHESIS	narH|narY|nxrB->PGPT0000500	1
DIRECT_EFFECTS	BIO-FERTILIZATION	POTASSIUM_SOLUBILIZATION	K-SOLUBILISATION-OTHER_ACID_METABOLISMS	K-SOLUBILISATION-NITRIC_ACID_BIOSYNTHESIS	narI|narV->PGPT0000505	1
DIRECT_EFFECTS	BIO-FERTILIZATION	POTASSIUM_SOLUBILIZATION	K-SOLUBILISATION-OTHER_ACID_METABOLISMS	K-SOLUBILISATION-NITRIC_ACID_BIOSYNTHESIS	nasA|nasC|narB->PGPT0000390	1
DIRECT_EFFECTS	BIO-FERTILIZATION	POTASSIUM_SOLUBILIZATION	K-SOLUBILISATION-OTHER_ACID_METABOLISMS	K-SOLUBILISATION-NITRIC_ACID_BIOSYNTHESIS	nasB->PGPT0000395	1
DIRECT_EFFECTS	BIO-FERTILIZATION	POTASSIUM_SOLUBILIZATION	K-SOLUBILISATION-OTHER_ACID_METABOLISMS	K-SOLUBILISATION-SULFURIC_ACID_BIOSYNTHESIS	SUOX_like->PGPT0002375	1
DIRECT_EFFECTS	BIO-FERTILIZATION	POTASSIUM_SOLUBILIZATION	K-SOLUBILISATION-OTHER_ACID_METABOLISMS	K-SOLUBILISATION-SULFURIC_ACID_BIOSYNTHESIS	cysD->PGPT0002405	1
DIRECT_EFFECTS	BIO-FERTILIZATION	POTASSIUM_SOLUBILIZATION	K-SOLUBILISATION-OTHER_ACID_METABOLISMS	K-SOLUBILISATION-SULFURIC_ACID_BIOSYNTHESIS	cysNC->PGPT0002395	1
DIRECT_EFFECTS	BIO-FERTILIZATION	POTASSIUM_SOLUBILIZATION	K-SOLUBILISATION-OTHER_ACID_METABOLISMS	K-SOLUBILISATION-SULFURIC_ACID_BIOSYNTHESIS	sat|met3->PGPT0002410	1
DIRECT_EFFECTS	BIO-FERTILIZATION	POTASSIUM_SOLUBILIZATION	K-SOLUBILIZATION-ORGANIC_ACID_METABOLISM	K-SOLUBILISATION-ACETIC_ACID_BIOSYNTHESIS	aceE->PGPT0001385	2
DIRECT_EFFECTS	BIO-FERTILIZATION	POTASSIUM_SOLUBILIZATION	K-SOLUBILIZATION-ORGANIC_ACID_METABOLISM	K-SOLUBILISATION-ACETIC_ACID_BIOSYNTHESIS	aceF|pdhC->PGPT0001390	3
DIRECT_EFFECTS	BIO-FERTILIZATION	POTASSIUM_SOLUBILIZATION	K-SOLUBILIZATION-ORGANIC_ACID_METABOLISM	K-SOLUBILISATION-ACETIC_ACID_BIOSYNTHESIS	ackA->PGPT0001360	1
DIRECT_EFFECTS	BIO-FERTILIZATION	POTASSIUM_SOLUBILIZATION	K-SOLUBILIZATION-ORGANIC_ACID_METABOLISM	K-SOLUBILISATION-ACETIC_ACID_BIOSYNTHESIS	lpd|pdhD->PGPT0001380	1
DIRECT_EFFECTS	BIO-FERTILIZATION	POTASSIUM_SOLUBILIZATION	K-SOLUBILIZATION-ORGANIC_ACID_METABOLISM	K-SOLUBILISATION-ACETIC_ACID_BIOSYNTHESIS	maeA|sfcA|ywkA->PGPT0001350	2
DIRECT_EFFECTS	BIO-FERTILIZATION	POTASSIUM_SOLUBILIZATION	K-SOLUBILIZATION-ORGANIC_ACID_METABOLISM	K-SOLUBILISATION-ACETIC_ACID_BIOSYNTHESIS	poxB->PGPT0001371	2
DIRECT_EFFECTS	BIO-FERTILIZATION	POTASSIUM_SOLUBILIZATION	K-SOLUBILIZATION-ORGANIC_ACID_METABOLISM	K-SOLUBILISATION-ACETIC_ACID_BIOSYNTHESIS	pta->PGPT0001370	1
DIRECT_EFFECTS	BIO-FERTILIZATION	POTASSIUM_SOLUBILIZATION	K-SOLUBILIZATION-ORGANIC_ACID_METABOLISM	K-SOLUBILISATION-ACETIC_ACID_TRANSPORT	actP->PGPT0001400	2
DIRECT_EFFECTS	BIO-FERTILIZATION	POTASSIUM_SOLUBILIZATION	K-SOLUBILIZATION-ORGANIC_ACID_METABOLISM	K-SOLUBILISATION-ACONITIC_ACID_BIOSYNTHESIS	acnA->PGPT0001465	1
DIRECT_EFFECTS	BIO-FERTILIZATION	POTASSIUM_SOLUBILIZATION	K-SOLUBILIZATION-ORGANIC_ACID_METABOLISM	K-SOLUBILISATION-BUTYRIC_ACID_BIOSYNTHESIS	ccrA->PGPT0001820	1
DIRECT_EFFECTS	BIO-FERTILIZATION	POTASSIUM_SOLUBILIZATION	K-SOLUBILIZATION-ORGANIC_ACID_METABOLISM	K-SOLUBILISATION-BUTYRIC_ACID_BIOSYNTHESIS	menI|ydiI|ydiL|ydiI|ybdB->PGPT0001845	1
DIRECT_EFFECTS	BIO-FERTILIZATION	POTASSIUM_SOLUBILIZATION	K-SOLUBILIZATION-ORGANIC_ACID_METABOLISM	K-SOLUBILISATION-CITRIC_ACID_BIOSYNTHESIS	CS|gltA->PGPT0001455	2
DIRECT_EFFECTS	BIO-FERTILIZATION	POTASSIUM_SOLUBILIZATION	K-SOLUBILIZATION-ORGANIC_ACID_METABOLISM	K-SOLUBILISATION-CITRIC_ACID_BIOSYNTHESIS	acnA->PGPT0001465	1
DIRECT_EFFECTS	BIO-FERTILIZATION	POTASSIUM_SOLUBILIZATION	K-SOLUBILIZATION-ORGANIC_ACID_METABOLISM	K-SOLUBILISATION-FUMARIC_ACID_BIOSYNTHESIS	sdhA|frdA->PGPT0001605	2
DIRECT_EFFECTS	BIO-FERTILIZATION	POTASSIUM_SOLUBILIZATION	K-SOLUBILIZATION-ORGANIC_ACID_METABOLISM	K-SOLUBILISATION-FUMARIC_ACID_BIOSYNTHESIS	sdhB|frdB->PGPT0001600	2
DIRECT_EFFECTS	BIO-FERTILIZATION	POTASSIUM_SOLUBILIZATION	K-SOLUBILIZATION-ORGANIC_ACID_METABOLISM	K-SOLUBILISATION-GALACTONIC_ACID_TRANSPORT	dgoT->PGPT0002190	1
DIRECT_EFFECTS	BIO-FERTILIZATION	POTASSIUM_SOLUBILIZATION	K-SOLUBILIZATION-ORGANIC_ACID_METABOLISM	K-SOLUBILISATION-GLUCONIC_ACID-PQQ_PATHWAY	pqqL|yddC->PGPT0001280	5
DIRECT_EFFECTS	BIO-FERTILIZATION	POTASSIUM_SOLUBILIZATION	K-SOLUBILIZATION-ORGANIC_ACID_METABOLISM	K-SOLUBILISATION-KETO-GLUCONATE_BIOSYNTHESIS	dkgA->PGPT0001320	1
DIRECT_EFFECTS	BIO-FERTILIZATION	POTASSIUM_SOLUBILIZATION	K-SOLUBILIZATION-ORGANIC_ACID_METABOLISM	K-SOLUBILISATION-KETOGLUTARIC_ACID_BIOSYNTHESIS	icd->PGPT0001170	1
DIRECT_EFFECTS	BIO-FERTILIZATION	POTASSIUM_SOLUBILIZATION	K-SOLUBILIZATION-ORGANIC_ACID_METABOLISM	K-SOLUBILISATION-LACTIC_ACID_BIOSYNTHESIS	lldD->PGPT0001765	1
DIRECT_EFFECTS	BIO-FERTILIZATION	POTASSIUM_SOLUBILIZATION	K-SOLUBILIZATION-ORGANIC_ACID_METABOLISM	K-SOLUBILISATION-MALIC_ACID_BIOSYNTHESIS	fumA|fumB->PGPT0001635	1
DIRECT_EFFECTS	BIO-FERTILIZATION	POTASSIUM_SOLUBILIZATION	K-SOLUBILIZATION-ORGANIC_ACID_METABOLISM	K-SOLUBILISATION-MALIC_ACID_BIOSYNTHESIS	fumC->PGPT0001650	1
DIRECT_EFFECTS	BIO-FERTILIZATION	POTASSIUM_SOLUBILIZATION	K-SOLUBILIZATION-ORGANIC_ACID_METABOLISM	K-SOLUBILISATION-MALIC_ACID_BIOSYNTHESIS	maeA|sfcA|ywkA->PGPT0001350	2
DIRECT_EFFECTS	BIO-FERTILIZATION	POTASSIUM_SOLUBILIZATION	K-SOLUBILIZATION-ORGANIC_ACID_METABOLISM	K-SOLUBILISATION-MALIC_ACID_BIOSYNTHESIS	mdh->PGPT0001435	1
DIRECT_EFFECTS	BIO-FERTILIZATION	POTASSIUM_SOLUBILIZATION	K-SOLUBILIZATION-ORGANIC_ACID_METABOLISM	K-SOLUBILISATION-MALONIC_ACID_BIOSYNTHESIS	accB|bccP->PGPT0001700	1
DIRECT_EFFECTS	BIO-FERTILIZATION	POTASSIUM_SOLUBILIZATION	K-SOLUBILIZATION-ORGANIC_ACID_METABOLISM	K-SOLUBILISATION-MALONIC_ACID_BIOSYNTHESIS	accC->PGPT0001705	2
DIRECT_EFFECTS	BIO-FERTILIZATION	POTASSIUM_SOLUBILIZATION	K-SOLUBILIZATION-ORGANIC_ACID_METABOLISM	K-SOLUBILISATION-MALONIC_ACID_BIOSYNTHESIS	pccA->PGPT0001711	1
DIRECT_EFFECTS	BIO-FERTILIZATION	POTASSIUM_SOLUBILIZATION	K-SOLUBILIZATION-ORGANIC_ACID_METABOLISM	K-SOLUBILISATION-MALONIC_ACID_TRANSPORT	mdcF->PGPT0001720	1
DIRECT_EFFECTS	BIO-FERTILIZATION	POTASSIUM_SOLUBILIZATION	K-SOLUBILIZATION-ORGANIC_ACID_METABOLISM	K-SOLUBILISATION-OXALACETIC_ACID_BIOSYNTHESIS	mdh->PGPT0001435	1
DIRECT_EFFECTS	BIO-FERTILIZATION	POTASSIUM_SOLUBILIZATION	K-SOLUBILIZATION-ORGANIC_ACID_METABOLISM	K-SOLUBILISATION-PROPIONIC_ACID_BIOSYNTHESIS	acdAB->PGPT0002255	1
DIRECT_EFFECTS	BIO-FERTILIZATION	POTASSIUM_SOLUBILIZATION	K-SOLUBILIZATION-ORGANIC_ACID_METABOLISM	K-SOLUBILISATION-PROPIONIC_ACID_BIOSYNTHESIS	ackA->PGPT0001360	1
DIRECT_EFFECTS	BIO-FERTILIZATION	POTASSIUM_SOLUBILIZATION	K-SOLUBILIZATION-ORGANIC_ACID_METABOLISM	K-SOLUBILISATION-PROPIONIC_ACID_BIOSYNTHESIS	aco|acx->PGPT0002290	1
DIRECT_EFFECTS	BIO-FERTILIZATION	POTASSIUM_SOLUBILIZATION	K-SOLUBILIZATION-ORGANIC_ACID_METABOLISM	K-SOLUBILISATION-PROPIONIC_ACID_BIOSYNTHESIS	acs->PGPT0002265	2
DIRECT_EFFECTS	BIO-FERTILIZATION	POTASSIUM_SOLUBILIZATION	K-SOLUBILIZATION-ORGANIC_ACID_METABOLISM	K-SOLUBILISATION-PROPIONIC_ACID_BIOSYNTHESIS	bcd->PGPT0002285	6
DIRECT_EFFECTS	BIO-FERTILIZATION	POTASSIUM_SOLUBILIZATION	K-SOLUBILIZATION-ORGANIC_ACID_METABOLISM	K-SOLUBILISATION-PROPIONIC_ACID_BIOSYNTHESIS	mmsA|iolA->PGPT0002295	1
DIRECT_EFFECTS	BIO-FERTILIZATION	POTASSIUM_SOLUBILIZATION	K-SOLUBILIZATION-ORGANIC_ACID_METABOLISM	K-SOLUBILISATION-PROPIONIC_ACID_BIOSYNTHESIS	pta->PGPT0001370	1
DIRECT_EFFECTS	BIO-FERTILIZATION	POTASSIUM_SOLUBILIZATION	K-SOLUBILIZATION-ORGANIC_ACID_METABOLISM	K-SOLUBILISATION-PYRUVIC_ACID_BIOSYNTHESIS	dld->PGPT0001890	1
DIRECT_EFFECTS	BIO-FERTILIZATION	POTASSIUM_SOLUBILIZATION	K-SOLUBILIZATION-ORGANIC_ACID_METABOLISM	K-SOLUBILISATION-PYRUVIC_ACID_BIOSYNTHESIS	eda->PGPT0002060	2
DIRECT_EFFECTS	BIO-FERTILIZATION	POTASSIUM_SOLUBILIZATION	K-SOLUBILIZATION-ORGANIC_ACID_METABOLISM	K-SOLUBILISATION-PYRUVIC_ACID_BIOSYNTHESIS	ilvA|tdcB->PGPT0001960	3
DIRECT_EFFECTS	BIO-FERTILIZATION	POTASSIUM_SOLUBILIZATION	K-SOLUBILIZATION-ORGANIC_ACID_METABOLISM	K-SOLUBILISATION-PYRUVIC_ACID_BIOSYNTHESIS	ligK|galC->PGPT0002085	1
DIRECT_EFFECTS	BIO-FERTILIZATION	POTASSIUM_SOLUBILIZATION	K-SOLUBILIZATION-ORGANIC_ACID_METABOLISM	K-SOLUBILISATION-PYRUVIC_ACID_BIOSYNTHESIS	lldD->PGPT0001765	1
DIRECT_EFFECTS	BIO-FERTILIZATION	POTASSIUM_SOLUBILIZATION	K-SOLUBILIZATION-ORGANIC_ACID_METABOLISM	K-SOLUBILISATION-PYRUVIC_ACID_BIOSYNTHESIS	maeA|sfcA|ywkA->PGPT0001350	2
DIRECT_EFFECTS	BIO-FERTILIZATION	POTASSIUM_SOLUBILIZATION	K-SOLUBILIZATION-ORGANIC_ACID_METABOLISM	K-SOLUBILISATION-PYRUVIC_ACID_BIOSYNTHESIS	metB|met|cysA->PGPT0001980	2
DIRECT_EFFECTS	BIO-FERTILIZATION	POTASSIUM_SOLUBILIZATION	K-SOLUBILIZATION-ORGANIC_ACID_METABOLISM	K-SOLUBILISATION-PYRUVIC_ACID_BIOSYNTHESIS	patB|malY->PGPT0001990	1
DIRECT_EFFECTS	BIO-FERTILIZATION	POTASSIUM_SOLUBILIZATION	K-SOLUBILIZATION-ORGANIC_ACID_METABOLISM	K-SOLUBILISATION-PYRUVIC_ACID_BIOSYNTHESIS	pyk->PGPT0002020	1
DIRECT_EFFECTS	BIO-FERTILIZATION	POTASSIUM_SOLUBILIZATION	K-SOLUBILIZATION-ORGANIC_ACID_METABOLISM	K-SOLUBILISATION-PYRUVIC_ACID_BIOSYNTHESIS	sseA->PGPT0002045	3
DIRECT_EFFECTS	BIO-FERTILIZATION	POTASSIUM_SOLUBILIZATION	K-SOLUBILIZATION-ORGANIC_ACID_METABOLISM	K-SOLUBILISATION-SUCCINIC_ACID_ACID_BIOSYNTHESIS	icd->PGPT0001170	1
DIRECT_EFFECTS	BIO-FERTILIZATION	POTASSIUM_SOLUBILIZATION	K-SOLUBILIZATION-ORGANIC_ACID_METABOLISM	K-SOLUBILISATION-SUCCINIC_ACID_ACID_BIOSYNTHESIS	sucB->PGPT0001535	1
DIRECT_EFFECTS	BIO-FERTILIZATION	POTASSIUM_SOLUBILIZATION	K-SOLUBILIZATION-ORGANIC_ACID_METABOLISM	K-SOLUBILISATION-SUCCINIC_ACID_ACID_BIOSYNTHESIS	sucD->PGPT0001540	1
DIRECT_EFFECTS	BIO-FERTILIZATION	POTASSIUM_SOLUBILIZATION	K-SOLUBILIZATION-ORGANIC_ACID_METABOLISM	K-SOLUBILISATION-VALERIC_ACID_BIOSYNTHESIS	fadJ->PGPT0001870	1
DIRECT_EFFECTS	BIO-FERTILIZATION	POTASSIUM_SOLUBILIZATION	K-SOLUBILIZATION-ORGANIC_ACID_METABOLISM	K-SOLUBILISATION-VALERIC_ACID_BIOSYNTHESIS	ilvD->PGPT0001875	1
DIRECT_EFFECTS	BIO-FERTILIZATION	POTASSIUM_SOLUBILIZATION	K-SOLUBILIZATION-POTASSIUM_TRANSPORT	K-SOLUBILIZATION-TRK-UPTAKE_SYSTEM	trkA|ktrA->PGPT0002710	3
DIRECT_EFFECTS	BIO-FERTILIZATION	POTASSIUM_SOLUBILIZATION	K-SOLUBILIZATION-POTASSIUM_TRANSPORT	K-SOLUBILIZATION-TRK-UPTAKE_SYSTEM	trkG|trkH|ktrB->PGPT0002735	1
DIRECT_EFFECTS	BIO-FERTILIZATION	SULFUR_ASSIMILATION|MINERALIZATION	S-ASSSIMILATION-SULFUR_METABOLISM	S-METABOLISM-ALKANESULFONATE_DEGRADATION	ssuD->PGPT0003040	2
DIRECT_EFFECTS	BIO-FERTILIZATION	SULFUR_ASSIMILATION|MINERALIZATION	S-ASSSIMILATION-SULFUR_METABOLISM	S-METABOLISM-ALKANESULFONATE_DEGRADATION	ssuE->PGPT0003045	1
DIRECT_EFFECTS	BIO-FERTILIZATION	SULFUR_ASSIMILATION|MINERALIZATION	S-ASSSIMILATION-SULFUR_METABOLISM	S-METABOLISM-DMS_DEGRADATION	dmdB->PGPT0002895	1
DIRECT_EFFECTS	BIO-FERTILIZATION	SULFUR_ASSIMILATION|MINERALIZATION	S-ASSSIMILATION-SULFUR_METABOLISM	S-METABOLISM-DMS_DEGRADATION	dmdC->PGPT0002900	1
DIRECT_EFFECTS	BIO-FERTILIZATION	SULFUR_ASSIMILATION|MINERALIZATION	S-ASSSIMILATION-SULFUR_METABOLISM	S-METABOLISM-SULFATE_REDUCTION	cysD->PGPT0002405	1
DIRECT_EFFECTS	BIO-FERTILIZATION	SULFUR_ASSIMILATION|MINERALIZATION	S-ASSSIMILATION-SULFUR_METABOLISM	S-METABOLISM-SULFATE_REDUCTION	cysH->PGPT0002785	1
DIRECT_EFFECTS	BIO-FERTILIZATION	SULFUR_ASSIMILATION|MINERALIZATION	S-ASSSIMILATION-SULFUR_METABOLISM	S-METABOLISM-SULFATE_REDUCTION	cysK2->PGPT0002815	1
DIRECT_EFFECTS	BIO-FERTILIZATION	SULFUR_ASSIMILATION|MINERALIZATION	S-ASSSIMILATION-SULFUR_METABOLISM	S-METABOLISM-SULFATE_REDUCTION	cysNC->PGPT0002395	1
DIRECT_EFFECTS	BIO-FERTILIZATION	SULFUR_ASSIMILATION|MINERALIZATION	S-ASSSIMILATION-SULFUR_METABOLISM	S-METABOLISM-SULFATE_REDUCTION	sat|met3->PGPT0002410	1
DIRECT_EFFECTS	BIO-FERTILIZATION	SULFUR_ASSIMILATION|MINERALIZATION	S-ASSSIMILATION-SULFUR_METABOLISM	S-METABOLISM-SULFATE_REDUCTION	sir->PGPT0002825	1
DIRECT_EFFECTS	BIO-FERTILIZATION	SULFUR_ASSIMILATION|MINERALIZATION	S-ASSSIMILATION-SULFUR_METABOLISM	S-METABOLISM-SULFATE_TRANSPORT	TC_SULP->PGPT0003020	2
DIRECT_EFFECTS	BIO-FERTILIZATION	SULFUR_ASSIMILATION|MINERALIZATION	S-ASSSIMILATION-SULFUR_METABOLISM	S-METABOLISM-SULFATE_TRANSPORT	cysZ->PGPT0003010	1
DIRECT_EFFECTS	BIO-FERTILIZATION	SULFUR_ASSIMILATION|MINERALIZATION	S-ASSSIMILATION-SULFUR_METABOLISM	S-METABOLISM-SULFIDE_DEGRADATION	metB|met|cysA->PGPT0001980	2
DIRECT_EFFECTS	BIO-FERTILIZATION	SULFUR_ASSIMILATION|MINERALIZATION	S-ASSSIMILATION-SULFUR_METABOLISM	S-METABOLISM-SULFONE_DEGRADATION	sfnG->PGPT0002830	5
DIRECT_EFFECTS	BIO-FERTILIZATION	SULFUR_ASSIMILATION|MINERALIZATION	S-ASSSIMILATION-SULFUR_METABOLISM	S-METABOLISM-SULFUR_HOMEOSTASIS	nifS|iscS->PGPT0000065	2
DIRECT_EFFECTS	BIO-FERTILIZATION	SULFUR_ASSIMILATION|MINERALIZATION	S-ASSSIMILATION-SULFUR_METABOLISM	S-METABOLISM-SULFUR_HOMEOSTASIS	sseA->PGPT0002045	3
DIRECT_EFFECTS	BIO-FERTILIZATION	SULFUR_ASSIMILATION|MINERALIZATION	S-ASSSIMILATION-SULFUR_METABOLISM	S-METABOLISM-SULFUR_REGULATION	cysQ->PGPT0002975	1
DIRECT_EFFECTS	BIO-FERTILIZATION	SULFUR_ASSIMILATION|MINERALIZATION	S-ASSSIMILATION-SULFUR_METABOLISM	S-METABOLISM-SULFUR_REGULATION	cysS->PGPT0002985	2
DIRECT_EFFECTS	BIO-FERTILIZATION	SULFUR_ASSIMILATION|MINERALIZATION	S-ASSSIMILATION-SULFUR_METABOLISM	S-METABOLISM-TAURINE_DEGRADATION	ggt->PGPT0002935	1
DIRECT_EFFECTS	BIO-FERTILIZATION	SULFUR_ASSIMILATION|MINERALIZATION	S-ASSSIMILATION-SULFUR_METABOLISM	S-METABOLISM-TAURINE_TRANSPORT	tauB->PGPT0002950	1
DIRECT_EFFECTS	BIO-REMEDIATION	HEAVY_METAL_DETOXIFICATION	HEAVY_METAL_ANTIMONY_RESISTANCE	ANTIMONY_RESISTANCE_SYSTEM	arsC->PGPT0004715	1
DIRECT_EFFECTS	BIO-REMEDIATION	HEAVY_METAL_DETOXIFICATION	HEAVY_METAL_ARSENIC_RESISTANCE	ARSENIC_RESISTANCE-PST-PHO-PIT_TRANSPORT_SYSTEM	phoU|phoY->PGPT0002630	2
DIRECT_EFFECTS	BIO-REMEDIATION	HEAVY_METAL_DETOXIFICATION	HEAVY_METAL_ARSENIC_RESISTANCE	ARSENIC_RESISTANCE-PST-PHO-PIT_TRANSPORT_SYSTEM	pstA->PGPT0002610	1
DIRECT_EFFECTS	BIO-REMEDIATION	HEAVY_METAL_DETOXIFICATION	HEAVY_METAL_ARSENIC_RESISTANCE	ARSENIC_RESISTANCE-PST-PHO-PIT_TRANSPORT_SYSTEM	pstB|phoT->PGPT0002615	1
DIRECT_EFFECTS	BIO-REMEDIATION	HEAVY_METAL_DETOXIFICATION	HEAVY_METAL_ARSENIC_RESISTANCE	ARSENIC_RESISTANCE-PST-PHO-PIT_TRANSPORT_SYSTEM	pstC|phoW->PGPT0002620	1
DIRECT_EFFECTS	BIO-REMEDIATION	HEAVY_METAL_DETOXIFICATION	HEAVY_METAL_ARSENIC_RESISTANCE	ARSENIC_RESISTANCE-PST-PHO-PIT_TRANSPORT_SYSTEM	pstS|phoS->PGPT0002625	1
DIRECT_EFFECTS	BIO-REMEDIATION	HEAVY_METAL_DETOXIFICATION	HEAVY_METAL_ARSENIC_RESISTANCE	ARSENIC_RESISTANCE_SYSTEM	arsC->PGPT0004715	1
DIRECT_EFFECTS	BIO-REMEDIATION	HEAVY_METAL_DETOXIFICATION	HEAVY_METAL_COBALT_RESISTANCE	COBALT_RESISTANCE-COBALT_HOMEOSTASIS	cobQ|cbiP->PGPT0004580	1
DIRECT_EFFECTS	BIO-REMEDIATION	HEAVY_METAL_DETOXIFICATION	HEAVY_METAL_COBALT_RESISTANCE	COBALT_RESISTANCE-COBALT_HOMEOSTASIS	rhnA_cobC->PGPT0004575	1
DIRECT_EFFECTS	BIO-REMEDIATION	HEAVY_METAL_DETOXIFICATION	HEAVY_METAL_COPPER_RESISTANCE	COPPER_RESISTANCE-COPPER_TRANSPORT	copA|ctpA->PGPT0004090	3
DIRECT_EFFECTS	BIO-REMEDIATION	HEAVY_METAL_DETOXIFICATION	HEAVY_METAL_COPPER_RESISTANCE	COPPER_RESISTANCE-COPPER_TRANSPORT	ycnJ->PGPT0004095	1
DIRECT_EFFECTS	BIO-REMEDIATION	HEAVY_METAL_DETOXIFICATION	HEAVY_METAL_COPPER_RESISTANCE	COPPER_RESISTANCE_MEDIATION	ATOX1|ATX1|copZ|golB->PGPT0004125	1
DIRECT_EFFECTS	BIO-REMEDIATION	HEAVY_METAL_DETOXIFICATION	HEAVY_METAL_COPPER_RESISTANCE	COPPER_RESISTANCE_MEDIATION	cusR|copR|silR->PGPT0004105	3
DIRECT_EFFECTS	BIO-REMEDIATION	HEAVY_METAL_DETOXIFICATION	HEAVY_METAL_COPPER_RESISTANCE	COPPER_RESISTANCE_MEDIATION	cusS|copS|silS->PGPT0004100	6
DIRECT_EFFECTS	BIO-REMEDIATION	HEAVY_METAL_DETOXIFICATION	HEAVY_METAL_GOLD_RESISTANCE	GOLD_RESISTANCE-DELFTIBACTIN_METABOLISM	delftibactin_hydrolase_domain_protein->PGPT0004151	1
DIRECT_EFFECTS	BIO-REMEDIATION	HEAVY_METAL_DETOXIFICATION	HEAVY_METAL_IRON_RESISTANCE	IRON_RESISTANCE-BACILLIBACTIN_TRANSPORT	blt->PGPT0003185	1
DIRECT_EFFECTS	BIO-REMEDIATION	HEAVY_METAL_DETOXIFICATION	HEAVY_METAL_IRON_RESISTANCE	IRON_RESISTANCE-BISUCABERIN_BIOSYNTHESIS	bsbB->PGPT0031170	1
DIRECT_EFFECTS	BIO-REMEDIATION	HEAVY_METAL_DETOXIFICATION	HEAVY_METAL_IRON_RESISTANCE	IRON_RESISTANCE-COPROGEN_BIOSYNTHESIS	hemN|hemZ->PGPT0003200	2
DIRECT_EFFECTS	BIO-REMEDIATION	HEAVY_METAL_DETOXIFICATION	HEAVY_METAL_IRON_RESISTANCE	IRON_RESISTANCE-CYCLOOCTATIN_METABOLISM	cotB3->PGPT0003075	1
DIRECT_EFFECTS	BIO-REMEDIATION	HEAVY_METAL_DETOXIFICATION	HEAVY_METAL_IRON_RESISTANCE	IRON_RESISTANCE-CYCLOOCTATIN_METABOLISM	cotB4->PGPT0003080	1
DIRECT_EFFECTS	BIO-REMEDIATION	HEAVY_METAL_DETOXIFICATION	HEAVY_METAL_IRON_RESISTANCE	IRON_RESISTANCE-DESFERRIOXAMINE-BIOSYNTHESIS	ddc|dfoJ|desA->PGPT0013725	1
DIRECT_EFFECTS	BIO-REMEDIATION	HEAVY_METAL_DETOXIFICATION	HEAVY_METAL_IRON_RESISTANCE	IRON_RESISTANCE-DESFERRIOXAMINE-BIOSYNTHESIS	desC->PGPT0031205	1
DIRECT_EFFECTS	BIO-REMEDIATION	HEAVY_METAL_DETOXIFICATION	HEAVY_METAL_IRON_RESISTANCE	IRON_RESISTANCE-DESFERRIOXAMINE-BIOSYNTHESIS	desD->PGPT0031210	1
DIRECT_EFFECTS	BIO-REMEDIATION	HEAVY_METAL_DETOXIFICATION	HEAVY_METAL_IRON_RESISTANCE	IRON_RESISTANCE-ENTEROBACTIN|ENTEROCHELIN|SALMOCHELIN_METABOLISM	iroB->PGPT0003265	1
DIRECT_EFFECTS	BIO-REMEDIATION	HEAVY_METAL_DETOXIFICATION	HEAVY_METAL_IRON_RESISTANCE	IRON_RESISTANCE-ERYTHROCHELIN_TRANSPORT	etcF|ercF->PGPT0031350	2
DIRECT_EFFECTS	BIO-REMEDIATION	HEAVY_METAL_DETOXIFICATION	HEAVY_METAL_IRON_RESISTANCE	IRON_RESISTANCE-ERYTHROCHELIN_TRANSPORT	etcG|ercG->PGPT0031355	2
DIRECT_EFFECTS	BIO-REMEDIATION	HEAVY_METAL_DETOXIFICATION	HEAVY_METAL_IRON_RESISTANCE	IRON_RESISTANCE-FeuABC|YusV-TRANSPORT_COMPLEX	feuA|yvrC|ABC_FEV_S|fatB->PGPT0003765	6
DIRECT_EFFECTS	BIO-REMEDIATION	HEAVY_METAL_DETOXIFICATION	HEAVY_METAL_IRON_RESISTANCE	IRON_RESISTANCE-FeuABC|YusV-TRANSPORT_COMPLEX	yusV|ABC_FEV_A|feuD->PGPT0003760	7
DIRECT_EFFECTS	BIO-REMEDIATION	HEAVY_METAL_DETOXIFICATION	HEAVY_METAL_IRON_RESISTANCE	IRON_RESISTANCE-Fmn|Dmk|Ppl|Ndh|Eet_SYSTEM	nosX|apbE|yojL|fmnB->PGPT0000430	2
DIRECT_EFFECTS	BIO-REMEDIATION	HEAVY_METAL_DETOXIFICATION	HEAVY_METAL_IRON_RESISTANCE	IRON_RESISTANCE-FoxABCD	coxC|ctaE->PGPT0004035	1
DIRECT_EFFECTS	BIO-REMEDIATION	HEAVY_METAL_DETOXIFICATION	HEAVY_METAL_IRON_RESISTANCE	IRON_RESISTANCE-FoxABCD	foxA|coxA|ctaD->PGPT0004025	2
DIRECT_EFFECTS	BIO-REMEDIATION	HEAVY_METAL_DETOXIFICATION	HEAVY_METAL_IRON_RESISTANCE	IRON_RESISTANCE-FoxABCD	foxB|coxB|ctaC->PGPT0004030	1
DIRECT_EFFECTS	BIO-REMEDIATION	HEAVY_METAL_DETOXIFICATION	HEAVY_METAL_IRON_RESISTANCE	IRON_RESISTANCE-HEMOPHORES-HEME|HEMIN_UTILISATION	mhuD|hmoB->PGPT0003635	1
DIRECT_EFFECTS	BIO-REMEDIATION	HEAVY_METAL_DETOXIFICATION	HEAVY_METAL_IRON_RESISTANCE	IRON_RESISTANCE-HEMOPHORES-HEME|HEMIN_UTILISATION	pbsA1|hmuO->PGPT0003625	1
DIRECT_EFFECTS	BIO-REMEDIATION	HEAVY_METAL_DETOXIFICATION	HEAVY_METAL_IRON_RESISTANCE	IRON_RESISTANCE-HEMOPHORES-SIROHEME	cobA_hemD->PGPT0003670	1
DIRECT_EFFECTS	BIO-REMEDIATION	HEAVY_METAL_DETOXIFICATION	HEAVY_METAL_IRON_RESISTANCE	IRON_RESISTANCE-HEMOPHORES-SIROHEME	cysG->PGPT0003690	1
DIRECT_EFFECTS	BIO-REMEDIATION	HEAVY_METAL_DETOXIFICATION	HEAVY_METAL_IRON_RESISTANCE	IRON_RESISTANCE-HEMOPHORES-SIROHEME	hemA->PGPT0003650	1
DIRECT_EFFECTS	BIO-REMEDIATION	HEAVY_METAL_DETOXIFICATION	HEAVY_METAL_IRON_RESISTANCE	IRON_RESISTANCE-HEMOPHORES-SIROHEME	hemB->PGPT0003655	1
DIRECT_EFFECTS	BIO-REMEDIATION	HEAVY_METAL_DETOXIFICATION	HEAVY_METAL_IRON_RESISTANCE	IRON_RESISTANCE-HEMOPHORES-SIROHEME	hemC->PGPT0003660	1
DIRECT_EFFECTS	BIO-REMEDIATION	HEAVY_METAL_DETOXIFICATION	HEAVY_METAL_IRON_RESISTANCE	IRON_RESISTANCE-HEMOPHORES-SIROHEME	hemD->PGPT0003665	1
DIRECT_EFFECTS	BIO-REMEDIATION	HEAVY_METAL_DETOXIFICATION	HEAVY_METAL_IRON_RESISTANCE	IRON_RESISTANCE-HEMOPHORES-SIROHEME	hemL->PGPT0003680	1
DIRECT_EFFECTS	BIO-REMEDIATION	HEAVY_METAL_DETOXIFICATION	HEAVY_METAL_IRON_RESISTANCE	IRON_RESISTANCE-IRON_UPTAKE_REGULATION	troR->PGPT0003890	1
DIRECT_EFFECTS	BIO-REMEDIATION	HEAVY_METAL_DETOXIFICATION	HEAVY_METAL_IRON_RESISTANCE	IRON_RESISTANCE-LIPOIC_ACID_CHELATORS	lipA->PGPT0003935	1
DIRECT_EFFECTS	BIO-REMEDIATION	HEAVY_METAL_DETOXIFICATION	HEAVY_METAL_IRON_RESISTANCE	IRON_RESISTANCE-MYCOBACTIN_BIOSYNTHESIS	mbtH|nocI->PGPT0003370	4
DIRECT_EFFECTS	BIO-REMEDIATION	HEAVY_METAL_DETOXIFICATION	HEAVY_METAL_IRON_RESISTANCE	IRON_RESISTANCE-OTHER_CYTOCHROME-RELATED_PROTEINS	cycA|cycM->PGPT0004005	1
DIRECT_EFFECTS	BIO-REMEDIATION	HEAVY_METAL_DETOXIFICATION	HEAVY_METAL_IRON_RESISTANCE	IRON_RESISTANCE-PYOCHELIN_BIOSYNTHESIS	pchC->PGPT0003085	3
DIRECT_EFFECTS	BIO-REMEDIATION	HEAVY_METAL_DETOXIFICATION	HEAVY_METAL_IRON_RESISTANCE	IRON_RESISTANCE-PYOVERDIN_BIOSYNTHESIS	pvdQ->PGPT0003395	1
DIRECT_EFFECTS	BIO-REMEDIATION	HEAVY_METAL_DETOXIFICATION	HEAVY_METAL_IRON_RESISTANCE	IRON_RESISTANCE-STAPHYLOFERRIN_B_BIOSYNTHESIS	sbnH->PGPT0003470	1
DIRECT_EFFECTS	BIO-REMEDIATION	HEAVY_METAL_DETOXIFICATION	HEAVY_METAL_IRON_RESISTANCE	IRON_TRANSPORT-IRON_III_TRANSPORT_SYSTEM	afuA|fbpA->PGPT0003725	1
DIRECT_EFFECTS	BIO-REMEDIATION	HEAVY_METAL_DETOXIFICATION	HEAVY_METAL_IRON_RESISTANCE	IRON_TRANSPORT-IRON_III_TRANSPORT_SYSTEM	afuB|fbpB->PGPT0003730	1
DIRECT_EFFECTS	BIO-REMEDIATION	HEAVY_METAL_DETOXIFICATION	HEAVY_METAL_LEAD_RESISTANCE	LEAD_RESISTANCE-PBR_TRANSPORT_SYSTEM	pbrB|pbrC->PGPT0004770	1
DIRECT_EFFECTS	BIO-REMEDIATION	HEAVY_METAL_DETOXIFICATION	HEAVY_METAL_MANGANESE_RESISTANCE	MANGANESE_RESISTANCE-HOMEOSTASIS	troR->PGPT0003890	1
DIRECT_EFFECTS	BIO-REMEDIATION	HEAVY_METAL_DETOXIFICATION	HEAVY_METAL_SELENIUM_RESISTANCE	SELENIUM_RESISTANCE-SELENIUM_HOMEOSTASIS	selA->PGPT0004815	1
DIRECT_EFFECTS	BIO-REMEDIATION	HEAVY_METAL_DETOXIFICATION	HEAVY_METAL_SELENIUM_RESISTANCE	SELENIUM_RESISTANCE-SELENIUM_HOMEOSTASIS	selB->PGPT0004825	1
DIRECT_EFFECTS	BIO-REMEDIATION	HEAVY_METAL_DETOXIFICATION	HEAVY_METAL_SELENIUM_RESISTANCE	SELENIUM_RESISTANCE-SELENIUM_HOMEOSTASIS	selD->PGPT0004820	1
DIRECT_EFFECTS	BIO-REMEDIATION	HEAVY_METAL_DETOXIFICATION	HEAVY_METAL_SELENIUM_RESISTANCE	SELENIUM_RESISTANCE-SELENIUM_TRANSPORT	dedA->PGPT0004890	4
DIRECT_EFFECTS	BIO-REMEDIATION	HEAVY_METAL_DETOXIFICATION	HEAVY_METAL_TELLURIUM_RESISTANCE	HEAVY_METAL_TELLURIUM_RESISTANCE	TELLURIUM_RESISTANCE-TELLURIUM_TRANSPORTER->PGPT0001400	2
DIRECT_EFFECTS	BIO-REMEDIATION	HEAVY_METAL_DETOXIFICATION	HEAVY_METAL_TELLURIUM_RESISTANCE	TELLURIUM_RESISTANCE-TER-SYSTEM	tehA->PGPT0004920	1
DIRECT_EFFECTS	BIO-REMEDIATION	HEAVY_METAL_DETOXIFICATION	HEAVY_METAL_ZINK_RESISTANCE	ZINK_RESISTANCE-ZINK|IRON-TRANSPORT	fieF->PGPT0003831	1
DIRECT_EFFECTS	BIO-REMEDIATION	HEAVY_METAL_DETOXIFICATION	HEAVY_METAL_ZINK_RESISTANCE	ZINK_RESISTANCE-ZNU_TRANSPORT_SYSTEM	znuA->PGPT0004220	1
DIRECT_EFFECTS	BIO-REMEDIATION	HEAVY_METAL_DETOXIFICATION	HEAVY_METAL_ZINK_RESISTANCE	ZINK_RESISTANCE-ZNU_TRANSPORT_SYSTEM	znuB->PGPT0004225	1
DIRECT_EFFECTS	BIO-REMEDIATION	HEAVY_METAL_DETOXIFICATION	HEAVY_METAL_ZINK_RESISTANCE	ZINK_RESISTANCE-ZNU_TRANSPORT_SYSTEM	znuC->PGPT0004230	1
DIRECT_EFFECTS	BIO-REMEDIATION	HEAVY_METAL_DETOXIFICATION	OTHER_HEAVY_METAL_RESISTANCE_SYSTEMS	HEAVY_METAL_RESISTANCE-CUS_TRANSPORT_SYSTEM	cusR|copR|silR->PGPT0004105	3
DIRECT_EFFECTS	BIO-REMEDIATION	HEAVY_METAL_DETOXIFICATION	OTHER_HEAVY_METAL_RESISTANCE_SYSTEMS	HEAVY_METAL_RESISTANCE-CUS_TRANSPORT_SYSTEM	cusS|copS|silS->PGPT0004100	6
DIRECT_EFFECTS	BIO-REMEDIATION	XENOBIOTICS_BIODEGRADATION	XENOBIOTIC_ATRAZINE|DERIVATE_DEGRADATION	XENOBIOTIC_BIURET_DEGRADATION	biuH->PGPT0006170	1
DIRECT_EFFECTS	BIO-REMEDIATION	XENOBIOTICS_BIODEGRADATION	XENOBIOTIC_ATRAZINE|DERIVATE_DEGRADATION	XENOBIOTIC_CYANURIC_ACID_DEGRADATION	atzE->PGPT0006165	1
DIRECT_EFFECTS	BIO-REMEDIATION	XENOBIOTICS_BIODEGRADATION	XENOBIOTIC_BENZOATE|DERIVATE_DEGRADATION	XENOBIOTIC_BENZOATE-DEGREDATION-BENZOATE_TRANSPORT	benE->PGPT0005385	1
DIRECT_EFFECTS	BIO-REMEDIATION	XENOBIOTICS_BIODEGRADATION	XENOBIOTIC_BENZOATE|DERIVATE_DEGRADATION	XENOBIOTIC_BENZOATE_DEGRADATION_VIA_CATECHOL_DEGRADATION	catE->PGPT0005050	1
DIRECT_EFFECTS	BIO-REMEDIATION	XENOBIOTICS_BIODEGRADATION	XENOBIOTIC_BENZOATE|DERIVATE_DEGRADATION	XENOBIOTIC_BENZOATE_DEGRADATION_VIA_CATECHOL_DEGRADATION	dmpC|xylG|praB->PGPT0005060	2
DIRECT_EFFECTS	BIO-REMEDIATION	XENOBIOTICS_BIODEGRADATION	XENOBIOTIC_BENZOATE|DERIVATE_DEGRADATION	XENOBIOTIC_BENZOATE_DEGRADATION_VIA_b-KETOADIPATE_PATHWAY	pcaB->PGPT0005000	1
DIRECT_EFFECTS	BIO-REMEDIATION	XENOBIOTICS_BIODEGRADATION	XENOBIOTIC_BENZOATE|DERIVATE_DEGRADATION	XENOBIOTIC_BENZOYLFORMATE_DEGRADATION	mdlC->PGPT0005425	1
DIRECT_EFFECTS	BIO-REMEDIATION	XENOBIOTICS_BIODEGRADATION	XENOBIOTIC_BENZOATE|DERIVATE_DEGRADATION	XENOBIOTIC_CYCLOHEXANECARBOXYLIC_ACID_DEGRADATION	badH->PGPT0005315	3
DIRECT_EFFECTS	BIO-REMEDIATION	XENOBIOTICS_BIODEGRADATION	XENOBIOTIC_BENZOATE|DERIVATE_DEGRADATION	XENOBIOTIC_NITRO-|AMINOBENZOATE_DEGRADATION	namA->PGPT0005575	1
DIRECT_EFFECTS	BIO-REMEDIATION	XENOBIOTICS_BIODEGRADATION	XENOBIOTIC_BENZOATE|DERIVATE_DEGRADATION	XENOBIOTIC_NITROBENZENE_DEGRADATION	amnA->PGPT0005480	1
DIRECT_EFFECTS	BIO-REMEDIATION	XENOBIOTICS_BIODEGRADATION	XENOBIOTIC_BENZOATE|DERIVATE_DEGRADATION	XENOBIOTIC_NITROBENZENE_DEGRADATION	amnB->PGPT0005485	1
DIRECT_EFFECTS	BIO-REMEDIATION	XENOBIOTICS_BIODEGRADATION	XENOBIOTIC_BENZOATE|DERIVATE_DEGRADATION	XENOBIOTIC_PHENYLETHANOL_DEGRADATION	apc->PGPT0005740	1
DIRECT_EFFECTS	BIO-REMEDIATION	XENOBIOTICS_BIODEGRADATION	XENOBIOTIC_BENZOATE|DERIVATE_DEGRADATION	XENOBIOTIC_THIOBENZAMIDE_DEGRADATION	ethA->PGPT0005600	1
DIRECT_EFFECTS	BIO-REMEDIATION	XENOBIOTICS_BIODEGRADATION	XENOBIOTIC_BENZOATE|DERIVATE_DEGRADATION	XENOBIOTIC_VANILLIN|VANILLATE_DEGRADATION	ligW->PGPT0005515	1
DIRECT_EFFECTS	BIO-REMEDIATION	XENOBIOTICS_BIODEGRADATION	XENOBIOTIC_CAPROLACTAM|DERIVATE_DEGRADATION	XENOBIOTIC_ADIPATE_DEGRADATION	fadJ->PGPT0001870	1
DIRECT_EFFECTS	BIO-REMEDIATION	XENOBIOTICS_BIODEGRADATION	XENOBIOTIC_CYANATE_DETOXIFICATION	XENOBIOTIC_CYANATE_UPTAKE	cynX|yeaN->PGPT0005211	1
DIRECT_EFFECTS	BIO-REMEDIATION	XENOBIOTICS_BIODEGRADATION	XENOBIOTIC_DEGRADATION_OF_ORGANO-PHOSPHORUS_INSECTICIDES	XENOBIOTIC_ORGANOPHOSPHATE_DEGRADTION	glpA|glpD->PGPT0006775	1
DIRECT_EFFECTS	BIO-REMEDIATION	XENOBIOTICS_BIODEGRADATION	XENOBIOTIC_DEGRADATION_OF_ORGANO-PHOSPHORUS_INSECTICIDES	XENOBIOTIC_ORGANOPHOSPHATE_DEGRADTION	mpd->PGPT0006762	1
DIRECT_EFFECTS	BIO-REMEDIATION	XENOBIOTICS_BIODEGRADATION	XENOBIOTIC_DEGRADATION_OF_ORGANO-PHOSPHORUS_INSECTICIDES	XENOBIOTIC_ORGANOPHOSPHATE_DEGRADTION	opaA|pepQ->PGPT0006760	1
DIRECT_EFFECTS	BIO-REMEDIATION	XENOBIOTICS_BIODEGRADATION	XENOBIOTIC_DEGRADATION_OF_OTHER_NITRO-COMPOUNDS	XENOBIOTIC_NITRO-AROMATE_DEGRADATION	nfrA2|ycnD->PGPT0000295	1
DIRECT_EFFECTS	BIO-REMEDIATION	XENOBIOTICS_BIODEGRADATION	XENOBIOTIC_DEGRADATION_OF_OTHER_NITRO-COMPOUNDS	XENOBIOTIC_NITRO-AROMATE_DEGRADATION	nitA|nitB|nitR|nit1->PGPT0000835	1
[truncated: 1,523 more rows]

## Sheet: DSM 115977_all
Table S4. Genes associate with plant growth promoting of strain DSM 115977T and its closest phylogenomic neighbour strain DSM 43913T
[truncated: 2,696 more rows]

[truncated: 2 more sheets: DSM 43913_all, Comparison_DSM 115977_DSM 43913]
